# Supplementary material for: Construction and analysis of degradome-dependent microRNA regulatory networks in soybean
Source: BMC Genomics. 2019 Jun 28;20:534. doi: 10.1186/s12864-019-5879-7 (PMC6599275; doi:10.1186/s12864-019-5879-7)
Supplement: Supplementary file 1 — Table S1. Distribution of gma-miRNA-target interactions among different tissues. (XLSX 199 kb) [file 12864_2019_5879_MOESM1_ESM.xlsx]

## Sheet: Sheet1
Supp_Table.1 Distribution of gma-microRNAs regulatory interactions among different tissues
miRNA	Target_gene	miRNA_seq	Num_of_degradome	Degradome_lib	Category	Tissue(highest cleavage)	miRNA-expression	Target_Annotation
gma-miR393c-5p	Glyma.02G065300	TCCAAAGGGATCGCATTGATCC	2	GSM1419391	Cat_2	Leaf	non-changed	auxin signaling F-box 3
gma-miR393c-5p	Glyma.02G065300	TCCAAAGGGATCGCATTGATCC	2	GSM1213430	Cat_1	Root	non-changed	auxin signaling F-box 3
gma-miR164f	Glyma.12G161700	TGGAGAAGCAGGGCACGTGCA	1	GSM647200	Cat_1	Seed	non-changed	NAC (No Apical Meristem) domain transcriptional regulator superfamily protein
gma-miR156m	Glyma.02G177500	TTGACAGAAGATAGAGAGCAC	3	GSM647200	Cat_2	Seed	non-changed	squamosa promoter binding protein-like 9
gma-miR156m	Glyma.02G177500	TTGACAGAAGATAGAGAGCAC	3	GSM848963	Cat_1	Cotyledon	non-changed	squamosa promoter binding protein-like 9
gma-miR156m	Glyma.02G177500	TTGACAGAAGATAGAGAGCAC	3	GSM848964	Cat_1	Seed_coat	non-changed	squamosa promoter binding protein-like 9
gma-miR159e-3p	Glyma.19G219500	TTTGGATTGAAGGGAGCTCTA	1	GSM647200	Cat_2	Seed	Leaf-specific	HCO3- transporter family
gma-miR164a	Glyma.05G025500	TGGAGAAGCAGGGCACGTGCA	4	GSM1419391	Cat_2	Leaf	non-changed	NAC domain containing protein 100
gma-miR164a	Glyma.05G025500	TGGAGAAGCAGGGCACGTGCA	4	GSM647200	Cat_1	Seed	non-changed	NAC domain containing protein 100
gma-miR164a	Glyma.05G025500	TGGAGAAGCAGGGCACGTGCA	4	GSM848964	Cat_2	Seed_coat	non-changed	NAC domain containing protein 100
gma-miR164a	Glyma.05G025500	TGGAGAAGCAGGGCACGTGCA	4	GSM1213430	Cat_1	Root	non-changed	NAC domain containing protein 100
gma-miR172k	Glyma.19G178200	TGAATCTTGATGATGCTGCAT	2	GSM1419390	Cat_1	Leaf	non-changed	related to AP2.7
gma-miR172k	Glyma.19G178200	TGAATCTTGATGATGCTGCAT	2	GSM647200	Cat_1	Seed	non-changed	related to AP2.7
gma-miR393a	Glyma.02G152800	TCCAAAGGGATCGCATTGATC	5	GSM1419390	Cat_1	Leaf	non-changed	F-box/RNI-like superfamily protein
gma-miR393a	Glyma.02G152800	TCCAAAGGGATCGCATTGATC	5	GSM1419391	Cat_1	Leaf	non-changed	F-box/RNI-like superfamily protein
gma-miR393a	Glyma.02G152800	TCCAAAGGGATCGCATTGATC	5	GSM647200	Cat_2	Seed	non-changed	F-box/RNI-like superfamily protein
gma-miR393a	Glyma.02G152800	TCCAAAGGGATCGCATTGATC	5	GSM848964	Cat_2	Seed_coat	non-changed	F-box/RNI-like superfamily protein
gma-miR393a	Glyma.02G152800	TCCAAAGGGATCGCATTGATC	5	GSM1213430	Cat_1	Root	non-changed	F-box/RNI-like superfamily protein
gma-miR167f	Glyma.06G172300	TGAAGCTGCCAGCATGATCTT	1	GSM848964	Cat_2	Seed_coat	non-changed	nuclear protein X1
gma-miR156a	Glyma.06G238100	TGACAGAAGAGAGTGAGCAC	2	GSM1419390	Cat_1	Leaf	non-changed	squamosa promoter-binding protein-like 12
gma-miR156a	Glyma.06G238100	TGACAGAAGAGAGTGAGCAC	2	GSM647200	Cat_1	Seed	non-changed	squamosa promoter-binding protein-like 12
gma-miR166q	Glyma.12G075800	TCGGACCAGGCTTCATTCCC	6	GSM1419390	Cat_1	Leaf	Leaf-specific	Homeobox-leucine zipper family protein / lipid-binding START domain-containing protein
gma-miR166q	Glyma.12G075800	TCGGACCAGGCTTCATTCCC	6	GSM1419391	Cat_1	Leaf	Leaf-specific	Homeobox-leucine zipper family protein / lipid-binding START domain-containing protein
gma-miR166q	Glyma.12G075800	TCGGACCAGGCTTCATTCCC	6	GSM647200	Cat_2	Seed	Leaf-specific	Homeobox-leucine zipper family protein / lipid-binding START domain-containing protein
gma-miR166q	Glyma.12G075800	TCGGACCAGGCTTCATTCCC	6	GSM848963	Cat_1	Cotyledon	Leaf-specific	Homeobox-leucine zipper family protein / lipid-binding START domain-containing protein
gma-miR166q	Glyma.12G075800	TCGGACCAGGCTTCATTCCC	6	GSM848964	Cat_1	Seed_coat	Leaf-specific	Homeobox-leucine zipper family protein / lipid-binding START domain-containing protein
gma-miR166q	Glyma.12G075800	TCGGACCAGGCTTCATTCCC	6	GSM1213430	Cat_1	Root	Leaf-specific	Homeobox-leucine zipper family protein / lipid-binding START domain-containing protein
gma-miR164f	Glyma.06G236000	TGGAGAAGCAGGGCACGTGCA	1	GSM647200	Cat_1	Seed	non-changed	NAC (No Apical Meristem) domain transcriptional regulator superfamily protein
gma-miR396c	Glyma.02G178700	TTCCACAGCTTTCTTGAACTT	3	GSM1419390	Cat_1	Leaf	non-changed	non-characterized
gma-miR396c	Glyma.02G178700	TTCCACAGCTTTCTTGAACTT	3	GSM647200	Cat_1	Seed	non-changed	non-characterized
gma-miR396c	Glyma.02G178700	TTCCACAGCTTTCTTGAACTT	3	GSM1213430	Cat_1	Root	non-changed	non-characterized
gma-miR156y	Glyma.02G121300	TGACAGAAGAGAGTGAGCAC	4	GSM1419390	Cat_1	Leaf	non-changed	Squamosa promoter-binding protein-like (SBP domain) transcription factor family protein
gma-miR156y	Glyma.02G121300	TGACAGAAGAGAGTGAGCAC	4	GSM1419391	Cat_1	Leaf	non-changed	Squamosa promoter-binding protein-like (SBP domain) transcription factor family protein
gma-miR156y	Glyma.02G121300	TGACAGAAGAGAGTGAGCAC	4	GSM647200	Cat_1	Seed	non-changed	Squamosa promoter-binding protein-like (SBP domain) transcription factor family protein
gma-miR156y	Glyma.02G121300	TGACAGAAGAGAGTGAGCAC	4	GSM848963	Cat_1	Cotyledon	non-changed	Squamosa promoter-binding protein-like (SBP domain) transcription factor family protein
gma-miR393e	Glyma.16G050500	TCCAAAGGGATCGCATTGATCC	4	GSM1419390	Cat_1	Leaf	non-changed	auxin signaling F-box 3
gma-miR393e	Glyma.16G050500	TCCAAAGGGATCGCATTGATCC	4	GSM1419391	Cat_1	Leaf	non-changed	auxin signaling F-box 3
gma-miR393e	Glyma.16G050500	TCCAAAGGGATCGCATTGATCC	4	GSM647200	Cat_2	Seed	non-changed	auxin signaling F-box 3
gma-miR393e	Glyma.16G050500	TCCAAAGGGATCGCATTGATCC	4	GSM1213430	Cat_1	Root	non-changed	auxin signaling F-box 3
gma-miR166j-3p	Glyma.12G075800	TCGGACCAGGCTTCATTCCCG	6	GSM1419390	Cat_1	Leaf	non-changed	Homeobox-leucine zipper family protein / lipid-binding START domain-containing protein
gma-miR166j-3p	Glyma.12G075800	TCGGACCAGGCTTCATTCCCG	6	GSM1419391	Cat_1	Leaf	non-changed	Homeobox-leucine zipper family protein / lipid-binding START domain-containing protein
gma-miR166j-3p	Glyma.12G075800	TCGGACCAGGCTTCATTCCCG	6	GSM647200	Cat_2	Seed	non-changed	Homeobox-leucine zipper family protein / lipid-binding START domain-containing protein
gma-miR166j-3p	Glyma.12G075800	TCGGACCAGGCTTCATTCCCG	6	GSM848963	Cat_1	Cotyledon	non-changed	Homeobox-leucine zipper family protein / lipid-binding START domain-containing protein
gma-miR166j-3p	Glyma.12G075800	TCGGACCAGGCTTCATTCCCG	6	GSM848964	Cat_1	Seed_coat	non-changed	Homeobox-leucine zipper family protein / lipid-binding START domain-containing protein
gma-miR166j-3p	Glyma.12G075800	TCGGACCAGGCTTCATTCCCG	6	GSM1213430	Cat_1	Root	non-changed	Homeobox-leucine zipper family protein / lipid-binding START domain-containing protein
gma-miR156i	Glyma.19G146000	TTGACAGAAGATAGAGAGCAC	2	GSM848963	Cat_1	Cotyledon	non-changed	squamosa promoter binding protein-like 9
gma-miR156i	Glyma.19G146000	TTGACAGAAGATAGAGAGCAC	2	GSM848964	Cat_1	Seed_coat	non-changed	squamosa promoter binding protein-like 9
gma-miR393j	Glyma.02G152800	TTCCAAAGGGATCGCATTGATC	3	GSM1419390	Cat_2	Leaf	non-changed	F-box/RNI-like superfamily protein
gma-miR393j	Glyma.02G152800	TTCCAAAGGGATCGCATTGATC	3	GSM1419391	Cat_2	Leaf	non-changed	F-box/RNI-like superfamily protein
gma-miR393j	Glyma.02G152800	TTCCAAAGGGATCGCATTGATC	3	GSM1213430	Cat_2	Root	non-changed	F-box/RNI-like superfamily protein
gma-miR164d	Glyma.06G195500	TGGAGAAGCAGGGCACGTGC	4	GSM1419391	Cat_1	Leaf	non-changed	NAC domain containing protein 100
gma-miR164d	Glyma.06G195500	TGGAGAAGCAGGGCACGTGC	4	GSM647200	Cat_2	Seed	non-changed	NAC domain containing protein 100
gma-miR164d	Glyma.06G195500	TGGAGAAGCAGGGCACGTGC	4	GSM848964	Cat_1	Seed_coat	non-changed	NAC domain containing protein 100
gma-miR164d	Glyma.06G195500	TGGAGAAGCAGGGCACGTGC	4	GSM1213430	Cat_1	Root	non-changed	NAC domain containing protein 100
gma-miR166e	Glyma.08G202000	TCGGACCAGGCTTCATTCCCC	6	GSM1419390	Cat_1	Leaf	Leaf-specific	Homeobox-leucine zipper family protein / lipid-binding START domain-containing protein
gma-miR166e	Glyma.08G202000	TCGGACCAGGCTTCATTCCCC	6	GSM1419391	Cat_1	Leaf	Leaf-specific	Homeobox-leucine zipper family protein / lipid-binding START domain-containing protein
gma-miR166e	Glyma.08G202000	TCGGACCAGGCTTCATTCCCC	6	GSM647200	Cat_1	Seed	Leaf-specific	Homeobox-leucine zipper family protein / lipid-binding START domain-containing protein
gma-miR166e	Glyma.08G202000	TCGGACCAGGCTTCATTCCCC	6	GSM848963	Cat_1	Cotyledon	Leaf-specific	Homeobox-leucine zipper family protein / lipid-binding START domain-containing protein
gma-miR166e	Glyma.08G202000	TCGGACCAGGCTTCATTCCCC	6	GSM848964	Cat_1	Seed_coat	Leaf-specific	Homeobox-leucine zipper family protein / lipid-binding START domain-containing protein
gma-miR166e	Glyma.08G202000	TCGGACCAGGCTTCATTCCCC	6	GSM1213430	Cat_1	Root	Leaf-specific	Homeobox-leucine zipper family protein / lipid-binding START domain-containing protein
gma-miR156y	Glyma.01G063700	TGACAGAAGAGAGTGAGCAC	4	GSM1419390	Cat_1	Leaf	non-changed	Squamosa promoter-binding protein-like (SBP domain) transcription factor family protein
gma-miR156y	Glyma.01G063700	TGACAGAAGAGAGTGAGCAC	4	GSM1419391	Cat_1	Leaf	non-changed	Squamosa promoter-binding protein-like (SBP domain) transcription factor family protein
gma-miR156y	Glyma.01G063700	TGACAGAAGAGAGTGAGCAC	4	GSM647200	Cat_1	Seed	non-changed	Squamosa promoter-binding protein-like (SBP domain) transcription factor family protein
gma-miR156y	Glyma.01G063700	TGACAGAAGAGAGTGAGCAC	4	GSM848963	Cat_2	Cotyledon	non-changed	Squamosa promoter-binding protein-like (SBP domain) transcription factor family protein
gma-miR166o	Glyma.06G086600	TCGGACCAGGCTTCATTCCCC	6	GSM1419390	Cat_1	Leaf	Leaf-specific	homeobox gene 8
gma-miR166o	Glyma.06G086600	TCGGACCAGGCTTCATTCCCC	6	GSM1419391	Cat_1	Leaf	Leaf-specific	homeobox gene 8
gma-miR166o	Glyma.06G086600	TCGGACCAGGCTTCATTCCCC	6	GSM647200	Cat_1	Seed	Leaf-specific	homeobox gene 8
gma-miR166o	Glyma.06G086600	TCGGACCAGGCTTCATTCCCC	6	GSM848963	Cat_1	Cotyledon	Leaf-specific	homeobox gene 8
gma-miR166o	Glyma.06G086600	TCGGACCAGGCTTCATTCCCC	6	GSM848964	Cat_1	Seed_coat	Leaf-specific	homeobox gene 8
gma-miR166o	Glyma.06G086600	TCGGACCAGGCTTCATTCCCC	6	GSM1213430	Cat_1	Root	Leaf-specific	homeobox gene 8
gma-miR4413b	Glyma.16G163100	TAAGAGAATTGTAAGTCACT	1	GSM1213430	Cat_1	Root	non-changed	ATP binding;nucleic acid binding;helicases
gma-miR394b-5p	Glyma.18G005400	TTGGCATTCTGTCCACCTCC	1	GSM647200	Cat_2	Seed	non-changed	Galactose oxidase/kelch repeat superfamily protein
gma-miR164c	Glyma.08G173400	TGGAGAAGCAGGGCACGTGC	4	GSM1419390	Cat_1	Leaf	non-changed	NAC domain containing protein 1
gma-miR164c	Glyma.08G173400	TGGAGAAGCAGGGCACGTGC	4	GSM1419391	Cat_1	Leaf	non-changed	NAC domain containing protein 1
gma-miR164c	Glyma.08G173400	TGGAGAAGCAGGGCACGTGC	4	GSM647200	Cat_1	Seed	non-changed	NAC domain containing protein 1
gma-miR164c	Glyma.08G173400	TGGAGAAGCAGGGCACGTGC	4	GSM1213430	Cat_1	Root	non-changed	NAC domain containing protein 1
gma-miR167h	Glyma.03G171000	ATCATGCTGGCAGCTTCAACTGGT	2	GSM848963	Cat_1	Cotyledon	non-changed	HSP20-like chaperones superfamily protein
gma-miR167h	Glyma.03G171000	ATCATGCTGGCAGCTTCAACTGGT	2	GSM848964	Cat_1	Seed_coat	non-changed	HSP20-like chaperones superfamily protein
gma-miR393k	Glyma.19G206800	TTCCAAAGGGATCGCATTGATC	2	GSM1419390	Cat_2	Leaf	non-changed	F-box/RNI-like superfamily protein
gma-miR393k	Glyma.19G206800	TTCCAAAGGGATCGCATTGATC	2	GSM1419391	Cat_2	Leaf	non-changed	F-box/RNI-like superfamily protein
gma-miR393i	Glyma.19G206800	TTCCAAAGGGATCGCATTGATC	2	GSM1419390	Cat_2	Leaf	non-changed	F-box/RNI-like superfamily protein
gma-miR393i	Glyma.19G206800	TTCCAAAGGGATCGCATTGATC	2	GSM1419391	Cat_2	Leaf	non-changed	F-box/RNI-like superfamily protein
gma-miR167d	Glyma.06G172300	TGAAGCTGCCAGCATGATCTA	1	GSM848964	Cat_2	Seed_coat	non-changed	nuclear protein X1
gma-miR396i-5p	Glyma.06G134600	TTCCACAGCTTTCTTGAACTG	1	GSM848964	Cat_2	Seed_coat	non-changed	growth-regulating factor 7
gma-miR393f	Glyma.02G065300	TCCAAAGGGATCGCATTGATCC	2	GSM1419391	Cat_2	Leaf	non-changed	auxin signaling F-box 3
gma-miR393f	Glyma.02G065300	TCCAAAGGGATCGCATTGATCC	2	GSM1213430	Cat_1	Root	non-changed	auxin signaling F-box 3
gma-miR1515a	Glyma.09G025300	TCATTTTGCGTGCAATGATCTG	1	GSM1213430	Cat_1	Root	non-changed	dicer-like 2
gma-miR156k	Glyma.17G080700	TTGACAGAAGAGAGTGAGCAC	3	GSM647200	Cat_2	Seed	non-changed	Squamosa promoter-binding protein-like (SBP domain) transcription factor family protein
gma-miR156k	Glyma.17G080700	TTGACAGAAGAGAGTGAGCAC	3	GSM848963	Cat_1	Cotyledon	non-changed	Squamosa promoter-binding protein-like (SBP domain) transcription factor family protein
gma-miR156k	Glyma.17G080700	TTGACAGAAGAGAGTGAGCAC	3	GSM848964	Cat_1	Seed_coat	non-changed	Squamosa promoter-binding protein-like (SBP domain) transcription factor family protein
gma-miR169d	Glyma.09G068400	TGAGCCAAGGATGACTTGCCGGT	1	GSM1419391	Cat_2	Leaf	non-changed	nuclear factor Y, subunit A3
gma-miR156w	Glyma.18G005600	TGACAGAAGAGAGTGAGCAC	2	GSM1419390	Cat_1	Leaf	non-changed	squamosa promoter binding protein-like 2
gma-miR156w	Glyma.18G005600	TGACAGAAGAGAGTGAGCAC	2	GSM647200	Cat_2	Seed	non-changed	squamosa promoter binding protein-like 2
gma-miR319g	Glyma.12G208800	TTGGACTGAAGGGAGCTCCTTC	1	GSM647200	Cat_1	Seed	non-changed	TCP family transcription factor 4
gma-miR166g	Glyma.09G023600	TCGGACCAGGCTTCATTCCCC	4	GSM647200	Cat_1	Seed	Leaf-specific	Homeobox-leucine zipper family protein / lipid-binding START domain-containing protein
gma-miR166g	Glyma.09G023600	TCGGACCAGGCTTCATTCCCC	4	GSM848963	Cat_1	Cotyledon	Leaf-specific	Homeobox-leucine zipper family protein / lipid-binding START domain-containing protein
gma-miR166g	Glyma.09G023600	TCGGACCAGGCTTCATTCCCC	4	GSM848964	Cat_1	Seed_coat	Leaf-specific	Homeobox-leucine zipper family protein / lipid-binding START domain-containing protein
gma-miR166g	Glyma.09G023600	TCGGACCAGGCTTCATTCCCC	4	GSM1213430	Cat_1	Root	Leaf-specific	Homeobox-leucine zipper family protein / lipid-binding START domain-containing protein
gma-miR166p	Glyma.12G075800	TCGGACCAGGCTTCATTCCC	6	GSM1419390	Cat_1	Leaf	Leaf-specific	Homeobox-leucine zipper family protein / lipid-binding START domain-containing protein
gma-miR166p	Glyma.12G075800	TCGGACCAGGCTTCATTCCC	6	GSM1419391	Cat_1	Leaf	Leaf-specific	Homeobox-leucine zipper family protein / lipid-binding START domain-containing protein
gma-miR166p	Glyma.12G075800	TCGGACCAGGCTTCATTCCC	6	GSM647200	Cat_2	Seed	Leaf-specific	Homeobox-leucine zipper family protein / lipid-binding START domain-containing protein
gma-miR166p	Glyma.12G075800	TCGGACCAGGCTTCATTCCC	6	GSM848963	Cat_1	Cotyledon	Leaf-specific	Homeobox-leucine zipper family protein / lipid-binding START domain-containing protein
gma-miR166p	Glyma.12G075800	TCGGACCAGGCTTCATTCCC	6	GSM848964	Cat_1	Seed_coat	Leaf-specific	Homeobox-leucine zipper family protein / lipid-binding START domain-containing protein
gma-miR166p	Glyma.12G075800	TCGGACCAGGCTTCATTCCC	6	GSM1213430	Cat_1	Root	Leaf-specific	Homeobox-leucine zipper family protein / lipid-binding START domain-containing protein
gma-miR156i	Glyma.02G121300	TTGACAGAAGATAGAGAGCAC	3	GSM1419391	Cat_2	Leaf	non-changed	Squamosa promoter-binding protein-like (SBP domain) transcription factor family protein
gma-miR156i	Glyma.02G121300	TTGACAGAAGATAGAGAGCAC	3	GSM647200	Cat_2	Seed	non-changed	Squamosa promoter-binding protein-like (SBP domain) transcription factor family protein
gma-miR156i	Glyma.02G121300	TTGACAGAAGATAGAGAGCAC	3	GSM848963	Cat_2	Cotyledon	non-changed	Squamosa promoter-binding protein-like (SBP domain) transcription factor family protein
gma-miR156i	Glyma.03G143100	TTGACAGAAGATAGAGAGCAC	2	GSM848963	Cat_1	Cotyledon	non-changed	squamosa promoter binding protein-like 9
gma-miR156i	Glyma.03G143100	TTGACAGAAGATAGAGAGCAC	2	GSM848964	Cat_1	Seed_coat	non-changed	squamosa promoter binding protein-like 9
gma-miR156n	Glyma.16G054500	TTGACAGAAGAGAGTGAGCAC	4	GSM1419390	Cat_1	Leaf	Cotyledon-specific	Squamosa promoter-binding protein-like (SBP domain) transcription factor family protein
gma-miR156n	Glyma.16G054500	TTGACAGAAGAGAGTGAGCAC	4	GSM1419391	Cat_1	Leaf	Cotyledon-specific	Squamosa promoter-binding protein-like (SBP domain) transcription factor family protein
gma-miR156n	Glyma.16G054500	TTGACAGAAGAGAGTGAGCAC	4	GSM647200	Cat_2	Seed	Cotyledon-specific	Squamosa promoter-binding protein-like (SBP domain) transcription factor family protein
gma-miR156n	Glyma.16G054500	TTGACAGAAGAGAGTGAGCAC	4	GSM1213430	Cat_1	Root	Cotyledon-specific	Squamosa promoter-binding protein-like (SBP domain) transcription factor family protein
gma-miR169n-5p	Glyma.17G051400	CAGCCAAGGGTGATTTGCCGG	3	GSM1419390	Cat_1	Leaf	non-changed	nuclear factor Y, subunit A8
gma-miR169n-5p	Glyma.17G051400	CAGCCAAGGGTGATTTGCCGG	3	GSM1419391	Cat_1	Leaf	non-changed	nuclear factor Y, subunit A8
gma-miR169n-5p	Glyma.17G051400	CAGCCAAGGGTGATTTGCCGG	3	GSM647200	Cat_1	Seed	non-changed	nuclear factor Y, subunit A8
gma-miR156f	Glyma.18G005600	TTGACAGAAGAGAGAGAGCACA	2	GSM848963	Cat_1	Cotyledon	Cotyledon-specific	squamosa promoter binding protein-like 2
gma-miR156f	Glyma.18G005600	TTGACAGAAGAGAGAGAGCACA	2	GSM848964	Cat_2	Seed_coat	Cotyledon-specific	squamosa promoter binding protein-like 2
gma-miR2111f	Glyma.16G057300	TAATCTGCATCCTGAGGTTTA	2	GSM647200	Cat_1	Seed	non-changed	Galactose oxidase/kelch repeat superfamily protein
gma-miR2111f	Glyma.16G057300	TAATCTGCATCCTGAGGTTTA	2	GSM1213430	Cat_1	Root	non-changed	Galactose oxidase/kelch repeat superfamily protein
gma-miR164b	Glyma.04G167200	TGGAGAAGCAGGGCACGTGC	3	GSM1419391	Cat_1	Leaf	non-changed	NAC domain containing protein 100
gma-miR164b	Glyma.04G167200	TGGAGAAGCAGGGCACGTGC	3	GSM647200	Cat_1	Seed	non-changed	NAC domain containing protein 100
gma-miR164b	Glyma.04G167200	TGGAGAAGCAGGGCACGTGC	3	GSM848964	Cat_2	Seed_coat	non-changed	NAC domain containing protein 100
gma-miR5674b	Glyma.09G174800	TAATTGTGTTGTACATTATCA	2	GSM1419390	Cat_1	Leaf	non-changed	ATP binding;nucleic acid binding;helicases
gma-miR5674b	Glyma.09G174800	TAATTGTGTTGTACATTATCA	2	GSM1419391	Cat_1	Leaf	non-changed	ATP binding;nucleic acid binding;helicases
gma-miR156q	Glyma.08G011500	TGACAGAAGAGAGTGAGCACT	3	GSM1419390	Cat_1	Leaf	Cotyledon-specific	Squamosa promoter-binding protein-like (SBP domain) transcription factor family protein
gma-miR156q	Glyma.08G011500	TGACAGAAGAGAGTGAGCACT	3	GSM1419391	Cat_1	Leaf	Cotyledon-specific	Squamosa promoter-binding protein-like (SBP domain) transcription factor family protein
gma-miR156q	Glyma.08G011500	TGACAGAAGAGAGTGAGCACT	3	GSM647200	Cat_1	Seed	Cotyledon-specific	Squamosa promoter-binding protein-like (SBP domain) transcription factor family protein
gma-miR166d	Glyma.11G145800	TCGGACCAGGCTTCATTCCCC	6	GSM1419390	Cat_1	Leaf	Leaf-specific	Homeobox-leucine zipper family protein / lipid-binding START domain-containing protein
gma-miR166d	Glyma.11G145800	TCGGACCAGGCTTCATTCCCC	6	GSM1419391	Cat_1	Leaf	Leaf-specific	Homeobox-leucine zipper family protein / lipid-binding START domain-containing protein
gma-miR166d	Glyma.11G145800	TCGGACCAGGCTTCATTCCCC	6	GSM647200	Cat_1	Seed	Leaf-specific	Homeobox-leucine zipper family protein / lipid-binding START domain-containing protein
gma-miR166d	Glyma.11G145800	TCGGACCAGGCTTCATTCCCC	6	GSM848963	Cat_1	Cotyledon	Leaf-specific	Homeobox-leucine zipper family protein / lipid-binding START domain-containing protein
gma-miR166d	Glyma.11G145800	TCGGACCAGGCTTCATTCCCC	6	GSM848964	Cat_1	Seed_coat	Leaf-specific	Homeobox-leucine zipper family protein / lipid-binding START domain-containing protein
gma-miR166d	Glyma.11G145800	TCGGACCAGGCTTCATTCCCC	6	GSM1213430	Cat_1	Root	Leaf-specific	Homeobox-leucine zipper family protein / lipid-binding START domain-containing protein
gma-miR160f	Glyma.13G325200	TGCCTGGCTCCCTGTATGCCA	6	GSM1419390	Cat_1	Leaf	non-changed	auxin response factor 10
gma-miR160f	Glyma.13G325200	TGCCTGGCTCCCTGTATGCCA	6	GSM1419391	Cat_2	Leaf	non-changed	auxin response factor 10
gma-miR160f	Glyma.13G325200	TGCCTGGCTCCCTGTATGCCA	6	GSM647200	Cat_2	Seed	non-changed	auxin response factor 10
gma-miR160f	Glyma.13G325200	TGCCTGGCTCCCTGTATGCCA	6	GSM848963	Cat_2	Cotyledon	non-changed	auxin response factor 10
gma-miR160f	Glyma.13G325200	TGCCTGGCTCCCTGTATGCCA	6	GSM848964	Cat_1	Seed_coat	non-changed	auxin response factor 10
gma-miR160f	Glyma.13G325200	TGCCTGGCTCCCTGTATGCCA	6	GSM1213430	Cat_1	Root	non-changed	auxin response factor 10
gma-miR169j-5p	Glyma.10G082800	TAGCCAAGAATGACTTGCCGG	2	GSM1419390	Cat_1	Leaf	non-changed	nuclear factor Y, subunit A10
gma-miR169j-5p	Glyma.10G082800	TAGCCAAGAATGACTTGCCGG	2	GSM1419391	Cat_1	Leaf	non-changed	nuclear factor Y, subunit A10
gma-miR164k	Glyma.13G274300	TGGAGAAGCAGGGCACGTGCA	1	GSM647200	Cat_1	Seed	non-changed	NAC (No Apical Meristem) domain transcriptional regulator superfamily protein
gma-miR171i-3p	Glyma.11G065200	TTGAGCCGTGCCAATATCACG	1	GSM647200	Cat_1	Seed	non-changed	GRAS family transcription factor
gma-miR164g	Glyma.04G167200	TGGAGAAGCAGGGCACGTGCA	3	GSM1419391	Cat_1	Leaf	non-changed	NAC domain containing protein 100
gma-miR164g	Glyma.04G167200	TGGAGAAGCAGGGCACGTGCA	3	GSM647200	Cat_1	Seed	non-changed	NAC domain containing protein 100
gma-miR164g	Glyma.04G167200	TGGAGAAGCAGGGCACGTGCA	3	GSM848964	Cat_2	Seed_coat	non-changed	NAC domain containing protein 100
gma-miR159f-3p	Glyma.15G225300	ATTGGAGTGAAGGGAGCTCCA	3	GSM1419390	Cat_1	Leaf	non-changed	myb domain protein 33
gma-miR159f-3p	Glyma.15G225300	ATTGGAGTGAAGGGAGCTCCA	3	GSM1419391	Cat_1	Leaf	non-changed	myb domain protein 33
gma-miR159f-3p	Glyma.15G225300	ATTGGAGTGAAGGGAGCTCCA	3	GSM647200	Cat_2	Seed	non-changed	myb domain protein 33
gma-miR396i-5p	Glyma.U028700	TTCCACAGCTTTCTTGAACTG	2	GSM848964	Cat_2	Seed_coat	non-changed	growth-regulating factor 1
gma-miR396i-5p	Glyma.U028700	TTCCACAGCTTTCTTGAACTG	2	GSM1213430	Cat_2	Root	non-changed	growth-regulating factor 1
gma-miR166a-3p	Glyma.07G016700	TCGGACCAGGCTTCATTCCCC	6	GSM1419390	Cat_1	Leaf	Leaf-specific	Homeobox-leucine zipper family protein / lipid-binding START domain-containing protein
gma-miR166a-3p	Glyma.07G016700	TCGGACCAGGCTTCATTCCCC	6	GSM1419391	Cat_1	Leaf	Leaf-specific	Homeobox-leucine zipper family protein / lipid-binding START domain-containing protein
gma-miR166a-3p	Glyma.07G016700	TCGGACCAGGCTTCATTCCCC	6	GSM647200	Cat_1	Seed	Leaf-specific	Homeobox-leucine zipper family protein / lipid-binding START domain-containing protein
gma-miR166a-3p	Glyma.07G016700	TCGGACCAGGCTTCATTCCCC	6	GSM848963	Cat_1	Cotyledon	Leaf-specific	Homeobox-leucine zipper family protein / lipid-binding START domain-containing protein
gma-miR166a-3p	Glyma.07G016700	TCGGACCAGGCTTCATTCCCC	6	GSM848964	Cat_1	Seed_coat	Leaf-specific	Homeobox-leucine zipper family protein / lipid-binding START domain-containing protein
gma-miR166a-3p	Glyma.07G016700	TCGGACCAGGCTTCATTCCCC	6	GSM1213430	Cat_1	Root	Leaf-specific	Homeobox-leucine zipper family protein / lipid-binding START domain-containing protein
gma-miR166f	Glyma.05G101500	TCGGACCAGGCTTCATTCCCC	6	GSM1419390	Cat_1	Leaf	Leaf-specific	homeobox gene 8
gma-miR166f	Glyma.05G101500	TCGGACCAGGCTTCATTCCCC	6	GSM1419391	Cat_1	Leaf	Leaf-specific	homeobox gene 8
gma-miR166f	Glyma.05G101500	TCGGACCAGGCTTCATTCCCC	6	GSM647200	Cat_1	Seed	Leaf-specific	homeobox gene 8
gma-miR166f	Glyma.05G101500	TCGGACCAGGCTTCATTCCCC	6	GSM848963	Cat_1	Cotyledon	Leaf-specific	homeobox gene 8
gma-miR166f	Glyma.05G101500	TCGGACCAGGCTTCATTCCCC	6	GSM848964	Cat_1	Seed_coat	Leaf-specific	homeobox gene 8
gma-miR166f	Glyma.05G101500	TCGGACCAGGCTTCATTCCCC	6	GSM1213430	Cat_1	Root	Leaf-specific	homeobox gene 8
gma-miR171g	Glyma.03G031800	TGATTGAGCCGTGCCAATATC	5	GSM1419390	Cat_2	Leaf	non-changed	GRAS family transcription factor
gma-miR171g	Glyma.03G031800	TGATTGAGCCGTGCCAATATC	5	GSM1419391	Cat_2	Leaf	non-changed	GRAS family transcription factor
gma-miR171g	Glyma.03G031800	TGATTGAGCCGTGCCAATATC	5	GSM647200	Cat_2	Seed	non-changed	GRAS family transcription factor
gma-miR171g	Glyma.03G031800	TGATTGAGCCGTGCCAATATC	5	GSM848963	Cat_2	Cotyledon	non-changed	GRAS family transcription factor
gma-miR171g	Glyma.03G031800	TGATTGAGCCGTGCCAATATC	5	GSM848964	Cat_2	Seed_coat	non-changed	GRAS family transcription factor
gma-miR166n	Glyma.11G145800	TCGGACCAGGCTTCATTCCCC	6	GSM1419390	Cat_1	Leaf	Leaf-specific	Homeobox-leucine zipper family protein / lipid-binding START domain-containing protein
gma-miR166n	Glyma.11G145800	TCGGACCAGGCTTCATTCCCC	6	GSM1419391	Cat_1	Leaf	Leaf-specific	Homeobox-leucine zipper family protein / lipid-binding START domain-containing protein
gma-miR166n	Glyma.11G145800	TCGGACCAGGCTTCATTCCCC	6	GSM647200	Cat_1	Seed	Leaf-specific	Homeobox-leucine zipper family protein / lipid-binding START domain-containing protein
gma-miR166n	Glyma.11G145800	TCGGACCAGGCTTCATTCCCC	6	GSM848963	Cat_1	Cotyledon	Leaf-specific	Homeobox-leucine zipper family protein / lipid-binding START domain-containing protein
gma-miR166n	Glyma.11G145800	TCGGACCAGGCTTCATTCCCC	6	GSM848964	Cat_1	Seed_coat	Leaf-specific	Homeobox-leucine zipper family protein / lipid-binding START domain-containing protein
gma-miR166n	Glyma.11G145800	TCGGACCAGGCTTCATTCCCC	6	GSM1213430	Cat_1	Root	Leaf-specific	Homeobox-leucine zipper family protein / lipid-binding START domain-containing protein
gma-miR156a	Glyma.04G197100	TGACAGAAGAGAGTGAGCAC	1	GSM647200	Cat_2	Seed	non-changed	Squamosa promoter-binding protein-like (SBP domain) transcription factor family protein
gma-miR4415b-3p	Glyma.13G076900	TTGATTCTCATCACAACATGG	4	GSM1419390	Cat_1	Leaf	non-changed	Plant L-ascorbate oxidase
gma-miR4415b-3p	Glyma.13G076900	TTGATTCTCATCACAACATGG	4	GSM1419391	Cat_1	Leaf	non-changed	Plant L-ascorbate oxidase
gma-miR4415b-3p	Glyma.13G076900	TTGATTCTCATCACAACATGG	4	GSM647200	Cat_2	Seed	non-changed	Plant L-ascorbate oxidase
gma-miR4415b-3p	Glyma.13G076900	TTGATTCTCATCACAACATGG	4	GSM1213430	Cat_1	Root	non-changed	Plant L-ascorbate oxidase
gma-miR166r	Glyma.06G086600	TCGGACCAGGCTTCATTCCC	6	GSM1419390	Cat_1	Leaf	non-changed	homeobox gene 8
gma-miR166r	Glyma.06G086600	TCGGACCAGGCTTCATTCCC	6	GSM1419391	Cat_1	Leaf	non-changed	homeobox gene 8
gma-miR166r	Glyma.06G086600	TCGGACCAGGCTTCATTCCC	6	GSM647200	Cat_1	Seed	non-changed	homeobox gene 8
gma-miR166r	Glyma.06G086600	TCGGACCAGGCTTCATTCCC	6	GSM848963	Cat_1	Cotyledon	non-changed	homeobox gene 8
gma-miR166r	Glyma.06G086600	TCGGACCAGGCTTCATTCCC	6	GSM848964	Cat_1	Seed_coat	non-changed	homeobox gene 8
gma-miR166r	Glyma.06G086600	TCGGACCAGGCTTCATTCCC	6	GSM1213430	Cat_1	Root	non-changed	homeobox gene 8
gma-miR397b-5p	Glyma.08G359100	TCATTGAGTGCAGCGTTGATG	1	GSM1419391	Cat_2	Leaf	Root-specific	laccase 17
gma-miR164c	Glyma.12G161700	TGGAGAAGCAGGGCACGTGC	1	GSM647200	Cat_1	Seed	non-changed	NAC (No Apical Meristem) domain transcriptional regulator superfamily protein
gma-miR156v	Glyma.02G177500	TGACAGAAGAGAGTGAGCAC	4	GSM1419390	Cat_1	Leaf	non-changed	squamosa promoter binding protein-like 9
gma-miR156v	Glyma.02G177500	TGACAGAAGAGAGTGAGCAC	4	GSM1419391	Cat_1	Leaf	non-changed	squamosa promoter binding protein-like 9
gma-miR156v	Glyma.02G177500	TGACAGAAGAGAGTGAGCAC	4	GSM647200	Cat_2	Seed	non-changed	squamosa promoter binding protein-like 9
gma-miR156v	Glyma.02G177500	TGACAGAAGAGAGTGAGCAC	4	GSM848963	Cat_2	Cotyledon	non-changed	squamosa promoter binding protein-like 9
gma-miR156p	Glyma.18G005600	TTGACAGAAGAAAGGGAGCAC	2	GSM848963	Cat_1	Cotyledon	non-changed	squamosa promoter binding protein-like 2
gma-miR156p	Glyma.18G005600	TTGACAGAAGAAAGGGAGCAC	2	GSM848964	Cat_2	Seed_coat	non-changed	squamosa promoter binding protein-like 2
gma-miR156m	Glyma.04G159600	TTGACAGAAGATAGAGAGCAC	3	GSM647200	Cat_2	Seed	non-changed	Squamosa promoter-binding protein-like (SBP domain) transcription factor family protein
gma-miR156m	Glyma.04G159600	TTGACAGAAGATAGAGAGCAC	3	GSM848963	Cat_1	Cotyledon	non-changed	Squamosa promoter-binding protein-like (SBP domain) transcription factor family protein
gma-miR156m	Glyma.04G159600	TTGACAGAAGATAGAGAGCAC	3	GSM848964	Cat_1	Seed_coat	non-changed	Squamosa promoter-binding protein-like (SBP domain) transcription factor family protein
gma-miR159a-3p	Glyma.20G047600	TTTGGATTGAAGGGAGCTCTA	1	GSM647200	Cat_2	Seed	Leaf-specific	myb domain protein 33
gma-miR166b	Glyma.06G086600	TCGGACCAGGCTTCATTCCCC	6	GSM1419390	Cat_1	Leaf	Leaf-specific	homeobox gene 8
gma-miR166b	Glyma.06G086600	TCGGACCAGGCTTCATTCCCC	6	GSM1419391	Cat_1	Leaf	Leaf-specific	homeobox gene 8
gma-miR166b	Glyma.06G086600	TCGGACCAGGCTTCATTCCCC	6	GSM647200	Cat_1	Seed	Leaf-specific	homeobox gene 8
gma-miR166b	Glyma.06G086600	TCGGACCAGGCTTCATTCCCC	6	GSM848963	Cat_1	Cotyledon	Leaf-specific	homeobox gene 8
gma-miR166b	Glyma.06G086600	TCGGACCAGGCTTCATTCCCC	6	GSM848964	Cat_1	Seed_coat	Leaf-specific	homeobox gene 8
gma-miR166b	Glyma.06G086600	TCGGACCAGGCTTCATTCCCC	6	GSM1213430	Cat_1	Root	Leaf-specific	homeobox gene 8
gma-miR156w	Glyma.04G197100	TGACAGAAGAGAGTGAGCAC	1	GSM647200	Cat_2	Seed	non-changed	Squamosa promoter-binding protein-like (SBP domain) transcription factor family protein
gma-miR156i	Glyma.04G159600	TTGACAGAAGATAGAGAGCAC	3	GSM647200	Cat_2	Seed	non-changed	Squamosa promoter-binding protein-like (SBP domain) transcription factor family protein
gma-miR156i	Glyma.04G159600	TTGACAGAAGATAGAGAGCAC	3	GSM848963	Cat_1	Cotyledon	non-changed	Squamosa promoter-binding protein-like (SBP domain) transcription factor family protein
gma-miR156i	Glyma.04G159600	TTGACAGAAGATAGAGAGCAC	3	GSM848964	Cat_1	Seed_coat	non-changed	Squamosa promoter-binding protein-like (SBP domain) transcription factor family protein
gma-miR399e	Glyma.16G118400	TGCCAAAGGAGATTTGCCCAG	1	GSM848964	Cat_1	Seed_coat	non-changed	ubiquitin family protein
gma-miR396a-5p	Glyma.02G010300	TTCCACAGCTTTCTTGAACTG	2	GSM1419390	Cat_1	Leaf	non-changed	AMP-dependent synthetase and ligase family protein
gma-miR396a-5p	Glyma.02G010300	TTCCACAGCTTTCTTGAACTG	2	GSM848964	Cat_1	Seed_coat	non-changed	AMP-dependent synthetase and ligase family protein
gma-miR156x	Glyma.06G168600	TGACAGAAGAGAGTGAGCAC	1	GSM647200	Cat_1	Seed	non-changed	Squamosa promoter-binding protein-like (SBP domain) transcription factor family protein
gma-miR160d	Glyma.04G254200	TGCCTGGCTCCCTGTATGCC	5	GSM647200	Cat_1	Seed	non-changed	auxin response factor 17
gma-miR160d	Glyma.04G254200	TGCCTGGCTCCCTGTATGCC	5	GSM825574	Cat_1	Mixed	non-changed	auxin response factor 17
gma-miR160d	Glyma.04G254200	TGCCTGGCTCCCTGTATGCC	5	GSM848963	Cat_3	Cotyledon	non-changed	auxin response factor 17
gma-miR160d	Glyma.04G254200	TGCCTGGCTCCCTGTATGCC	5	GSM848964	Cat_1	Seed_coat	non-changed	auxin response factor 17
gma-miR160d	Glyma.04G254200	TGCCTGGCTCCCTGTATGCC	5	GSM1213430	Cat_1	Root	non-changed	auxin response factor 17
gma-miR156q	Glyma.U025800	TGACAGAAGAGAGTGAGCACT	3	GSM1419390	Cat_1	Leaf	Cotyledon-specific	squamosa promoter-binding protein-like 12
gma-miR156q	Glyma.U025800	TGACAGAAGAGAGTGAGCACT	3	GSM1419391	Cat_1	Leaf	Cotyledon-specific	squamosa promoter-binding protein-like 12
gma-miR156q	Glyma.U025800	TGACAGAAGAGAGTGAGCACT	3	GSM647200	Cat_2	Seed	Cotyledon-specific	squamosa promoter-binding protein-like 12
gma-miR164k	Glyma.06G236000	TGGAGAAGCAGGGCACGTGCA	1	GSM647200	Cat_1	Seed	non-changed	NAC (No Apical Meristem) domain transcriptional regulator superfamily protein
gma-miR159a-3p	Glyma.13G271900	TTTGGATTGAAGGGAGCTCTA	2	GSM1419390	Cat_1	Leaf	Leaf-specific	non-characterized
gma-miR159a-3p	Glyma.13G271900	TTTGGATTGAAGGGAGCTCTA	2	GSM1419391	Cat_1	Leaf	Leaf-specific	non-characterized
gma-miR156f	Glyma.17G080700	TTGACAGAAGAGAGAGAGCACA	3	GSM647200	Cat_2	Seed	Cotyledon-specific	Squamosa promoter-binding protein-like (SBP domain) transcription factor family protein
gma-miR156f	Glyma.17G080700	TTGACAGAAGAGAGAGAGCACA	3	GSM848963	Cat_1	Cotyledon	Cotyledon-specific	Squamosa promoter-binding protein-like (SBP domain) transcription factor family protein
gma-miR156f	Glyma.17G080700	TTGACAGAAGAGAGAGAGCACA	3	GSM848964	Cat_1	Seed_coat	Cotyledon-specific	Squamosa promoter-binding protein-like (SBP domain) transcription factor family protein
gma-miR166o	Glyma.12G075800	TCGGACCAGGCTTCATTCCCC	6	GSM1419390	Cat_1	Leaf	Leaf-specific	Homeobox-leucine zipper family protein / lipid-binding START domain-containing protein
gma-miR166o	Glyma.12G075800	TCGGACCAGGCTTCATTCCCC	6	GSM1419391	Cat_1	Leaf	Leaf-specific	Homeobox-leucine zipper family protein / lipid-binding START domain-containing protein
gma-miR166o	Glyma.12G075800	TCGGACCAGGCTTCATTCCCC	6	GSM647200	Cat_2	Seed	Leaf-specific	Homeobox-leucine zipper family protein / lipid-binding START domain-containing protein
gma-miR166o	Glyma.12G075800	TCGGACCAGGCTTCATTCCCC	6	GSM848963	Cat_1	Cotyledon	Leaf-specific	Homeobox-leucine zipper family protein / lipid-binding START domain-containing protein
gma-miR166o	Glyma.12G075800	TCGGACCAGGCTTCATTCCCC	6	GSM848964	Cat_1	Seed_coat	Leaf-specific	Homeobox-leucine zipper family protein / lipid-binding START domain-containing protein
gma-miR166o	Glyma.12G075800	TCGGACCAGGCTTCATTCCCC	6	GSM1213430	Cat_1	Root	Leaf-specific	Homeobox-leucine zipper family protein / lipid-binding START domain-containing protein
gma-miR164a	Glyma.12G226500	TGGAGAAGCAGGGCACGTGCA	1	GSM647200	Cat_1	Seed	non-changed	NAC (No Apical Meristem) domain transcriptional regulator superfamily protein
gma-miR482c-3p	Glyma.19G209700	TTCCCAATTCCGCCCATTCCT	1	GSM848964	Cat_2	Seed_coat	non-changed	Amino acid dehydrogenase family protein
gma-miR156q	Glyma.05G204100	TGACAGAAGAGAGTGAGCACT	3	GSM1419390	Cat_1	Leaf	Cotyledon-specific	Squamosa promoter-binding protein-like (SBP domain) transcription factor family protein
gma-miR156q	Glyma.05G204100	TGACAGAAGAGAGTGAGCACT	3	GSM1419391	Cat_1	Leaf	Cotyledon-specific	Squamosa promoter-binding protein-like (SBP domain) transcription factor family protein
gma-miR156q	Glyma.05G204100	TGACAGAAGAGAGTGAGCACT	3	GSM647200	Cat_1	Seed	Cotyledon-specific	Squamosa promoter-binding protein-like (SBP domain) transcription factor family protein
gma-miR164h	Glyma.06G236000	TGGAGAAGCAGGGCACGTGCA	1	GSM647200	Cat_1	Seed	non-changed	NAC (No Apical Meristem) domain transcriptional regulator superfamily protein
gma-miR172b-3p	Glyma.12G073300	AGAATCTTGATGATGCTGCAT	4	GSM1419390	Cat_1	Leaf	non-changed	related to AP2.7
gma-miR172b-3p	Glyma.12G073300	AGAATCTTGATGATGCTGCAT	4	GSM1419391	Cat_1	Leaf	non-changed	related to AP2.7
gma-miR172b-3p	Glyma.12G073300	AGAATCTTGATGATGCTGCAT	4	GSM647200	Cat_1	Seed	non-changed	related to AP2.7
gma-miR172b-3p	Glyma.12G073300	AGAATCTTGATGATGCTGCAT	4	GSM1213430	Cat_1	Root	non-changed	related to AP2.7
gma-miR396b-5p	Glyma.02G010300	TTCCACAGCTTTCTTGAACTT	2	GSM1419390	Cat_1	Leaf	non-changed	AMP-dependent synthetase and ligase family protein
gma-miR396b-5p	Glyma.02G010300	TTCCACAGCTTTCTTGAACTT	2	GSM848964	Cat_1	Seed_coat	non-changed	AMP-dependent synthetase and ligase family protein
gma-miR169j-5p	Glyma.08G335900	TAGCCAAGAATGACTTGCCGG	3	GSM1419390	Cat_1	Leaf	non-changed	nuclear factor Y, subunit A1
gma-miR169j-5p	Glyma.08G335900	TAGCCAAGAATGACTTGCCGG	3	GSM1419391	Cat_1	Leaf	non-changed	nuclear factor Y, subunit A1
gma-miR169j-5p	Glyma.08G335900	TAGCCAAGAATGACTTGCCGG	3	GSM647200	Cat_1	Seed	non-changed	nuclear factor Y, subunit A1
gma-miR156b	Glyma.02G121300	TGACAGAAGAGAGAGAGCACA	4	GSM1419390	Cat_1	Leaf	Seed-specific	Squamosa promoter-binding protein-like (SBP domain) transcription factor family protein
gma-miR156b	Glyma.02G121300	TGACAGAAGAGAGAGAGCACA	4	GSM1419391	Cat_1	Leaf	Seed-specific	Squamosa promoter-binding protein-like (SBP domain) transcription factor family protein
gma-miR156b	Glyma.02G121300	TGACAGAAGAGAGAGAGCACA	4	GSM647200	Cat_1	Seed	Seed-specific	Squamosa promoter-binding protein-like (SBP domain) transcription factor family protein
gma-miR156b	Glyma.02G121300	TGACAGAAGAGAGAGAGCACA	4	GSM848963	Cat_1	Cotyledon	Seed-specific	Squamosa promoter-binding protein-like (SBP domain) transcription factor family protein
gma-miR164h	Glyma.12G226500	TGGAGAAGCAGGGCACGTGCA	1	GSM647200	Cat_1	Seed	non-changed	NAC (No Apical Meristem) domain transcriptional regulator superfamily protein
gma-miR393e	Glyma.19G206800	TCCAAAGGGATCGCATTGATCC	5	GSM1419390	Cat_1	Leaf	non-changed	F-box/RNI-like superfamily protein
gma-miR393e	Glyma.19G206800	TCCAAAGGGATCGCATTGATCC	5	GSM1419391	Cat_1	Leaf	non-changed	F-box/RNI-like superfamily protein
gma-miR393e	Glyma.19G206800	TCCAAAGGGATCGCATTGATCC	5	GSM647200	Cat_1	Seed	non-changed	F-box/RNI-like superfamily protein
gma-miR393e	Glyma.19G206800	TCCAAAGGGATCGCATTGATCC	5	GSM848964	Cat_2	Seed_coat	non-changed	F-box/RNI-like superfamily protein
gma-miR393e	Glyma.19G206800	TCCAAAGGGATCGCATTGATCC	5	GSM1213430	Cat_1	Root	non-changed	F-box/RNI-like superfamily protein
gma-miR396k-5p	Glyma.01G148600	TTCCACAGCTTTCTTGAACTT	1	GSM848963	Cat_2	Cotyledon	non-changed	growth-regulating factor 2
gma-miR2111c	Glyma.19G090600	TAATCTGCATCCTGAGGTTTA	2	GSM647200	Cat_2	Seed	non-changed	Galactose oxidase/kelch repeat superfamily protein
gma-miR2111c	Glyma.19G090600	TAATCTGCATCCTGAGGTTTA	2	GSM1213430	Cat_1	Root	non-changed	Galactose oxidase/kelch repeat superfamily protein
gma-miR5372	Glyma.09G022400	TTGTTCGATAAAACTGTTGTG	1	GSM647200	Cat_2	Seed	non-changed	Peroxidase superfamily protein
gma-miR396i-5p	Glyma.17G232600	TTCCACAGCTTTCTTGAACTG	2	GSM848964	Cat_2	Seed_coat	non-changed	growth-regulating factor 1
gma-miR396i-5p	Glyma.17G232600	TTCCACAGCTTTCTTGAACTG	2	GSM1213430	Cat_2	Root	non-changed	growth-regulating factor 1
gma-miR164f	Glyma.17G101500	TGGAGAAGCAGGGCACGTGCA	4	GSM1419391	Cat_1	Leaf	non-changed	NAC domain containing protein 100
gma-miR164f	Glyma.17G101500	TGGAGAAGCAGGGCACGTGCA	4	GSM647200	Cat_1	Seed	non-changed	NAC domain containing protein 100
gma-miR164f	Glyma.17G101500	TGGAGAAGCAGGGCACGTGCA	4	GSM848964	Cat_2	Seed_coat	non-changed	NAC domain containing protein 100
gma-miR164f	Glyma.17G101500	TGGAGAAGCAGGGCACGTGCA	4	GSM1213430	Cat_1	Root	non-changed	NAC domain containing protein 100
gma-miR403b	Glyma.20G022900	TTAGATTCACGCACAAACTTG	2	GSM825574	Cat_1	Mixed	non-changed	Argonaute family protein
gma-miR403b	Glyma.20G022900	TTAGATTCACGCACAAACTTG	2	GSM1213430	Cat_1	Root	non-changed	Argonaute family protein
gma-miR156i	Glyma.05G019000	TTGACAGAAGATAGAGAGCAC	3	GSM647200	Cat_2	Seed	non-changed	Squamosa promoter-binding protein-like (SBP domain) transcription factor family protein
gma-miR156i	Glyma.05G019000	TTGACAGAAGATAGAGAGCAC	3	GSM848963	Cat_1	Cotyledon	non-changed	Squamosa promoter-binding protein-like (SBP domain) transcription factor family protein
gma-miR156i	Glyma.05G019000	TTGACAGAAGATAGAGAGCAC	3	GSM848964	Cat_1	Seed_coat	non-changed	Squamosa promoter-binding protein-like (SBP domain) transcription factor family protein
gma-miR172f	Glyma.17G170300	AGAATCTTGATGATGCTGCA	3	GSM1419390	Cat_2	Leaf	non-changed	Integrase-type DNA-binding superfamily protein
gma-miR172f	Glyma.17G170300	AGAATCTTGATGATGCTGCA	3	GSM1419391	Cat_1	Leaf	non-changed	Integrase-type DNA-binding superfamily protein
gma-miR172f	Glyma.17G170300	AGAATCTTGATGATGCTGCA	3	GSM647200	Cat_2	Seed	non-changed	Integrase-type DNA-binding superfamily protein
gma-miR169m	Glyma.08G335900	CAGCCAAGGATGACTTGCCGG	3	GSM1419390	Cat_1	Leaf	non-changed	nuclear factor Y, subunit A1
gma-miR169m	Glyma.08G335900	CAGCCAAGGATGACTTGCCGG	3	GSM1419391	Cat_1	Leaf	non-changed	nuclear factor Y, subunit A1
gma-miR169m	Glyma.08G335900	CAGCCAAGGATGACTTGCCGG	3	GSM647200	Cat_1	Seed	non-changed	nuclear factor Y, subunit A1
gma-miR172h-3p	Glyma.19G178200	AGAATCTTGATGATGCTGCAT	2	GSM1419390	Cat_1	Leaf	non-changed	related to AP2.7
gma-miR172h-3p	Glyma.19G178200	AGAATCTTGATGATGCTGCAT	2	GSM647200	Cat_1	Seed	non-changed	related to AP2.7
gma-miR396b-5p	Glyma.03G092900	TTCCACAGCTTTCTTGAACTT	2	GSM1419390	Cat_1	Leaf	non-changed	AMP-dependent synthetase and ligase family protein
gma-miR396b-5p	Glyma.03G092900	TTCCACAGCTTTCTTGAACTT	2	GSM848964	Cat_1	Seed_coat	non-changed	AMP-dependent synthetase and ligase family protein
gma-miR159b-3p	Glyma.06G312900	ATTGGAGTGAAGGGAGCTCCA	1	GSM848963	Cat_1	Cotyledon	non-changed	myb domain protein 65
gma-miR156u	Glyma.04G159600	TGACAGAAGAGAGTGAGCAC	3	GSM1419390	Cat_1	Leaf	non-changed	Squamosa promoter-binding protein-like (SBP domain) transcription factor family protein
gma-miR156u	Glyma.04G159600	TGACAGAAGAGAGTGAGCAC	3	GSM1419391	Cat_1	Leaf	non-changed	Squamosa promoter-binding protein-like (SBP domain) transcription factor family protein
gma-miR156u	Glyma.04G159600	TGACAGAAGAGAGTGAGCAC	3	GSM647200	Cat_2	Seed	non-changed	Squamosa promoter-binding protein-like (SBP domain) transcription factor family protein
gma-miR156s	Glyma.11G251500	TGACAGAAGAGAGTGAGCACT	6	GSM647200	Cat_2	Seed	Cotyledon-specific	squamosa promoter binding protein-like 2
gma-miR156s	Glyma.11G251500	TGACAGAAGAGAGTGAGCACT	6	GSM647200	Cat_2	Seed	Cotyledon-specific	squamosa promoter binding protein-like 2
gma-miR156s	Glyma.11G251500	TGACAGAAGAGAGTGAGCACT	6	GSM848963	Cat_2	Cotyledon	Cotyledon-specific	squamosa promoter binding protein-like 2
gma-miR156s	Glyma.11G251500	TGACAGAAGAGAGTGAGCACT	6	GSM848963	Cat_2	Cotyledon	Cotyledon-specific	squamosa promoter binding protein-like 2
gma-miR156s	Glyma.11G251500	TGACAGAAGAGAGTGAGCACT	6	GSM1213430	Cat_1	Root	Cotyledon-specific	squamosa promoter binding protein-like 2
gma-miR156s	Glyma.11G251500	TGACAGAAGAGAGTGAGCACT	6	GSM1213430	Cat_1	Root	Cotyledon-specific	squamosa promoter binding protein-like 2
gma-miR396k-5p	Glyma.03G092900	TTCCACAGCTTTCTTGAACTT	2	GSM1419390	Cat_1	Leaf	non-changed	AMP-dependent synthetase and ligase family protein
gma-miR396k-5p	Glyma.03G092900	TTCCACAGCTTTCTTGAACTT	2	GSM848964	Cat_1	Seed_coat	non-changed	AMP-dependent synthetase and ligase family protein
gma-miR396e	Glyma.U028700	TTCCACAGCTTTCTTGAACTGT	2	GSM848964	Cat_2	Seed_coat	non-changed	growth-regulating factor 1
gma-miR396e	Glyma.U028700	TTCCACAGCTTTCTTGAACTGT	2	GSM1213430	Cat_2	Root	non-changed	growth-regulating factor 1
gma-miR164h	Glyma.15G254000	TGGAGAAGCAGGGCACGTGCA	4	GSM1419390	Cat_1	Leaf	non-changed	NAC domain containing protein 1
gma-miR164h	Glyma.15G254000	TGGAGAAGCAGGGCACGTGCA	4	GSM1419391	Cat_1	Leaf	non-changed	NAC domain containing protein 1
gma-miR164h	Glyma.15G254000	TGGAGAAGCAGGGCACGTGCA	4	GSM647200	Cat_1	Seed	non-changed	NAC domain containing protein 1
gma-miR164h	Glyma.15G254000	TGGAGAAGCAGGGCACGTGCA	4	GSM1213430	Cat_1	Root	non-changed	NAC domain containing protein 1
gma-miR160f	Glyma.13G140600	TGCCTGGCTCCCTGTATGCCA	7	GSM1419390	Cat_1	Leaf	non-changed	auxin response factor 16
gma-miR160f	Glyma.13G140600	TGCCTGGCTCCCTGTATGCCA	7	GSM1419391	Cat_1	Leaf	non-changed	auxin response factor 16
gma-miR160f	Glyma.13G140600	TGCCTGGCTCCCTGTATGCCA	7	GSM647200	Cat_1	Seed	non-changed	auxin response factor 16
gma-miR160f	Glyma.13G140600	TGCCTGGCTCCCTGTATGCCA	7	GSM825574	Cat_1	Mixed	non-changed	auxin response factor 16
gma-miR160f	Glyma.13G140600	TGCCTGGCTCCCTGTATGCCA	7	GSM848963	Cat_1	Cotyledon	non-changed	auxin response factor 16
gma-miR160f	Glyma.13G140600	TGCCTGGCTCCCTGTATGCCA	7	GSM848964	Cat_1	Seed_coat	non-changed	auxin response factor 16
gma-miR160f	Glyma.13G140600	TGCCTGGCTCCCTGTATGCCA	7	GSM1213430	Cat_1	Root	non-changed	auxin response factor 16
gma-miR393i	Glyma.02G152800	TTCCAAAGGGATCGCATTGATC	3	GSM1419390	Cat_2	Leaf	non-changed	F-box/RNI-like superfamily protein
gma-miR393i	Glyma.02G152800	TTCCAAAGGGATCGCATTGATC	3	GSM1419391	Cat_2	Leaf	non-changed	F-box/RNI-like superfamily protein
gma-miR393i	Glyma.02G152800	TTCCAAAGGGATCGCATTGATC	3	GSM1213430	Cat_2	Root	non-changed	F-box/RNI-like superfamily protein
gma-miR160e	Glyma.10G210600	TGCCTGGCTCCCTGTATGCC	7	GSM1419390	Cat_1	Leaf	non-changed	auxin response factor 16
gma-miR160e	Glyma.10G210600	TGCCTGGCTCCCTGTATGCC	7	GSM1419391	Cat_1	Leaf	non-changed	auxin response factor 16
gma-miR160e	Glyma.10G210600	TGCCTGGCTCCCTGTATGCC	7	GSM647200	Cat_1	Seed	non-changed	auxin response factor 16
gma-miR160e	Glyma.10G210600	TGCCTGGCTCCCTGTATGCC	7	GSM825574	Cat_1	Mixed	non-changed	auxin response factor 16
gma-miR160e	Glyma.10G210600	TGCCTGGCTCCCTGTATGCC	7	GSM848963	Cat_1	Cotyledon	non-changed	auxin response factor 16
gma-miR160e	Glyma.10G210600	TGCCTGGCTCCCTGTATGCC	7	GSM848964	Cat_1	Seed_coat	non-changed	auxin response factor 16
gma-miR160e	Glyma.10G210600	TGCCTGGCTCCCTGTATGCC	7	GSM1213430	Cat_1	Root	non-changed	auxin response factor 16
gma-miR164h	Glyma.04G167200	TGGAGAAGCAGGGCACGTGCA	3	GSM1419391	Cat_1	Leaf	non-changed	NAC domain containing protein 100
gma-miR164h	Glyma.04G167200	TGGAGAAGCAGGGCACGTGCA	3	GSM647200	Cat_1	Seed	non-changed	NAC domain containing protein 100
gma-miR164h	Glyma.04G167200	TGGAGAAGCAGGGCACGTGCA	3	GSM848964	Cat_2	Seed_coat	non-changed	NAC domain containing protein 100
gma-miR5674a	Glyma.09G176600	TAATTGTGTTGTACATTATCA	2	GSM1419390	Cat_1	Leaf	non-changed	ATP binding;nucleic acid binding;helicases
gma-miR5674a	Glyma.09G176600	TAATTGTGTTGTACATTATCA	2	GSM1419391	Cat_1	Leaf	non-changed	ATP binding;nucleic acid binding;helicases
gma-miR160d	Glyma.11G145500	TGCCTGGCTCCCTGTATGCC	7	GSM1419390	Cat_1	Leaf	non-changed	auxin response factor 10
gma-miR160d	Glyma.11G145500	TGCCTGGCTCCCTGTATGCC	7	GSM1419391	Cat_1	Leaf	non-changed	auxin response factor 10
gma-miR160d	Glyma.11G145500	TGCCTGGCTCCCTGTATGCC	7	GSM647200	Cat_1	Seed	non-changed	auxin response factor 10
gma-miR160d	Glyma.11G145500	TGCCTGGCTCCCTGTATGCC	7	GSM825574	Cat_1	Mixed	non-changed	auxin response factor 10
gma-miR160d	Glyma.11G145500	TGCCTGGCTCCCTGTATGCC	7	GSM848963	Cat_1	Cotyledon	non-changed	auxin response factor 10
gma-miR160d	Glyma.11G145500	TGCCTGGCTCCCTGTATGCC	7	GSM848964	Cat_1	Seed_coat	non-changed	auxin response factor 10
gma-miR160d	Glyma.11G145500	TGCCTGGCTCCCTGTATGCC	7	GSM1213430	Cat_1	Root	non-changed	auxin response factor 10
gma-miR166j-3p	Glyma.05G101500	TCGGACCAGGCTTCATTCCCG	6	GSM1419390	Cat_1	Leaf	non-changed	homeobox gene 8
gma-miR166j-3p	Glyma.05G101500	TCGGACCAGGCTTCATTCCCG	6	GSM1419391	Cat_1	Leaf	non-changed	homeobox gene 8
gma-miR166j-3p	Glyma.05G101500	TCGGACCAGGCTTCATTCCCG	6	GSM647200	Cat_1	Seed	non-changed	homeobox gene 8
gma-miR166j-3p	Glyma.05G101500	TCGGACCAGGCTTCATTCCCG	6	GSM848963	Cat_1	Cotyledon	non-changed	homeobox gene 8
gma-miR166j-3p	Glyma.05G101500	TCGGACCAGGCTTCATTCCCG	6	GSM848964	Cat_1	Seed_coat	non-changed	homeobox gene 8
gma-miR166j-3p	Glyma.05G101500	TCGGACCAGGCTTCATTCCCG	6	GSM1213430	Cat_1	Root	non-changed	homeobox gene 8
gma-miR169u	Glyma.15G027400	CAGCCAAGGATGACTTGCCGT	2	GSM647200	Cat_1	Seed	non-changed	nuclear factor Y, subunit A3
gma-miR169u	Glyma.15G027400	CAGCCAAGGATGACTTGCCGT	2	GSM647200	Cat_1	Seed	non-changed	nuclear factor Y, subunit A3
gma-miR393d	Glyma.19G100200	TCCAAAGGGATCGCATTGATCC	4	GSM1419390	Cat_1	Leaf	non-changed	auxin signaling F-box 3
gma-miR393d	Glyma.19G100200	TCCAAAGGGATCGCATTGATCC	4	GSM1419391	Cat_1	Leaf	non-changed	auxin signaling F-box 3
gma-miR393d	Glyma.19G100200	TCCAAAGGGATCGCATTGATCC	4	GSM647200	Cat_1	Seed	non-changed	auxin signaling F-box 3
gma-miR393d	Glyma.19G100200	TCCAAAGGGATCGCATTGATCC	4	GSM1213430	Cat_1	Root	non-changed	auxin signaling F-box 3
gma-miR172k	Glyma.17G170300	TGAATCTTGATGATGCTGCAT	3	GSM1419390	Cat_2	Leaf	non-changed	Integrase-type DNA-binding superfamily protein
gma-miR172k	Glyma.17G170300	TGAATCTTGATGATGCTGCAT	3	GSM1419391	Cat_1	Leaf	non-changed	Integrase-type DNA-binding superfamily protein
gma-miR172k	Glyma.17G170300	TGAATCTTGATGATGCTGCAT	3	GSM647200	Cat_2	Seed	non-changed	Integrase-type DNA-binding superfamily protein
gma-miR156c	Glyma.02G177500	TTGACAGAAGATAGAGAGCAC	3	GSM647200	Cat_2	Seed	non-changed	squamosa promoter binding protein-like 9
gma-miR156c	Glyma.02G177500	TTGACAGAAGATAGAGAGCAC	3	GSM848963	Cat_1	Cotyledon	non-changed	squamosa promoter binding protein-like 9
gma-miR156c	Glyma.02G177500	TTGACAGAAGATAGAGAGCAC	3	GSM848964	Cat_1	Seed_coat	non-changed	squamosa promoter binding protein-like 9
gma-miR166q	Glyma.08G202000	TCGGACCAGGCTTCATTCCC	6	GSM1419390	Cat_1	Leaf	Leaf-specific	Homeobox-leucine zipper family protein / lipid-binding START domain-containing protein
gma-miR166q	Glyma.08G202000	TCGGACCAGGCTTCATTCCC	6	GSM1419391	Cat_1	Leaf	Leaf-specific	Homeobox-leucine zipper family protein / lipid-binding START domain-containing protein
gma-miR166q	Glyma.08G202000	TCGGACCAGGCTTCATTCCC	6	GSM647200	Cat_1	Seed	Leaf-specific	Homeobox-leucine zipper family protein / lipid-binding START domain-containing protein
gma-miR166q	Glyma.08G202000	TCGGACCAGGCTTCATTCCC	6	GSM848963	Cat_1	Cotyledon	Leaf-specific	Homeobox-leucine zipper family protein / lipid-binding START domain-containing protein
gma-miR166q	Glyma.08G202000	TCGGACCAGGCTTCATTCCC	6	GSM848964	Cat_1	Seed_coat	Leaf-specific	Homeobox-leucine zipper family protein / lipid-binding START domain-containing protein
gma-miR166q	Glyma.08G202000	TCGGACCAGGCTTCATTCCC	6	GSM1213430	Cat_1	Root	Leaf-specific	Homeobox-leucine zipper family protein / lipid-binding START domain-containing protein
gma-miR171o-3p	Glyma.01G177200	TTGAGCCGTGCCAATATCACA	3	GSM1419390	Cat_2	Leaf	non-changed	GRAS family transcription factor
gma-miR171o-3p	Glyma.01G177200	TTGAGCCGTGCCAATATCACA	3	GSM1419391	Cat_2	Leaf	non-changed	GRAS family transcription factor
gma-miR171o-3p	Glyma.01G177200	TTGAGCCGTGCCAATATCACA	3	GSM647200	Cat_1	Seed	non-changed	GRAS family transcription factor
gma-miR393d	Glyma.03G209400	TCCAAAGGGATCGCATTGATCC	5	GSM1419390	Cat_1	Leaf	non-changed	F-box/RNI-like superfamily protein
gma-miR393d	Glyma.03G209400	TCCAAAGGGATCGCATTGATCC	5	GSM1419391	Cat_1	Leaf	non-changed	F-box/RNI-like superfamily protein
gma-miR393d	Glyma.03G209400	TCCAAAGGGATCGCATTGATCC	5	GSM647200	Cat_1	Seed	non-changed	F-box/RNI-like superfamily protein
gma-miR393d	Glyma.03G209400	TCCAAAGGGATCGCATTGATCC	5	GSM848964	Cat_2	Seed_coat	non-changed	F-box/RNI-like superfamily protein
gma-miR393d	Glyma.03G209400	TCCAAAGGGATCGCATTGATCC	5	GSM1213430	Cat_1	Root	non-changed	F-box/RNI-like superfamily protein
gma-miR166t	Glyma.08G202000	TCGGACCAGGCTTCATTCCC	6	GSM1419390	Cat_1	Leaf	Leaf-specific	Homeobox-leucine zipper family protein / lipid-binding START domain-containing protein
gma-miR166t	Glyma.08G202000	TCGGACCAGGCTTCATTCCC	6	GSM1419391	Cat_1	Leaf	Leaf-specific	Homeobox-leucine zipper family protein / lipid-binding START domain-containing protein
gma-miR166t	Glyma.08G202000	TCGGACCAGGCTTCATTCCC	6	GSM647200	Cat_1	Seed	Leaf-specific	Homeobox-leucine zipper family protein / lipid-binding START domain-containing protein
gma-miR166t	Glyma.08G202000	TCGGACCAGGCTTCATTCCC	6	GSM848963	Cat_1	Cotyledon	Leaf-specific	Homeobox-leucine zipper family protein / lipid-binding START domain-containing protein
gma-miR166t	Glyma.08G202000	TCGGACCAGGCTTCATTCCC	6	GSM848964	Cat_1	Seed_coat	Leaf-specific	Homeobox-leucine zipper family protein / lipid-binding START domain-containing protein
gma-miR166t	Glyma.08G202000	TCGGACCAGGCTTCATTCCC	6	GSM1213430	Cat_1	Root	Leaf-specific	Homeobox-leucine zipper family protein / lipid-binding START domain-containing protein
gma-miR169g	Glyma.13G107900	CAGCCAAGGATGACTTGCCGG	3	GSM1419390	Cat_1	Leaf	non-changed	nuclear factor Y, subunit A3
gma-miR169g	Glyma.13G107900	CAGCCAAGGATGACTTGCCGG	3	GSM1419391	Cat_2	Leaf	non-changed	nuclear factor Y, subunit A3
gma-miR169g	Glyma.13G107900	CAGCCAAGGATGACTTGCCGG	3	GSM647200	Cat_1	Seed	non-changed	nuclear factor Y, subunit A3
gma-miR164d	Glyma.04G167200	TGGAGAAGCAGGGCACGTGC	3	GSM1419391	Cat_1	Leaf	non-changed	NAC domain containing protein 100
gma-miR164d	Glyma.04G167200	TGGAGAAGCAGGGCACGTGC	3	GSM647200	Cat_1	Seed	non-changed	NAC domain containing protein 100
gma-miR164d	Glyma.04G167200	TGGAGAAGCAGGGCACGTGC	3	GSM848964	Cat_2	Seed_coat	non-changed	NAC domain containing protein 100
gma-miR172k	Glyma.U022100	TGAATCTTGATGATGCTGCAT	4	GSM1419390	Cat_1	Leaf	non-changed	related to AP2.7
gma-miR172k	Glyma.U022100	TGAATCTTGATGATGCTGCAT	4	GSM1419391	Cat_1	Leaf	non-changed	related to AP2.7
gma-miR172k	Glyma.U022100	TGAATCTTGATGATGCTGCAT	4	GSM647200	Cat_1	Seed	non-changed	related to AP2.7
gma-miR172k	Glyma.U022100	TGAATCTTGATGATGCTGCAT	4	GSM1213430	Cat_1	Root	non-changed	related to AP2.7
gma-miR169f	Glyma.19G200800	CAGCCAAGGATGACTTGCCGG	3	GSM1419390	Cat_1	Leaf	non-changed	nuclear factor Y, subunit A10
gma-miR169f	Glyma.19G200800	CAGCCAAGGATGACTTGCCGG	3	GSM1419391	Cat_1	Leaf	non-changed	nuclear factor Y, subunit A10
gma-miR169f	Glyma.19G200800	CAGCCAAGGATGACTTGCCGG	3	GSM647200	Cat_1	Seed	non-changed	nuclear factor Y, subunit A10
gma-miR399e	Glyma.13G239100	TGCCAAAGGAGATTTGCCCAG	1	GSM1213430	Cat_2	Root	non-changed	phosphate 2
gma-miR171m	Glyma.11G065200	TTGAGCCGCGTCAATATCTCA	1	GSM647200	Cat_1	Seed	non-changed	GRAS family transcription factor
gma-miR396k-5p	Glyma.17G050200	TTCCACAGCTTTCTTGAACTT	1	GSM848963	Cat_2	Cotyledon	non-changed	growth-regulating factor 5
gma-miR393a	Glyma.02G065300	TCCAAAGGGATCGCATTGATC	2	GSM1419391	Cat_2	Leaf	non-changed	auxin signaling F-box 3
gma-miR393a	Glyma.02G065300	TCCAAAGGGATCGCATTGATC	2	GSM1213430	Cat_1	Root	non-changed	auxin signaling F-box 3
gma-miR159c	Glyma.06G312900	ATTGGAGTGAAGGGAGCTCCG	1	GSM848963	Cat_1	Cotyledon	non-changed	myb domain protein 65
gma-miR171i-3p	Glyma.10G261600	TTGAGCCGTGCCAATATCACG	1	GSM848963	Cat_2	Cotyledon	non-changed	Leucine-rich repeat protein kinase family protein
gma-miR393e	Glyma.10G021500	TCCAAAGGGATCGCATTGATCC	5	GSM1419390	Cat_1	Leaf	non-changed	F-box/RNI-like superfamily protein
gma-miR393e	Glyma.10G021500	TCCAAAGGGATCGCATTGATCC	5	GSM1419391	Cat_1	Leaf	non-changed	F-box/RNI-like superfamily protein
gma-miR393e	Glyma.10G021500	TCCAAAGGGATCGCATTGATCC	5	GSM647200	Cat_2	Seed	non-changed	F-box/RNI-like superfamily protein
gma-miR393e	Glyma.10G021500	TCCAAAGGGATCGCATTGATCC	5	GSM848964	Cat_2	Seed_coat	non-changed	F-box/RNI-like superfamily protein
gma-miR393e	Glyma.10G021500	TCCAAAGGGATCGCATTGATCC	5	GSM1213430	Cat_1	Root	non-changed	F-box/RNI-like superfamily protein
gma-miR156b	Glyma.03G143100	TGACAGAAGAGAGAGAGCACA	2	GSM1419390	Cat_1	Leaf	Seed-specific	squamosa promoter binding protein-like 9
gma-miR156b	Glyma.03G143100	TGACAGAAGAGAGAGAGCACA	2	GSM1419391	Cat_1	Leaf	Seed-specific	squamosa promoter binding protein-like 9
gma-miR156o	Glyma.11G251500	TTGACAGAAGAGAGTGAGCAC	4	GSM848963	Cat_1	Cotyledon	Cotyledon-specific	squamosa promoter binding protein-like 2
gma-miR156o	Glyma.11G251500	TTGACAGAAGAGAGTGAGCAC	4	GSM848963	Cat_1	Cotyledon	Cotyledon-specific	squamosa promoter binding protein-like 2
gma-miR156o	Glyma.11G251500	TTGACAGAAGAGAGTGAGCAC	4	GSM1213430	Cat_2	Root	Cotyledon-specific	squamosa promoter binding protein-like 2
gma-miR156o	Glyma.11G251500	TTGACAGAAGAGAGTGAGCAC	4	GSM1213430	Cat_2	Root	Cotyledon-specific	squamosa promoter binding protein-like 2
gma-miR164f	Glyma.15G254000	TGGAGAAGCAGGGCACGTGCA	4	GSM1419390	Cat_1	Leaf	non-changed	NAC domain containing protein 1
gma-miR164f	Glyma.15G254000	TGGAGAAGCAGGGCACGTGCA	4	GSM1419391	Cat_1	Leaf	non-changed	NAC domain containing protein 1
gma-miR164f	Glyma.15G254000	TGGAGAAGCAGGGCACGTGCA	4	GSM647200	Cat_1	Seed	non-changed	NAC domain containing protein 1
gma-miR164f	Glyma.15G254000	TGGAGAAGCAGGGCACGTGCA	4	GSM1213430	Cat_1	Root	non-changed	NAC domain containing protein 1
gma-miR160e	Glyma.13G084700	TGCCTGGCTCCCTGTATGCC	7	GSM1419390	Cat_1	Leaf	non-changed	auxin response factor 17
gma-miR160e	Glyma.13G084700	TGCCTGGCTCCCTGTATGCC	7	GSM1419391	Cat_1	Leaf	non-changed	auxin response factor 17
gma-miR160e	Glyma.13G084700	TGCCTGGCTCCCTGTATGCC	7	GSM647200	Cat_1	Seed	non-changed	auxin response factor 17
gma-miR160e	Glyma.13G084700	TGCCTGGCTCCCTGTATGCC	7	GSM825574	Cat_1	Mixed	non-changed	auxin response factor 17
gma-miR160e	Glyma.13G084700	TGCCTGGCTCCCTGTATGCC	7	GSM848963	Cat_1	Cotyledon	non-changed	auxin response factor 17
gma-miR160e	Glyma.13G084700	TGCCTGGCTCCCTGTATGCC	7	GSM848964	Cat_1	Seed_coat	non-changed	auxin response factor 17
gma-miR160e	Glyma.13G084700	TGCCTGGCTCCCTGTATGCC	7	GSM1213430	Cat_1	Root	non-changed	auxin response factor 17
gma-miR160d	Glyma.13G084700	TGCCTGGCTCCCTGTATGCC	7	GSM1419390	Cat_1	Leaf	non-changed	auxin response factor 17
gma-miR160d	Glyma.13G084700	TGCCTGGCTCCCTGTATGCC	7	GSM1419391	Cat_1	Leaf	non-changed	auxin response factor 17
gma-miR160d	Glyma.13G084700	TGCCTGGCTCCCTGTATGCC	7	GSM647200	Cat_1	Seed	non-changed	auxin response factor 17
gma-miR160d	Glyma.13G084700	TGCCTGGCTCCCTGTATGCC	7	GSM825574	Cat_1	Mixed	non-changed	auxin response factor 17
gma-miR160d	Glyma.13G084700	TGCCTGGCTCCCTGTATGCC	7	GSM848963	Cat_1	Cotyledon	non-changed	auxin response factor 17
gma-miR160d	Glyma.13G084700	TGCCTGGCTCCCTGTATGCC	7	GSM848964	Cat_1	Seed_coat	non-changed	auxin response factor 17
gma-miR160d	Glyma.13G084700	TGCCTGGCTCCCTGTATGCC	7	GSM1213430	Cat_1	Root	non-changed	auxin response factor 17
gma-miR171m	Glyma.10G261600	TTGAGCCGCGTCAATATCTCA	1	GSM848963	Cat_2	Cotyledon	non-changed	Leucine-rich repeat protein kinase family protein
gma-miR156l	Glyma.03G143100	TTGACAGAAGATAGAGAGCAC	2	GSM848963	Cat_1	Cotyledon	non-changed	squamosa promoter binding protein-like 9
gma-miR156l	Glyma.03G143100	TTGACAGAAGATAGAGAGCAC	2	GSM848964	Cat_1	Seed_coat	non-changed	squamosa promoter binding protein-like 9
gma-miR164a	Glyma.15G254000	TGGAGAAGCAGGGCACGTGCA	4	GSM1419390	Cat_1	Leaf	non-changed	NAC domain containing protein 1
gma-miR164a	Glyma.15G254000	TGGAGAAGCAGGGCACGTGCA	4	GSM1419391	Cat_1	Leaf	non-changed	NAC domain containing protein 1
gma-miR164a	Glyma.15G254000	TGGAGAAGCAGGGCACGTGCA	4	GSM647200	Cat_1	Seed	non-changed	NAC domain containing protein 1
gma-miR164a	Glyma.15G254000	TGGAGAAGCAGGGCACGTGCA	4	GSM1213430	Cat_1	Root	non-changed	NAC domain containing protein 1
gma-miR164c	Glyma.06G195500	TGGAGAAGCAGGGCACGTGC	4	GSM1419391	Cat_1	Leaf	non-changed	NAC domain containing protein 100
gma-miR164c	Glyma.06G195500	TGGAGAAGCAGGGCACGTGC	4	GSM647200	Cat_2	Seed	non-changed	NAC domain containing protein 100
gma-miR164c	Glyma.06G195500	TGGAGAAGCAGGGCACGTGC	4	GSM848964	Cat_1	Seed_coat	non-changed	NAC domain containing protein 100
gma-miR164c	Glyma.06G195500	TGGAGAAGCAGGGCACGTGC	4	GSM1213430	Cat_1	Root	non-changed	NAC domain containing protein 100
gma-miR164g	Glyma.05G025500	TGGAGAAGCAGGGCACGTGCA	4	GSM1419391	Cat_2	Leaf	non-changed	NAC domain containing protein 100
gma-miR164g	Glyma.05G025500	TGGAGAAGCAGGGCACGTGCA	4	GSM647200	Cat_1	Seed	non-changed	NAC domain containing protein 100
gma-miR164g	Glyma.05G025500	TGGAGAAGCAGGGCACGTGCA	4	GSM848964	Cat_2	Seed_coat	non-changed	NAC domain containing protein 100
gma-miR164g	Glyma.05G025500	TGGAGAAGCAGGGCACGTGCA	4	GSM1213430	Cat_1	Root	non-changed	NAC domain containing protein 100
gma-miR319g	Glyma.15G092500	TTGGACTGAAGGGAGCTCCTTC	1	GSM647200	Cat_1	Seed	non-changed	TEOSINTE BRANCHED 1, cycloidea and PCF transcription factor 2
gma-miR164e	Glyma.13G274300	TGGAGAAGCAGGGCACGTGCA	1	GSM647200	Cat_1	Seed	non-changed	NAC (No Apical Meristem) domain transcriptional regulator superfamily protein
gma-miR156o	Glyma.03G143100	TTGACAGAAGAGAGTGAGCAC	2	GSM848963	Cat_1	Cotyledon	Cotyledon-specific	squamosa promoter binding protein-like 9
gma-miR156o	Glyma.03G143100	TTGACAGAAGAGAGTGAGCAC	2	GSM848964	Cat_1	Seed_coat	Cotyledon-specific	squamosa promoter binding protein-like 9
gma-miR166n	Glyma.08G124400	TCGGACCAGGCTTCATTCCCC	4	GSM647200	Cat_1	Seed	Leaf-specific	Homeobox-leucine zipper family protein / lipid-binding START domain-containing protein
gma-miR166n	Glyma.08G124400	TCGGACCAGGCTTCATTCCCC	4	GSM848963	Cat_1	Cotyledon	Leaf-specific	Homeobox-leucine zipper family protein / lipid-binding START domain-containing protein
gma-miR166n	Glyma.08G124400	TCGGACCAGGCTTCATTCCCC	4	GSM848964	Cat_1	Seed_coat	Leaf-specific	Homeobox-leucine zipper family protein / lipid-binding START domain-containing protein
gma-miR166n	Glyma.08G124400	TCGGACCAGGCTTCATTCCCC	4	GSM1213430	Cat_1	Root	Leaf-specific	Homeobox-leucine zipper family protein / lipid-binding START domain-containing protein
gma-miR169c	Glyma.13G107900	AAGCCAAGGATGACTTGCCGA	3	GSM1419390	Cat_1	Leaf	non-changed	nuclear factor Y, subunit A3
gma-miR169c	Glyma.13G107900	AAGCCAAGGATGACTTGCCGA	3	GSM1419391	Cat_2	Leaf	non-changed	nuclear factor Y, subunit A3
gma-miR169c	Glyma.13G107900	AAGCCAAGGATGACTTGCCGA	3	GSM647200	Cat_1	Seed	non-changed	nuclear factor Y, subunit A3
gma-miR393j	Glyma.19G100200	TTCCAAAGGGATCGCATTGATC	2	GSM1419390	Cat_2	Leaf	non-changed	auxin signaling F-box 3
gma-miR393j	Glyma.19G100200	TTCCAAAGGGATCGCATTGATC	2	GSM1419391	Cat_2	Leaf	non-changed	auxin signaling F-box 3
gma-miR396k-5p	Glyma.13G109500	TTCCACAGCTTTCTTGAACTT	1	GSM848963	Cat_2	Cotyledon	non-changed	growth-regulating factor 5
gma-miR1507c-3p	Glyma.13G169400	CCTCATTCCAAACATCATCT	2	GSM1419390	Cat_1	Leaf	Leaf-specific	non-characterized
gma-miR1507c-3p	Glyma.13G169400	CCTCATTCCAAACATCATCT	2	GSM1419391	Cat_1	Leaf	Leaf-specific	non-characterized
gma-miR164g	Glyma.08G173400	TGGAGAAGCAGGGCACGTGCA	4	GSM1419390	Cat_1	Leaf	non-changed	NAC domain containing protein 1
gma-miR164g	Glyma.08G173400	TGGAGAAGCAGGGCACGTGCA	4	GSM1419391	Cat_1	Leaf	non-changed	NAC domain containing protein 1
gma-miR164g	Glyma.08G173400	TGGAGAAGCAGGGCACGTGCA	4	GSM647200	Cat_1	Seed	non-changed	NAC domain containing protein 1
gma-miR164g	Glyma.08G173400	TGGAGAAGCAGGGCACGTGCA	4	GSM1213430	Cat_1	Root	non-changed	NAC domain containing protein 1
gma-miR172d	Glyma.U022100	GGAATCTTGATGATGCTGCAGCAG	4	GSM1419390	Cat_1	Leaf	non-changed	related to AP2.7
gma-miR172d	Glyma.U022100	GGAATCTTGATGATGCTGCAGCAG	4	GSM1419391	Cat_1	Leaf	non-changed	related to AP2.7
gma-miR172d	Glyma.U022100	GGAATCTTGATGATGCTGCAGCAG	4	GSM647200	Cat_1	Seed	non-changed	related to AP2.7
gma-miR172d	Glyma.U022100	GGAATCTTGATGATGCTGCAGCAG	4	GSM1213430	Cat_1	Root	non-changed	related to AP2.7
gma-miR156u	Glyma.11G251500	TGACAGAAGAGAGTGAGCAC	6	GSM647200	Cat_2	Seed	non-changed	squamosa promoter binding protein-like 2
gma-miR156u	Glyma.11G251500	TGACAGAAGAGAGTGAGCAC	6	GSM647200	Cat_2	Seed	non-changed	squamosa promoter binding protein-like 2
gma-miR156u	Glyma.11G251500	TGACAGAAGAGAGTGAGCAC	6	GSM848963	Cat_2	Cotyledon	non-changed	squamosa promoter binding protein-like 2
gma-miR156u	Glyma.11G251500	TGACAGAAGAGAGTGAGCAC	6	GSM848963	Cat_2	Cotyledon	non-changed	squamosa promoter binding protein-like 2
gma-miR156u	Glyma.11G251500	TGACAGAAGAGAGTGAGCAC	6	GSM1213430	Cat_1	Root	non-changed	squamosa promoter binding protein-like 2
gma-miR156u	Glyma.11G251500	TGACAGAAGAGAGTGAGCAC	6	GSM1213430	Cat_1	Root	non-changed	squamosa promoter binding protein-like 2
gma-miR172d	Glyma.19G178200	GGAATCTTGATGATGCTGCAGCAG	2	GSM1419390	Cat_1	Leaf	non-changed	related to AP2.7
gma-miR172d	Glyma.19G178200	GGAATCTTGATGATGCTGCAGCAG	2	GSM647200	Cat_1	Seed	non-changed	related to AP2.7
gma-miR166q	Glyma.08G124400	TCGGACCAGGCTTCATTCCC	4	GSM647200	Cat_1	Seed	Leaf-specific	Homeobox-leucine zipper family protein / lipid-binding START domain-containing protein
gma-miR166q	Glyma.08G124400	TCGGACCAGGCTTCATTCCC	4	GSM848963	Cat_1	Cotyledon	Leaf-specific	Homeobox-leucine zipper family protein / lipid-binding START domain-containing protein
gma-miR166q	Glyma.08G124400	TCGGACCAGGCTTCATTCCC	4	GSM848964	Cat_1	Seed_coat	Leaf-specific	Homeobox-leucine zipper family protein / lipid-binding START domain-containing protein
gma-miR166q	Glyma.08G124400	TCGGACCAGGCTTCATTCCC	4	GSM1213430	Cat_1	Root	Leaf-specific	Homeobox-leucine zipper family protein / lipid-binding START domain-containing protein
gma-miR408c-3p	Glyma.06G121100	ATGCACTGCCTCTTCCCTGGC	2	GSM825574	Cat_2	Mixed	non-changed	plantacyanin
gma-miR408c-3p	Glyma.06G121100	ATGCACTGCCTCTTCCCTGGC	2	GSM1213430	Cat_1	Root	non-changed	plantacyanin
gma-miR169j-5p	Glyma.18G071000	TAGCCAAGAATGACTTGCCGG	3	GSM1419390	Cat_1	Leaf	non-changed	nuclear factor Y, subunit A1
gma-miR169j-5p	Glyma.18G071000	TAGCCAAGAATGACTTGCCGG	3	GSM1419391	Cat_1	Leaf	non-changed	nuclear factor Y, subunit A1
gma-miR169j-5p	Glyma.18G071000	TAGCCAAGAATGACTTGCCGG	3	GSM647200	Cat_1	Seed	non-changed	nuclear factor Y, subunit A1
gma-miR156h	Glyma.02G121300	TGACAGAAGAGAGTGAGCAC	4	GSM1419390	Cat_1	Leaf	non-changed	Squamosa promoter-binding protein-like (SBP domain) transcription factor family protein
gma-miR156h	Glyma.02G121300	TGACAGAAGAGAGTGAGCAC	4	GSM1419391	Cat_1	Leaf	non-changed	Squamosa promoter-binding protein-like (SBP domain) transcription factor family protein
gma-miR156h	Glyma.02G121300	TGACAGAAGAGAGTGAGCAC	4	GSM647200	Cat_1	Seed	non-changed	Squamosa promoter-binding protein-like (SBP domain) transcription factor family protein
gma-miR156h	Glyma.02G121300	TGACAGAAGAGAGTGAGCAC	4	GSM848963	Cat_1	Cotyledon	non-changed	Squamosa promoter-binding protein-like (SBP domain) transcription factor family protein
gma-miR156h	Glyma.18G005600	TGACAGAAGAGAGTGAGCAC	2	GSM1419390	Cat_1	Leaf	non-changed	squamosa promoter binding protein-like 2
gma-miR156h	Glyma.18G005600	TGACAGAAGAGAGTGAGCAC	2	GSM647200	Cat_2	Seed	non-changed	squamosa promoter binding protein-like 2
gma-miR172b-3p	Glyma.01G188400	AGAATCTTGATGATGCTGCAT	3	GSM1419390	Cat_1	Leaf	non-changed	Integrase-type DNA-binding superfamily protein
gma-miR172b-3p	Glyma.01G188400	AGAATCTTGATGATGCTGCAT	3	GSM1419391	Cat_1	Leaf	non-changed	Integrase-type DNA-binding superfamily protein
gma-miR172b-3p	Glyma.01G188400	AGAATCTTGATGATGCTGCAT	3	GSM647200	Cat_1	Seed	non-changed	Integrase-type DNA-binding superfamily protein
gma-miR156x	Glyma.06G238100	TGACAGAAGAGAGTGAGCAC	2	GSM1419390	Cat_1	Leaf	non-changed	squamosa promoter-binding protein-like 12
gma-miR156x	Glyma.06G238100	TGACAGAAGAGAGTGAGCAC	2	GSM647200	Cat_1	Seed	non-changed	squamosa promoter-binding protein-like 12
gma-miR319l	Glyma.05G142000	TTGGACTGAAGGGAGCTCCTTC	1	GSM647200	Cat_1	Seed	non-changed	TEOSINTE BRANCHED 1, cycloidea and PCF transcription factor 2
gma-miR156j	Glyma.01G063700	TTGACAGAAGATAGAGAGCAC	3	GSM1419391	Cat_2	Leaf	non-changed	Squamosa promoter-binding protein-like (SBP domain) transcription factor family protein
gma-miR156j	Glyma.01G063700	TTGACAGAAGATAGAGAGCAC	3	GSM647200	Cat_2	Seed	non-changed	Squamosa promoter-binding protein-like (SBP domain) transcription factor family protein
gma-miR156j	Glyma.01G063700	TTGACAGAAGATAGAGAGCAC	3	GSM848963	Cat_2	Cotyledon	non-changed	Squamosa promoter-binding protein-like (SBP domain) transcription factor family protein
gma-miR1508c	Glyma.16G162000	TAGAAAGGGAAATAGCAGTTG	1	GSM1419390	Cat_1	Leaf	non-changed	Pentatricopeptide repeat (PPR) superfamily protein
gma-miR169m	Glyma.09G068400	CAGCCAAGGATGACTTGCCGG	3	GSM1419390	Cat_1	Leaf	non-changed	nuclear factor Y, subunit A3
gma-miR169m	Glyma.09G068400	CAGCCAAGGATGACTTGCCGG	3	GSM1419391	Cat_1	Leaf	non-changed	nuclear factor Y, subunit A3
gma-miR169m	Glyma.09G068400	CAGCCAAGGATGACTTGCCGG	3	GSM647200	Cat_1	Seed	non-changed	nuclear factor Y, subunit A3
gma-miR156w	Glyma.09G113800	TGACAGAAGAGAGTGAGCAC	1	GSM647200	Cat_2	Seed	non-changed	squamosa promoter binding protein-like 9
gma-miR171n	Glyma.03G031800	TTGAGCCGCGTCAATATCTTA	6	GSM1419390	Cat_1	Leaf	non-changed	GRAS family transcription factor
gma-miR171n	Glyma.03G031800	TTGAGCCGCGTCAATATCTTA	6	GSM1419391	Cat_1	Leaf	non-changed	GRAS family transcription factor
gma-miR171n	Glyma.03G031800	TTGAGCCGCGTCAATATCTTA	6	GSM647200	Cat_1	Seed	non-changed	GRAS family transcription factor
gma-miR171n	Glyma.03G031800	TTGAGCCGCGTCAATATCTTA	6	GSM848963	Cat_1	Cotyledon	non-changed	GRAS family transcription factor
gma-miR171n	Glyma.03G031800	TTGAGCCGCGTCAATATCTTA	6	GSM848964	Cat_1	Seed_coat	non-changed	GRAS family transcription factor
gma-miR171n	Glyma.03G031800	TTGAGCCGCGTCAATATCTTA	6	GSM1213430	Cat_1	Root	non-changed	GRAS family transcription factor
gma-miR1507c-3p	Glyma.09G167900	CCTCATTCCAAACATCATCT	4	GSM647200	Cat_1	Seed	Leaf-specific	Homeodomain-like superfamily protein
gma-miR1507c-3p	Glyma.09G167900	CCTCATTCCAAACATCATCT	4	GSM848963	Cat_1	Cotyledon	Leaf-specific	Homeodomain-like superfamily protein
gma-miR1507c-3p	Glyma.09G167900	CCTCATTCCAAACATCATCT	4	GSM848964	Cat_1	Seed_coat	Leaf-specific	Homeodomain-like superfamily protein
gma-miR1507c-3p	Glyma.09G167900	CCTCATTCCAAACATCATCT	4	GSM1213430	Cat_1	Root	Leaf-specific	Homeodomain-like superfamily protein
gma-miR394d	Glyma.18G005400	TTGGCATTCTGTCCACCTCC	1	GSM647200	Cat_2	Seed	non-changed	Galactose oxidase/kelch repeat superfamily protein
gma-miR1514b-5p	Glyma.16G016600	TTCATTTTTAAAATAGACATT	2	GSM647200	Cat_1	Seed	non-changed	NAC transcription factor-like 9
gma-miR1514b-5p	Glyma.16G016600	TTCATTTTTAAAATAGACATT	2	GSM1213430	Cat_1	Root	non-changed	NAC transcription factor-like 9
gma-miR156w	Glyma.U025800	TGACAGAAGAGAGTGAGCAC	3	GSM1419390	Cat_1	Leaf	non-changed	squamosa promoter-binding protein-like 12
gma-miR156w	Glyma.U025800	TGACAGAAGAGAGTGAGCAC	3	GSM1419391	Cat_1	Leaf	non-changed	squamosa promoter-binding protein-like 12
gma-miR156w	Glyma.U025800	TGACAGAAGAGAGTGAGCAC	3	GSM647200	Cat_2	Seed	non-changed	squamosa promoter-binding protein-like 12
gma-miR156p	Glyma.11G251500	TTGACAGAAGAAAGGGAGCAC	4	GSM848963	Cat_1	Cotyledon	non-changed	squamosa promoter binding protein-like 2
gma-miR156p	Glyma.11G251500	TTGACAGAAGAAAGGGAGCAC	4	GSM848963	Cat_1	Cotyledon	non-changed	squamosa promoter binding protein-like 2
gma-miR156p	Glyma.11G251500	TTGACAGAAGAAAGGGAGCAC	4	GSM1213430	Cat_2	Root	non-changed	squamosa promoter binding protein-like 2
gma-miR156p	Glyma.11G251500	TTGACAGAAGAAAGGGAGCAC	4	GSM1213430	Cat_2	Root	non-changed	squamosa promoter binding protein-like 2
gma-miR530c	Glyma.15G035300	TGCATTTGCACCTGCACTTTA	1	GSM647200	Cat_2	Seed	non-changed	Transcription factor IIA, alpha/beta subunit
gma-miR156h	Glyma.01G063700	TGACAGAAGAGAGTGAGCAC	4	GSM1419390	Cat_1	Leaf	non-changed	Squamosa promoter-binding protein-like (SBP domain) transcription factor family protein
gma-miR156h	Glyma.01G063700	TGACAGAAGAGAGTGAGCAC	4	GSM1419391	Cat_1	Leaf	non-changed	Squamosa promoter-binding protein-like (SBP domain) transcription factor family protein
gma-miR156h	Glyma.01G063700	TGACAGAAGAGAGTGAGCAC	4	GSM647200	Cat_1	Seed	non-changed	Squamosa promoter-binding protein-like (SBP domain) transcription factor family protein
gma-miR156h	Glyma.01G063700	TGACAGAAGAGAGTGAGCAC	4	GSM848963	Cat_2	Cotyledon	non-changed	Squamosa promoter-binding protein-like (SBP domain) transcription factor family protein
gma-miR171d	Glyma.U013800	TGATTGAGTCGTGTCAATATC	3	GSM647200	Cat_2	Seed	non-changed	GRAS family transcription factor
gma-miR171d	Glyma.U013800	TGATTGAGTCGTGTCAATATC	3	GSM848963	Cat_2	Cotyledon	non-changed	GRAS family transcription factor
gma-miR171d	Glyma.U013800	TGATTGAGTCGTGTCAATATC	3	GSM848964	Cat_2	Seed_coat	non-changed	GRAS family transcription factor
gma-miR394g	Glyma.18G005400	TTGGCATTCTGTCCACCTCC	1	GSM647200	Cat_2	Seed	non-changed	Galactose oxidase/kelch repeat superfamily protein
gma-miR396a-5p	Glyma.17G050200	TTCCACAGCTTTCTTGAACTG	1	GSM848963	Cat_2	Cotyledon	non-changed	growth-regulating factor 5
gma-miR319g	Glyma.05G142000	TTGGACTGAAGGGAGCTCCTTC	1	GSM647200	Cat_1	Seed	non-changed	TEOSINTE BRANCHED 1, cycloidea and PCF transcription factor 2
gma-miR156w	Glyma.05G204100	TGACAGAAGAGAGTGAGCAC	3	GSM1419390	Cat_1	Leaf	non-changed	Squamosa promoter-binding protein-like (SBP domain) transcription factor family protein
gma-miR156w	Glyma.05G204100	TGACAGAAGAGAGTGAGCAC	3	GSM1419391	Cat_1	Leaf	non-changed	Squamosa promoter-binding protein-like (SBP domain) transcription factor family protein
gma-miR156w	Glyma.05G204100	TGACAGAAGAGAGTGAGCAC	3	GSM647200	Cat_1	Seed	non-changed	Squamosa promoter-binding protein-like (SBP domain) transcription factor family protein
gma-miR160c	Glyma.11G145500	TGCCTGGCTCCCTGTATGCC	7	GSM1419390	Cat_1	Leaf	Leaf-specific	auxin response factor 10
gma-miR160c	Glyma.11G145500	TGCCTGGCTCCCTGTATGCC	7	GSM1419391	Cat_1	Leaf	Leaf-specific	auxin response factor 10
gma-miR160c	Glyma.11G145500	TGCCTGGCTCCCTGTATGCC	7	GSM647200	Cat_1	Seed	Leaf-specific	auxin response factor 10
gma-miR160c	Glyma.11G145500	TGCCTGGCTCCCTGTATGCC	7	GSM825574	Cat_1	Mixed	Leaf-specific	auxin response factor 10
gma-miR160c	Glyma.11G145500	TGCCTGGCTCCCTGTATGCC	7	GSM848963	Cat_1	Cotyledon	Leaf-specific	auxin response factor 10
gma-miR160c	Glyma.11G145500	TGCCTGGCTCCCTGTATGCC	7	GSM848964	Cat_1	Seed_coat	Leaf-specific	auxin response factor 10
gma-miR160c	Glyma.11G145500	TGCCTGGCTCCCTGTATGCC	7	GSM1213430	Cat_1	Root	Leaf-specific	auxin response factor 10
gma-miR171c-5p	Glyma.05G126100	AGATATTGGTGCGGTTCAATC	1	GSM647200	Cat_2	Seed	non-changed	tubulin beta-7 chain
gma-miR1521a	Glyma.19G007700	CTGTTAATGGAAAATGTTGA	2	GSM1419390	Cat_2	Leaf	non-changed	carbonic anhydrase 1
gma-miR1521a	Glyma.19G007700	CTGTTAATGGAAAATGTTGA	2	GSM647200	Cat_3	Seed	non-changed	carbonic anhydrase 1
gma-miR156x	Glyma.01G063700	TGACAGAAGAGAGTGAGCAC	4	GSM1419390	Cat_1	Leaf	non-changed	Squamosa promoter-binding protein-like (SBP domain) transcription factor family protein
gma-miR156x	Glyma.01G063700	TGACAGAAGAGAGTGAGCAC	4	GSM1419391	Cat_1	Leaf	non-changed	Squamosa promoter-binding protein-like (SBP domain) transcription factor family protein
gma-miR156x	Glyma.01G063700	TGACAGAAGAGAGTGAGCAC	4	GSM647200	Cat_1	Seed	non-changed	Squamosa promoter-binding protein-like (SBP domain) transcription factor family protein
gma-miR156x	Glyma.01G063700	TGACAGAAGAGAGTGAGCAC	4	GSM848963	Cat_2	Cotyledon	non-changed	Squamosa promoter-binding protein-like (SBP domain) transcription factor family protein
gma-miR171f	Glyma.U013800	TGATTGAGCCGTGCCAATATC	3	GSM647200	Cat_2	Seed	non-changed	GRAS family transcription factor
gma-miR171f	Glyma.U013800	TGATTGAGCCGTGCCAATATC	3	GSM848963	Cat_2	Cotyledon	non-changed	GRAS family transcription factor
gma-miR171f	Glyma.U013800	TGATTGAGCCGTGCCAATATC	3	GSM848964	Cat_2	Seed_coat	non-changed	GRAS family transcription factor
gma-miR396e	Glyma.01G148600	TTCCACAGCTTTCTTGAACTGT	1	GSM848963	Cat_2	Cotyledon	non-changed	growth-regulating factor 2
gma-miR393j	Glyma.10G021500	TTCCAAAGGGATCGCATTGATC	3	GSM1419390	Cat_2	Leaf	non-changed	F-box/RNI-like superfamily protein
gma-miR393j	Glyma.10G021500	TTCCAAAGGGATCGCATTGATC	3	GSM1419391	Cat_2	Leaf	non-changed	F-box/RNI-like superfamily protein
gma-miR393j	Glyma.10G021500	TTCCAAAGGGATCGCATTGATC	3	GSM1213430	Cat_2	Root	non-changed	F-box/RNI-like superfamily protein
gma-miR160a-5p	Glyma.11G145500	TGCCTGGCTCCCTGTATGCCA	7	GSM1419390	Cat_1	Leaf	non-changed	auxin response factor 10
gma-miR160a-5p	Glyma.11G145500	TGCCTGGCTCCCTGTATGCCA	7	GSM1419391	Cat_1	Leaf	non-changed	auxin response factor 10
gma-miR160a-5p	Glyma.11G145500	TGCCTGGCTCCCTGTATGCCA	7	GSM647200	Cat_1	Seed	non-changed	auxin response factor 10
gma-miR160a-5p	Glyma.11G145500	TGCCTGGCTCCCTGTATGCCA	7	GSM825574	Cat_1	Mixed	non-changed	auxin response factor 10
gma-miR160a-5p	Glyma.11G145500	TGCCTGGCTCCCTGTATGCCA	7	GSM848963	Cat_1	Cotyledon	non-changed	auxin response factor 10
gma-miR160a-5p	Glyma.11G145500	TGCCTGGCTCCCTGTATGCCA	7	GSM848964	Cat_1	Seed_coat	non-changed	auxin response factor 10
gma-miR160a-5p	Glyma.11G145500	TGCCTGGCTCCCTGTATGCCA	7	GSM1213430	Cat_1	Root	non-changed	auxin response factor 10
gma-miR393j	Glyma.03G209400	TTCCAAAGGGATCGCATTGATC	2	GSM1419390	Cat_2	Leaf	non-changed	F-box/RNI-like superfamily protein
gma-miR393j	Glyma.03G209400	TTCCAAAGGGATCGCATTGATC	2	GSM1419391	Cat_2	Leaf	non-changed	F-box/RNI-like superfamily protein
gma-miR530a	Glyma.19G256700	TGCATTTGCACCTGCACTTT	2	GSM1419390	Cat_1	Leaf	non-changed	basic helix-loop-helix (bHLH) DNA-binding superfamily protein
gma-miR530a	Glyma.19G256700	TGCATTTGCACCTGCACTTT	2	GSM647200	Cat_2	Seed	non-changed	basic helix-loop-helix (bHLH) DNA-binding superfamily protein
gma-miR171a	Glyma.01G136300	TGAGCCGTGCCAATATCACGA	1	GSM825574	Cat_2	Mixed	non-changed	GRAS family transcription factor
gma-miR171n	Glyma.01G079500	TTGAGCCGCGTCAATATCTTA	6	GSM1419390	Cat_1	Leaf	non-changed	GRAS family transcription factor
gma-miR171n	Glyma.01G079500	TTGAGCCGCGTCAATATCTTA	6	GSM1419391	Cat_1	Leaf	non-changed	GRAS family transcription factor
gma-miR171n	Glyma.01G079500	TTGAGCCGCGTCAATATCTTA	6	GSM647200	Cat_1	Seed	non-changed	GRAS family transcription factor
gma-miR171n	Glyma.01G079500	TTGAGCCGCGTCAATATCTTA	6	GSM848963	Cat_1	Cotyledon	non-changed	GRAS family transcription factor
gma-miR171n	Glyma.01G079500	TTGAGCCGCGTCAATATCTTA	6	GSM848964	Cat_1	Seed_coat	non-changed	GRAS family transcription factor
gma-miR171n	Glyma.01G079500	TTGAGCCGCGTCAATATCTTA	6	GSM1213430	Cat_1	Root	non-changed	GRAS family transcription factor
gma-miR166i-3p	Glyma.09G023600	TCGGACCAGGCTTCATTCCCC	4	GSM647200	Cat_1	Seed	Leaf-specific	Homeobox-leucine zipper family protein / lipid-binding START domain-containing protein
gma-miR166i-3p	Glyma.09G023600	TCGGACCAGGCTTCATTCCCC	4	GSM848963	Cat_1	Cotyledon	Leaf-specific	Homeobox-leucine zipper family protein / lipid-binding START domain-containing protein
gma-miR166i-3p	Glyma.09G023600	TCGGACCAGGCTTCATTCCCC	4	GSM848964	Cat_1	Seed_coat	Leaf-specific	Homeobox-leucine zipper family protein / lipid-binding START domain-containing protein
gma-miR166i-3p	Glyma.09G023600	TCGGACCAGGCTTCATTCCCC	4	GSM1213430	Cat_1	Root	Leaf-specific	Homeobox-leucine zipper family protein / lipid-binding START domain-containing protein
gma-miR319f	Glyma.13G292500	TTGGACTGAAGGGGCCTCTT	1	GSM647200	Cat_2	Seed	non-changed	TCP family transcription factor 4
gma-miR156x	Glyma.04G159600	TGACAGAAGAGAGTGAGCAC	3	GSM1419390	Cat_1	Leaf	non-changed	Squamosa promoter-binding protein-like (SBP domain) transcription factor family protein
gma-miR156x	Glyma.04G159600	TGACAGAAGAGAGTGAGCAC	3	GSM1419391	Cat_1	Leaf	non-changed	Squamosa promoter-binding protein-like (SBP domain) transcription factor family protein
gma-miR156x	Glyma.04G159600	TGACAGAAGAGAGTGAGCAC	3	GSM647200	Cat_2	Seed	non-changed	Squamosa promoter-binding protein-like (SBP domain) transcription factor family protein
gma-miR166c-3p	Glyma.06G086600	TCGGACCAGGCTTCATTCCCC	6	GSM1419390	Cat_1	Leaf	Leaf-specific	homeobox gene 8
gma-miR166c-3p	Glyma.06G086600	TCGGACCAGGCTTCATTCCCC	6	GSM1419391	Cat_1	Leaf	Leaf-specific	homeobox gene 8
gma-miR166c-3p	Glyma.06G086600	TCGGACCAGGCTTCATTCCCC	6	GSM647200	Cat_1	Seed	Leaf-specific	homeobox gene 8
gma-miR166c-3p	Glyma.06G086600	TCGGACCAGGCTTCATTCCCC	6	GSM848963	Cat_1	Cotyledon	Leaf-specific	homeobox gene 8
gma-miR166c-3p	Glyma.06G086600	TCGGACCAGGCTTCATTCCCC	6	GSM848964	Cat_1	Seed_coat	Leaf-specific	homeobox gene 8
gma-miR166c-3p	Glyma.06G086600	TCGGACCAGGCTTCATTCCCC	6	GSM1213430	Cat_1	Root	Leaf-specific	homeobox gene 8
gma-miR156n	Glyma.02G121300	TTGACAGAAGAGAGTGAGCAC	3	GSM1419391	Cat_2	Leaf	Cotyledon-specific	Squamosa promoter-binding protein-like (SBP domain) transcription factor family protein
gma-miR156n	Glyma.02G121300	TTGACAGAAGAGAGTGAGCAC	3	GSM647200	Cat_2	Seed	Cotyledon-specific	Squamosa promoter-binding protein-like (SBP domain) transcription factor family protein
gma-miR156n	Glyma.02G121300	TTGACAGAAGAGAGTGAGCAC	3	GSM848963	Cat_2	Cotyledon	Cotyledon-specific	Squamosa promoter-binding protein-like (SBP domain) transcription factor family protein
gma-miR156d	Glyma.19G094000	TTGACAGAAGATAGAGAGCAC	1	GSM1419391	Cat_1	Leaf	non-changed	Squamosa promoter-binding protein-like (SBP domain) transcription factor family protein
gma-miR396a-5p	Glyma.01G148600	TTCCACAGCTTTCTTGAACTG	1	GSM848963	Cat_2	Cotyledon	non-changed	growth-regulating factor 2
gma-miR166q	Glyma.05G166400	TCGGACCAGGCTTCATTCCC	4	GSM647200	Cat_1	Seed	Leaf-specific	Homeobox-leucine zipper family protein / lipid-binding START domain-containing protein
gma-miR166q	Glyma.05G166400	TCGGACCAGGCTTCATTCCC	4	GSM848963	Cat_1	Cotyledon	Leaf-specific	Homeobox-leucine zipper family protein / lipid-binding START domain-containing protein
gma-miR166q	Glyma.05G166400	TCGGACCAGGCTTCATTCCC	4	GSM848964	Cat_1	Seed_coat	Leaf-specific	Homeobox-leucine zipper family protein / lipid-binding START domain-containing protein
gma-miR166q	Glyma.05G166400	TCGGACCAGGCTTCATTCCC	4	GSM1213430	Cat_1	Root	Leaf-specific	Homeobox-leucine zipper family protein / lipid-binding START domain-containing protein
gma-miR164i	Glyma.04G167200	TGGAGAAGCAGGGCACGTGCA	3	GSM1419391	Cat_1	Leaf	non-changed	NAC domain containing protein 100
gma-miR164i	Glyma.04G167200	TGGAGAAGCAGGGCACGTGCA	3	GSM647200	Cat_1	Seed	non-changed	NAC domain containing protein 100
gma-miR164i	Glyma.04G167200	TGGAGAAGCAGGGCACGTGCA	3	GSM848964	Cat_2	Seed_coat	non-changed	NAC domain containing protein 100
gma-miR166c-3p	Glyma.08G124400	TCGGACCAGGCTTCATTCCCC	4	GSM647200	Cat_1	Seed	Leaf-specific	Homeobox-leucine zipper family protein / lipid-binding START domain-containing protein
gma-miR166c-3p	Glyma.08G124400	TCGGACCAGGCTTCATTCCCC	4	GSM848963	Cat_1	Cotyledon	Leaf-specific	Homeobox-leucine zipper family protein / lipid-binding START domain-containing protein
gma-miR166c-3p	Glyma.08G124400	TCGGACCAGGCTTCATTCCCC	4	GSM848964	Cat_1	Seed_coat	Leaf-specific	Homeobox-leucine zipper family protein / lipid-binding START domain-containing protein
gma-miR166c-3p	Glyma.08G124400	TCGGACCAGGCTTCATTCCCC	4	GSM1213430	Cat_1	Root	Leaf-specific	Homeobox-leucine zipper family protein / lipid-binding START domain-containing protein
gma-miR156t	Glyma.01G063700	TTGACAGAAGAAAGGGAGCAC	3	GSM1419391	Cat_2	Leaf	non-changed	Squamosa promoter-binding protein-like (SBP domain) transcription factor family protein
gma-miR156t	Glyma.01G063700	TTGACAGAAGAAAGGGAGCAC	3	GSM647200	Cat_2	Seed	non-changed	Squamosa promoter-binding protein-like (SBP domain) transcription factor family protein
gma-miR156t	Glyma.01G063700	TTGACAGAAGAAAGGGAGCAC	3	GSM848963	Cat_2	Cotyledon	non-changed	Squamosa promoter-binding protein-like (SBP domain) transcription factor family protein
gma-miR166i-3p	Glyma.15G129700	TCGGACCAGGCTTCATTCCCC	6	GSM1419390	Cat_1	Leaf	Leaf-specific	Homeobox-leucine zipper family protein / lipid-binding START domain-containing protein
gma-miR166i-3p	Glyma.15G129700	TCGGACCAGGCTTCATTCCCC	6	GSM1419391	Cat_1	Leaf	Leaf-specific	Homeobox-leucine zipper family protein / lipid-binding START domain-containing protein
gma-miR166i-3p	Glyma.15G129700	TCGGACCAGGCTTCATTCCCC	6	GSM647200	Cat_1	Seed	Leaf-specific	Homeobox-leucine zipper family protein / lipid-binding START domain-containing protein
gma-miR166i-3p	Glyma.15G129700	TCGGACCAGGCTTCATTCCCC	6	GSM848963	Cat_1	Cotyledon	Leaf-specific	Homeobox-leucine zipper family protein / lipid-binding START domain-containing protein
gma-miR166i-3p	Glyma.15G129700	TCGGACCAGGCTTCATTCCCC	6	GSM848964	Cat_1	Seed_coat	Leaf-specific	Homeobox-leucine zipper family protein / lipid-binding START domain-containing protein
gma-miR166i-3p	Glyma.15G129700	TCGGACCAGGCTTCATTCCCC	6	GSM1213430	Cat_1	Root	Leaf-specific	Homeobox-leucine zipper family protein / lipid-binding START domain-containing protein
gma-miR171t	Glyma.01G079500	TTGAGCCGCGTCAATATCTCA	6	GSM1419390	Cat_1	Leaf	non-changed	GRAS family transcription factor
gma-miR171t	Glyma.01G079500	TTGAGCCGCGTCAATATCTCA	6	GSM1419391	Cat_1	Leaf	non-changed	GRAS family transcription factor
gma-miR171t	Glyma.01G079500	TTGAGCCGCGTCAATATCTCA	6	GSM647200	Cat_1	Seed	non-changed	GRAS family transcription factor
gma-miR171t	Glyma.01G079500	TTGAGCCGCGTCAATATCTCA	6	GSM848963	Cat_1	Cotyledon	non-changed	GRAS family transcription factor
gma-miR171t	Glyma.01G079500	TTGAGCCGCGTCAATATCTCA	6	GSM848964	Cat_1	Seed_coat	non-changed	GRAS family transcription factor
gma-miR171t	Glyma.01G079500	TTGAGCCGCGTCAATATCTCA	6	GSM1213430	Cat_1	Root	non-changed	GRAS family transcription factor
gma-miR164h	Glyma.17G101500	TGGAGAAGCAGGGCACGTGCA	4	GSM1419391	Cat_1	Leaf	non-changed	NAC domain containing protein 100
gma-miR164h	Glyma.17G101500	TGGAGAAGCAGGGCACGTGCA	4	GSM647200	Cat_1	Seed	non-changed	NAC domain containing protein 100
gma-miR164h	Glyma.17G101500	TGGAGAAGCAGGGCACGTGCA	4	GSM848964	Cat_2	Seed_coat	non-changed	NAC domain containing protein 100
gma-miR164h	Glyma.17G101500	TGGAGAAGCAGGGCACGTGCA	4	GSM1213430	Cat_1	Root	non-changed	NAC domain containing protein 100
gma-miR156w	Glyma.04G159600	TGACAGAAGAGAGTGAGCAC	3	GSM1419390	Cat_1	Leaf	non-changed	Squamosa promoter-binding protein-like (SBP domain) transcription factor family protein
gma-miR156w	Glyma.04G159600	TGACAGAAGAGAGTGAGCAC	3	GSM1419391	Cat_1	Leaf	non-changed	Squamosa promoter-binding protein-like (SBP domain) transcription factor family protein
gma-miR156w	Glyma.04G159600	TGACAGAAGAGAGTGAGCAC	3	GSM647200	Cat_2	Seed	non-changed	Squamosa promoter-binding protein-like (SBP domain) transcription factor family protein
gma-miR2119	Glyma.04G240800	TCAAAGGGAGTTGTAGGGGAA	3	GSM1419391	Cat_2	Leaf	non-changed	alcohol dehydrogenase 1
gma-miR2119	Glyma.04G240800	TCAAAGGGAGTTGTAGGGGAA	3	GSM647200	Cat_2	Seed	non-changed	alcohol dehydrogenase 1
gma-miR2119	Glyma.04G240800	TCAAAGGGAGTTGTAGGGGAA	3	GSM848964	Cat_2	Seed_coat	non-changed	alcohol dehydrogenase 1
gma-miR166t	Glyma.11G145800	TCGGACCAGGCTTCATTCCC	6	GSM1419390	Cat_1	Leaf	Leaf-specific	Homeobox-leucine zipper family protein / lipid-binding START domain-containing protein
gma-miR166t	Glyma.11G145800	TCGGACCAGGCTTCATTCCC	6	GSM1419391	Cat_1	Leaf	Leaf-specific	Homeobox-leucine zipper family protein / lipid-binding START domain-containing protein
gma-miR166t	Glyma.11G145800	TCGGACCAGGCTTCATTCCC	6	GSM647200	Cat_1	Seed	Leaf-specific	Homeobox-leucine zipper family protein / lipid-binding START domain-containing protein
gma-miR166t	Glyma.11G145800	TCGGACCAGGCTTCATTCCC	6	GSM848963	Cat_1	Cotyledon	Leaf-specific	Homeobox-leucine zipper family protein / lipid-binding START domain-containing protein
gma-miR166t	Glyma.11G145800	TCGGACCAGGCTTCATTCCC	6	GSM848964	Cat_1	Seed_coat	Leaf-specific	Homeobox-leucine zipper family protein / lipid-binding START domain-containing protein
gma-miR166t	Glyma.11G145800	TCGGACCAGGCTTCATTCCC	6	GSM1213430	Cat_1	Root	Leaf-specific	Homeobox-leucine zipper family protein / lipid-binding START domain-containing protein
gma-miR156e	Glyma.19G094000	TTGACAGAAGATAGAGAGCAC	1	GSM1419391	Cat_1	Leaf	non-changed	Squamosa promoter-binding protein-like (SBP domain) transcription factor family protein
gma-miR530e	Glyma.15G035300	TGCATTTGCACCTGCACTTTA	1	GSM647200	Cat_2	Seed	non-changed	Transcription factor IIA, alpha/beta subunit
gma-miR166g	Glyma.12G075800	TCGGACCAGGCTTCATTCCCC	6	GSM1419390	Cat_1	Leaf	Leaf-specific	Homeobox-leucine zipper family protein / lipid-binding START domain-containing protein
gma-miR166g	Glyma.12G075800	TCGGACCAGGCTTCATTCCCC	6	GSM1419391	Cat_1	Leaf	Leaf-specific	Homeobox-leucine zipper family protein / lipid-binding START domain-containing protein
gma-miR166g	Glyma.12G075800	TCGGACCAGGCTTCATTCCCC	6	GSM647200	Cat_2	Seed	Leaf-specific	Homeobox-leucine zipper family protein / lipid-binding START domain-containing protein
gma-miR166g	Glyma.12G075800	TCGGACCAGGCTTCATTCCCC	6	GSM848963	Cat_1	Cotyledon	Leaf-specific	Homeobox-leucine zipper family protein / lipid-binding START domain-containing protein
gma-miR166g	Glyma.12G075800	TCGGACCAGGCTTCATTCCCC	6	GSM848964	Cat_1	Seed_coat	Leaf-specific	Homeobox-leucine zipper family protein / lipid-binding START domain-containing protein
gma-miR166g	Glyma.12G075800	TCGGACCAGGCTTCATTCCCC	6	GSM1213430	Cat_1	Root	Leaf-specific	Homeobox-leucine zipper family protein / lipid-binding START domain-containing protein
gma-miR156h	Glyma.02G177500	TGACAGAAGAGAGTGAGCAC	4	GSM1419390	Cat_1	Leaf	non-changed	squamosa promoter binding protein-like 9
gma-miR156h	Glyma.02G177500	TGACAGAAGAGAGTGAGCAC	4	GSM1419391	Cat_1	Leaf	non-changed	squamosa promoter binding protein-like 9
gma-miR156h	Glyma.02G177500	TGACAGAAGAGAGTGAGCAC	4	GSM647200	Cat_2	Seed	non-changed	squamosa promoter binding protein-like 9
gma-miR156h	Glyma.02G177500	TGACAGAAGAGAGTGAGCAC	4	GSM848963	Cat_2	Cotyledon	non-changed	squamosa promoter binding protein-like 9
gma-miR4415b-3p	Glyma.20G051600	TTGATTCTCATCACAACATGG	3	GSM1419390	Cat_1	Leaf	non-changed	Plant L-ascorbate oxidase
gma-miR4415b-3p	Glyma.20G051600	TTGATTCTCATCACAACATGG	3	GSM1419391	Cat_1	Leaf	non-changed	Plant L-ascorbate oxidase
gma-miR4415b-3p	Glyma.20G051600	TTGATTCTCATCACAACATGG	3	GSM647200	Cat_1	Seed	non-changed	Plant L-ascorbate oxidase
gma-miR156u	Glyma.06G168600	TGACAGAAGAGAGTGAGCAC	1	GSM647200	Cat_1	Seed	non-changed	Squamosa promoter-binding protein-like (SBP domain) transcription factor family protein
gma-miR172i-3p	Glyma.15G044400	GGAATCTTGATGATGCTGCAT	4	GSM1419390	Cat_1	Leaf	non-changed	related to AP2.7
gma-miR172i-3p	Glyma.15G044400	GGAATCTTGATGATGCTGCAT	4	GSM1419391	Cat_1	Leaf	non-changed	related to AP2.7
gma-miR172i-3p	Glyma.15G044400	GGAATCTTGATGATGCTGCAT	4	GSM647200	Cat_2	Seed	non-changed	related to AP2.7
gma-miR172i-3p	Glyma.15G044400	GGAATCTTGATGATGCTGCAT	4	GSM1213430	Cat_1	Root	non-changed	related to AP2.7
gma-miR393c-5p	Glyma.19G100200	TCCAAAGGGATCGCATTGATCC	4	GSM1419390	Cat_1	Leaf	non-changed	auxin signaling F-box 3
gma-miR393c-5p	Glyma.19G100200	TCCAAAGGGATCGCATTGATCC	4	GSM1419391	Cat_1	Leaf	non-changed	auxin signaling F-box 3
gma-miR393c-5p	Glyma.19G100200	TCCAAAGGGATCGCATTGATCC	4	GSM647200	Cat_1	Seed	non-changed	auxin signaling F-box 3
gma-miR393c-5p	Glyma.19G100200	TCCAAAGGGATCGCATTGATCC	4	GSM1213430	Cat_1	Root	non-changed	auxin signaling F-box 3
gma-miR156y	Glyma.05G204100	TGACAGAAGAGAGTGAGCAC	3	GSM1419390	Cat_1	Leaf	non-changed	Squamosa promoter-binding protein-like (SBP domain) transcription factor family protein
gma-miR156y	Glyma.05G204100	TGACAGAAGAGAGTGAGCAC	3	GSM1419391	Cat_1	Leaf	non-changed	Squamosa promoter-binding protein-like (SBP domain) transcription factor family protein
gma-miR156y	Glyma.05G204100	TGACAGAAGAGAGTGAGCAC	3	GSM647200	Cat_1	Seed	non-changed	Squamosa promoter-binding protein-like (SBP domain) transcription factor family protein
gma-miR169b	Glyma.19G200800	CAGCCAAGGATGACTTGCCGA	3	GSM1419390	Cat_1	Leaf	non-changed	nuclear factor Y, subunit A10
gma-miR169b	Glyma.19G200800	CAGCCAAGGATGACTTGCCGA	3	GSM1419391	Cat_1	Leaf	non-changed	nuclear factor Y, subunit A10
gma-miR169b	Glyma.19G200800	CAGCCAAGGATGACTTGCCGA	3	GSM647200	Cat_1	Seed	non-changed	nuclear factor Y, subunit A10
gma-miR393g	Glyma.03G209400	TCCAAAGGGATCGCATTGATCC	5	GSM1419390	Cat_1	Leaf	non-changed	F-box/RNI-like superfamily protein
gma-miR393g	Glyma.03G209400	TCCAAAGGGATCGCATTGATCC	5	GSM1419391	Cat_1	Leaf	non-changed	F-box/RNI-like superfamily protein
gma-miR393g	Glyma.03G209400	TCCAAAGGGATCGCATTGATCC	5	GSM647200	Cat_1	Seed	non-changed	F-box/RNI-like superfamily protein
gma-miR393g	Glyma.03G209400	TCCAAAGGGATCGCATTGATCC	5	GSM848964	Cat_2	Seed_coat	non-changed	F-box/RNI-like superfamily protein
gma-miR393g	Glyma.03G209400	TCCAAAGGGATCGCATTGATCC	5	GSM1213430	Cat_1	Root	non-changed	F-box/RNI-like superfamily protein
gma-miR156e	Glyma.05G019000	TTGACAGAAGATAGAGAGCAC	3	GSM647200	Cat_2	Seed	non-changed	Squamosa promoter-binding protein-like (SBP domain) transcription factor family protein
gma-miR156e	Glyma.05G019000	TTGACAGAAGATAGAGAGCAC	3	GSM848963	Cat_1	Cotyledon	non-changed	Squamosa promoter-binding protein-like (SBP domain) transcription factor family protein
gma-miR156e	Glyma.05G019000	TTGACAGAAGATAGAGAGCAC	3	GSM848964	Cat_1	Seed_coat	non-changed	Squamosa promoter-binding protein-like (SBP domain) transcription factor family protein
gma-miR156s	Glyma.17G080700	TGACAGAAGAGAGTGAGCACT	3	GSM1419390	Cat_1	Leaf	Cotyledon-specific	Squamosa promoter-binding protein-like (SBP domain) transcription factor family protein
gma-miR156s	Glyma.17G080700	TGACAGAAGAGAGTGAGCACT	3	GSM1419391	Cat_1	Leaf	Cotyledon-specific	Squamosa promoter-binding protein-like (SBP domain) transcription factor family protein
gma-miR156s	Glyma.17G080700	TGACAGAAGAGAGTGAGCACT	3	GSM647200	Cat_1	Seed	Cotyledon-specific	Squamosa promoter-binding protein-like (SBP domain) transcription factor family protein
gma-miR166c-3p	Glyma.11G145800	TCGGACCAGGCTTCATTCCCC	6	GSM1419390	Cat_1	Leaf	Leaf-specific	Homeobox-leucine zipper family protein / lipid-binding START domain-containing protein
gma-miR166c-3p	Glyma.11G145800	TCGGACCAGGCTTCATTCCCC	6	GSM1419391	Cat_1	Leaf	Leaf-specific	Homeobox-leucine zipper family protein / lipid-binding START domain-containing protein
gma-miR166c-3p	Glyma.11G145800	TCGGACCAGGCTTCATTCCCC	6	GSM647200	Cat_1	Seed	Leaf-specific	Homeobox-leucine zipper family protein / lipid-binding START domain-containing protein
gma-miR166c-3p	Glyma.11G145800	TCGGACCAGGCTTCATTCCCC	6	GSM848963	Cat_1	Cotyledon	Leaf-specific	Homeobox-leucine zipper family protein / lipid-binding START domain-containing protein
gma-miR166c-3p	Glyma.11G145800	TCGGACCAGGCTTCATTCCCC	6	GSM848964	Cat_1	Seed_coat	Leaf-specific	Homeobox-leucine zipper family protein / lipid-binding START domain-containing protein
gma-miR166c-3p	Glyma.11G145800	TCGGACCAGGCTTCATTCCCC	6	GSM1213430	Cat_1	Root	Leaf-specific	Homeobox-leucine zipper family protein / lipid-binding START domain-containing protein
gma-miR156s	Glyma.06G168600	TGACAGAAGAGAGTGAGCACT	1	GSM647200	Cat_1	Seed	Cotyledon-specific	Squamosa promoter-binding protein-like (SBP domain) transcription factor family protein
gma-miR171g	Glyma.01G079500	TGATTGAGCCGTGCCAATATC	3	GSM647200	Cat_2	Seed	non-changed	GRAS family transcription factor
gma-miR171g	Glyma.01G079500	TGATTGAGCCGTGCCAATATC	3	GSM848963	Cat_2	Cotyledon	non-changed	GRAS family transcription factor
gma-miR171g	Glyma.01G079500	TGATTGAGCCGTGCCAATATC	3	GSM848964	Cat_2	Seed_coat	non-changed	GRAS family transcription factor
gma-miR393g	Glyma.19G100200	TCCAAAGGGATCGCATTGATCC	4	GSM1419390	Cat_1	Leaf	non-changed	auxin signaling F-box 3
gma-miR393g	Glyma.19G100200	TCCAAAGGGATCGCATTGATCC	4	GSM1419391	Cat_1	Leaf	non-changed	auxin signaling F-box 3
gma-miR393g	Glyma.19G100200	TCCAAAGGGATCGCATTGATCC	4	GSM647200	Cat_1	Seed	non-changed	auxin signaling F-box 3
gma-miR393g	Glyma.19G100200	TCCAAAGGGATCGCATTGATCC	4	GSM1213430	Cat_1	Root	non-changed	auxin signaling F-box 3
gma-miR160b	Glyma.12G174100	TGCCTGGCTCCCTGTATGCC	6	GSM1419390	Cat_1	Leaf	non-changed	auxin response factor 16
gma-miR160b	Glyma.12G174100	TGCCTGGCTCCCTGTATGCC	6	GSM1419391	Cat_1	Leaf	non-changed	auxin response factor 16
gma-miR160b	Glyma.12G174100	TGCCTGGCTCCCTGTATGCC	6	GSM647200	Cat_2	Seed	non-changed	auxin response factor 16
gma-miR160b	Glyma.12G174100	TGCCTGGCTCCCTGTATGCC	6	GSM848963	Cat_2	Cotyledon	non-changed	auxin response factor 16
gma-miR160b	Glyma.12G174100	TGCCTGGCTCCCTGTATGCC	6	GSM848964	Cat_1	Seed_coat	non-changed	auxin response factor 16
gma-miR160b	Glyma.12G174100	TGCCTGGCTCCCTGTATGCC	6	GSM1213430	Cat_1	Root	non-changed	auxin response factor 16
gma-miR166n	Glyma.05G166400	TCGGACCAGGCTTCATTCCCC	4	GSM647200	Cat_1	Seed	Leaf-specific	Homeobox-leucine zipper family protein / lipid-binding START domain-containing protein
gma-miR166n	Glyma.05G166400	TCGGACCAGGCTTCATTCCCC	4	GSM848963	Cat_1	Cotyledon	Leaf-specific	Homeobox-leucine zipper family protein / lipid-binding START domain-containing protein
gma-miR166n	Glyma.05G166400	TCGGACCAGGCTTCATTCCCC	4	GSM848964	Cat_1	Seed_coat	Leaf-specific	Homeobox-leucine zipper family protein / lipid-binding START domain-containing protein
gma-miR166n	Glyma.05G166400	TCGGACCAGGCTTCATTCCCC	4	GSM1213430	Cat_1	Root	Leaf-specific	Homeobox-leucine zipper family protein / lipid-binding START domain-containing protein
gma-miR169m	Glyma.13G107900	CAGCCAAGGATGACTTGCCGG	3	GSM1419390	Cat_1	Leaf	non-changed	nuclear factor Y, subunit A3
gma-miR169m	Glyma.13G107900	CAGCCAAGGATGACTTGCCGG	3	GSM1419391	Cat_2	Leaf	non-changed	nuclear factor Y, subunit A3
gma-miR169m	Glyma.13G107900	CAGCCAAGGATGACTTGCCGG	3	GSM647200	Cat_1	Seed	non-changed	nuclear factor Y, subunit A3
gma-miR156y	Glyma.04G197100	TGACAGAAGAGAGTGAGCAC	1	GSM647200	Cat_2	Seed	non-changed	Squamosa promoter-binding protein-like (SBP domain) transcription factor family protein
gma-miR164i	Glyma.15G254000	TGGAGAAGCAGGGCACGTGCA	4	GSM1419390	Cat_1	Leaf	non-changed	NAC domain containing protein 1
gma-miR164i	Glyma.15G254000	TGGAGAAGCAGGGCACGTGCA	4	GSM1419391	Cat_1	Leaf	non-changed	NAC domain containing protein 1
gma-miR164i	Glyma.15G254000	TGGAGAAGCAGGGCACGTGCA	4	GSM647200	Cat_1	Seed	non-changed	NAC domain containing protein 1
gma-miR164i	Glyma.15G254000	TGGAGAAGCAGGGCACGTGCA	4	GSM1213430	Cat_1	Root	non-changed	NAC domain containing protein 1
gma-miR172a	Glyma.13G329700	AGAATCTTGATGATGCTGCAT	4	GSM1419390	Cat_1	Leaf	non-changed	related to AP2.7
gma-miR172a	Glyma.13G329700	AGAATCTTGATGATGCTGCAT	4	GSM1419391	Cat_1	Leaf	non-changed	related to AP2.7
gma-miR172a	Glyma.13G329700	AGAATCTTGATGATGCTGCAT	4	GSM647200	Cat_1	Seed	non-changed	related to AP2.7
gma-miR172a	Glyma.13G329700	AGAATCTTGATGATGCTGCAT	4	GSM1213430	Cat_1	Root	non-changed	related to AP2.7
gma-miR166k	Glyma.07G016700	TCTCGGACCAGGCTTCATTCC	2	GSM647200	Cat_2	Seed	non-changed	Homeobox-leucine zipper family protein / lipid-binding START domain-containing protein
gma-miR166k	Glyma.07G016700	TCTCGGACCAGGCTTCATTCC	2	GSM1213430	Cat_2	Root	non-changed	Homeobox-leucine zipper family protein / lipid-binding START domain-containing protein
gma-miR397a	Glyma.18G177400	TCATTGAGTGCAGCGTTGATG	1	GSM1419391	Cat_1	Leaf	Root-specific	laccase 17
gma-miR171f	Glyma.03G031800	TGATTGAGCCGTGCCAATATC	5	GSM1419390	Cat_2	Leaf	non-changed	GRAS family transcription factor
gma-miR171f	Glyma.03G031800	TGATTGAGCCGTGCCAATATC	5	GSM1419391	Cat_2	Leaf	non-changed	GRAS family transcription factor
gma-miR171f	Glyma.03G031800	TGATTGAGCCGTGCCAATATC	5	GSM647200	Cat_2	Seed	non-changed	GRAS family transcription factor
gma-miR171f	Glyma.03G031800	TGATTGAGCCGTGCCAATATC	5	GSM848963	Cat_2	Cotyledon	non-changed	GRAS family transcription factor
gma-miR171f	Glyma.03G031800	TGATTGAGCCGTGCCAATATC	5	GSM848964	Cat_2	Seed_coat	non-changed	GRAS family transcription factor
gma-miR396c	Glyma.17G050200	TTCCACAGCTTTCTTGAACTT	1	GSM848963	Cat_2	Cotyledon	non-changed	growth-regulating factor 5
gma-miR166r	Glyma.09G023600	TCGGACCAGGCTTCATTCCC	4	GSM647200	Cat_1	Seed	non-changed	Homeobox-leucine zipper family protein / lipid-binding START domain-containing protein
gma-miR166r	Glyma.09G023600	TCGGACCAGGCTTCATTCCC	4	GSM848963	Cat_1	Cotyledon	non-changed	Homeobox-leucine zipper family protein / lipid-binding START domain-containing protein
gma-miR166r	Glyma.09G023600	TCGGACCAGGCTTCATTCCC	4	GSM848964	Cat_1	Seed_coat	non-changed	Homeobox-leucine zipper family protein / lipid-binding START domain-containing protein
gma-miR166r	Glyma.09G023600	TCGGACCAGGCTTCATTCCC	4	GSM1213430	Cat_1	Root	non-changed	Homeobox-leucine zipper family protein / lipid-binding START domain-containing protein
gma-miR319q	Glyma.12G228300	TGGACTGAAGGGAGCTCCTTC	3	GSM1419390	Cat_2	Leaf	non-changed	TEOSINTE BRANCHED 1, cycloidea and PCF transcription factor 3
gma-miR319q	Glyma.12G228300	TGGACTGAAGGGAGCTCCTTC	3	GSM1419391	Cat_2	Leaf	non-changed	TEOSINTE BRANCHED 1, cycloidea and PCF transcription factor 3
gma-miR319q	Glyma.12G228300	TGGACTGAAGGGAGCTCCTTC	3	GSM647200	Cat_2	Seed	non-changed	TEOSINTE BRANCHED 1, cycloidea and PCF transcription factor 3
gma-miR166q	Glyma.15G129700	TCGGACCAGGCTTCATTCCC	6	GSM1419390	Cat_1	Leaf	Leaf-specific	Homeobox-leucine zipper family protein / lipid-binding START domain-containing protein
gma-miR166q	Glyma.15G129700	TCGGACCAGGCTTCATTCCC	6	GSM1419391	Cat_1	Leaf	Leaf-specific	Homeobox-leucine zipper family protein / lipid-binding START domain-containing protein
gma-miR166q	Glyma.15G129700	TCGGACCAGGCTTCATTCCC	6	GSM647200	Cat_1	Seed	Leaf-specific	Homeobox-leucine zipper family protein / lipid-binding START domain-containing protein
gma-miR166q	Glyma.15G129700	TCGGACCAGGCTTCATTCCC	6	GSM848963	Cat_1	Cotyledon	Leaf-specific	Homeobox-leucine zipper family protein / lipid-binding START domain-containing protein
gma-miR166q	Glyma.15G129700	TCGGACCAGGCTTCATTCCC	6	GSM848964	Cat_1	Seed_coat	Leaf-specific	Homeobox-leucine zipper family protein / lipid-binding START domain-containing protein
gma-miR166q	Glyma.15G129700	TCGGACCAGGCTTCATTCCC	6	GSM1213430	Cat_1	Root	Leaf-specific	Homeobox-leucine zipper family protein / lipid-binding START domain-containing protein
gma-miR169f	Glyma.09G068400	CAGCCAAGGATGACTTGCCGG	3	GSM1419390	Cat_1	Leaf	non-changed	nuclear factor Y, subunit A3
gma-miR169f	Glyma.09G068400	CAGCCAAGGATGACTTGCCGG	3	GSM1419391	Cat_1	Leaf	non-changed	nuclear factor Y, subunit A3
gma-miR169f	Glyma.09G068400	CAGCCAAGGATGACTTGCCGG	3	GSM647200	Cat_1	Seed	non-changed	nuclear factor Y, subunit A3
gma-miR399d	Glyma.13G239100	TGCCAAAGGAGATTTGCCCAG	1	GSM1213430	Cat_2	Root	non-changed	phosphate 2
gma-miR156b	Glyma.01G063700	TGACAGAAGAGAGAGAGCACA	4	GSM1419390	Cat_1	Leaf	Seed-specific	Squamosa promoter-binding protein-like (SBP domain) transcription factor family protein
gma-miR156b	Glyma.01G063700	TGACAGAAGAGAGAGAGCACA	4	GSM1419391	Cat_1	Leaf	Seed-specific	Squamosa promoter-binding protein-like (SBP domain) transcription factor family protein
gma-miR156b	Glyma.01G063700	TGACAGAAGAGAGAGAGCACA	4	GSM647200	Cat_1	Seed	Seed-specific	Squamosa promoter-binding protein-like (SBP domain) transcription factor family protein
gma-miR156b	Glyma.01G063700	TGACAGAAGAGAGAGAGCACA	4	GSM848963	Cat_2	Cotyledon	Seed-specific	Squamosa promoter-binding protein-like (SBP domain) transcription factor family protein
gma-miR169n-3p	Glyma.17G242000	TGCCGGCAAGTTTCTCTTGGC	1	GSM848964	Cat_2	Seed_coat	non-changed	Protein kinase family protein
gma-miR1510b-3p	Glyma.12G163000	TGTTGTTTTACCTATTCCACC	2	GSM1419390	Cat_1	Leaf	non-changed	Disease resistance protein (TIR-NBS-LRR class) family
gma-miR1510b-3p	Glyma.12G163000	TGTTGTTTTACCTATTCCACC	2	GSM1419391	Cat_1	Leaf	non-changed	Disease resistance protein (TIR-NBS-LRR class) family
gma-miR156t	Glyma.02G121300	TTGACAGAAGAAAGGGAGCAC	3	GSM1419391	Cat_2	Leaf	non-changed	Squamosa promoter-binding protein-like (SBP domain) transcription factor family protein
gma-miR156t	Glyma.02G121300	TTGACAGAAGAAAGGGAGCAC	3	GSM647200	Cat_2	Seed	non-changed	Squamosa promoter-binding protein-like (SBP domain) transcription factor family protein
gma-miR156t	Glyma.02G121300	TTGACAGAAGAAAGGGAGCAC	3	GSM848963	Cat_2	Cotyledon	non-changed	Squamosa promoter-binding protein-like (SBP domain) transcription factor family protein
gma-miR156e	Glyma.11G251500	TTGACAGAAGATAGAGAGCAC	4	GSM848963	Cat_1	Cotyledon	non-changed	squamosa promoter binding protein-like 2
gma-miR156e	Glyma.11G251500	TTGACAGAAGATAGAGAGCAC	4	GSM848963	Cat_1	Cotyledon	non-changed	squamosa promoter binding protein-like 2
gma-miR156e	Glyma.11G251500	TTGACAGAAGATAGAGAGCAC	4	GSM1213430	Cat_2	Root	non-changed	squamosa promoter binding protein-like 2
gma-miR156e	Glyma.11G251500	TTGACAGAAGATAGAGAGCAC	4	GSM1213430	Cat_2	Root	non-changed	squamosa promoter binding protein-like 2
gma-miR164b	Glyma.06G236000	TGGAGAAGCAGGGCACGTGC	1	GSM647200	Cat_1	Seed	non-changed	NAC (No Apical Meristem) domain transcriptional regulator superfamily protein
gma-miR166q	Glyma.11G145800	TCGGACCAGGCTTCATTCCC	6	GSM1419390	Cat_1	Leaf	Leaf-specific	Homeobox-leucine zipper family protein / lipid-binding START domain-containing protein
gma-miR166q	Glyma.11G145800	TCGGACCAGGCTTCATTCCC	6	GSM1419391	Cat_1	Leaf	Leaf-specific	Homeobox-leucine zipper family protein / lipid-binding START domain-containing protein
gma-miR166q	Glyma.11G145800	TCGGACCAGGCTTCATTCCC	6	GSM647200	Cat_1	Seed	Leaf-specific	Homeobox-leucine zipper family protein / lipid-binding START domain-containing protein
gma-miR166q	Glyma.11G145800	TCGGACCAGGCTTCATTCCC	6	GSM848963	Cat_1	Cotyledon	Leaf-specific	Homeobox-leucine zipper family protein / lipid-binding START domain-containing protein
gma-miR166q	Glyma.11G145800	TCGGACCAGGCTTCATTCCC	6	GSM848964	Cat_1	Seed_coat	Leaf-specific	Homeobox-leucine zipper family protein / lipid-binding START domain-containing protein
gma-miR166q	Glyma.11G145800	TCGGACCAGGCTTCATTCCC	6	GSM1213430	Cat_1	Root	Leaf-specific	Homeobox-leucine zipper family protein / lipid-binding START domain-containing protein
gma-miR169m	Glyma.17G051400	CAGCCAAGGATGACTTGCCGG	3	GSM1419390	Cat_1	Leaf	non-changed	nuclear factor Y, subunit A8
gma-miR169m	Glyma.17G051400	CAGCCAAGGATGACTTGCCGG	3	GSM1419391	Cat_1	Leaf	non-changed	nuclear factor Y, subunit A8
gma-miR169m	Glyma.17G051400	CAGCCAAGGATGACTTGCCGG	3	GSM647200	Cat_1	Seed	non-changed	nuclear factor Y, subunit A8
gma-miR159b-3p	Glyma.15G225300	ATTGGAGTGAAGGGAGCTCCA	3	GSM1419390	Cat_1	Leaf	non-changed	myb domain protein 33
gma-miR159b-3p	Glyma.15G225300	ATTGGAGTGAAGGGAGCTCCA	3	GSM1419391	Cat_1	Leaf	non-changed	myb domain protein 33
gma-miR159b-3p	Glyma.15G225300	ATTGGAGTGAAGGGAGCTCCA	3	GSM647200	Cat_2	Seed	non-changed	myb domain protein 33
gma-miR171a	Glyma.01G079500	TGAGCCGTGCCAATATCACGA	1	GSM825574	Cat_1	Mixed	non-changed	GRAS family transcription factor
gma-miR396c	Glyma.03G205300	TTCCACAGCTTTCTTGAACTT	2	GSM1419390	Cat_1	Leaf	non-changed	Protein of unknown function, DUF593
gma-miR396c	Glyma.03G205300	TTCCACAGCTTTCTTGAACTT	2	GSM1419391	Cat_1	Leaf	non-changed	Protein of unknown function, DUF593
gma-miR166f	Glyma.08G202000	TCGGACCAGGCTTCATTCCCC	6	GSM1419390	Cat_1	Leaf	Leaf-specific	Homeobox-leucine zipper family protein / lipid-binding START domain-containing protein
gma-miR166f	Glyma.08G202000	TCGGACCAGGCTTCATTCCCC	6	GSM1419391	Cat_1	Leaf	Leaf-specific	Homeobox-leucine zipper family protein / lipid-binding START domain-containing protein
gma-miR166f	Glyma.08G202000	TCGGACCAGGCTTCATTCCCC	6	GSM647200	Cat_1	Seed	Leaf-specific	Homeobox-leucine zipper family protein / lipid-binding START domain-containing protein
gma-miR166f	Glyma.08G202000	TCGGACCAGGCTTCATTCCCC	6	GSM848963	Cat_1	Cotyledon	Leaf-specific	Homeobox-leucine zipper family protein / lipid-binding START domain-containing protein
gma-miR166f	Glyma.08G202000	TCGGACCAGGCTTCATTCCCC	6	GSM848964	Cat_1	Seed_coat	Leaf-specific	Homeobox-leucine zipper family protein / lipid-binding START domain-containing protein
gma-miR166f	Glyma.08G202000	TCGGACCAGGCTTCATTCCCC	6	GSM1213430	Cat_1	Root	Leaf-specific	Homeobox-leucine zipper family protein / lipid-binding START domain-containing protein
gma-miR2111e	Glyma.19G090600	TAATCTGCATCCTGAGGTTTA	2	GSM647200	Cat_2	Seed	non-changed	Galactose oxidase/kelch repeat superfamily protein
gma-miR2111e	Glyma.19G090600	TAATCTGCATCCTGAGGTTTA	2	GSM1213430	Cat_1	Root	non-changed	Galactose oxidase/kelch repeat superfamily protein
gma-miR172k	Glyma.03G177500	TGAATCTTGATGATGCTGCAT	2	GSM1419390	Cat_1	Leaf	non-changed	related to AP2.7
gma-miR172k	Glyma.03G177500	TGAATCTTGATGATGCTGCAT	2	GSM647200	Cat_1	Seed	non-changed	related to AP2.7
gma-miR171d	Glyma.01G177200	TGATTGAGTCGTGTCAATATC	1	GSM1419391	Cat_2	Leaf	non-changed	GRAS family transcription factor
gma-miR396e	Glyma.13G109500	TTCCACAGCTTTCTTGAACTGT	1	GSM848963	Cat_2	Cotyledon	non-changed	growth-regulating factor 5
gma-miR164k	Glyma.08G173400	TGGAGAAGCAGGGCACGTGCA	4	GSM1419390	Cat_1	Leaf	non-changed	NAC domain containing protein 1
gma-miR164k	Glyma.08G173400	TGGAGAAGCAGGGCACGTGCA	4	GSM1419391	Cat_1	Leaf	non-changed	NAC domain containing protein 1
gma-miR164k	Glyma.08G173400	TGGAGAAGCAGGGCACGTGCA	4	GSM647200	Cat_1	Seed	non-changed	NAC domain containing protein 1
gma-miR164k	Glyma.08G173400	TGGAGAAGCAGGGCACGTGCA	4	GSM1213430	Cat_1	Root	non-changed	NAC domain containing protein 1
gma-miR166j-3p	Glyma.08G202000	TCGGACCAGGCTTCATTCCCG	6	GSM1419390	Cat_1	Leaf	non-changed	Homeobox-leucine zipper family protein / lipid-binding START domain-containing protein
gma-miR166j-3p	Glyma.08G202000	TCGGACCAGGCTTCATTCCCG	6	GSM1419391	Cat_1	Leaf	non-changed	Homeobox-leucine zipper family protein / lipid-binding START domain-containing protein
gma-miR166j-3p	Glyma.08G202000	TCGGACCAGGCTTCATTCCCG	6	GSM647200	Cat_1	Seed	non-changed	Homeobox-leucine zipper family protein / lipid-binding START domain-containing protein
gma-miR166j-3p	Glyma.08G202000	TCGGACCAGGCTTCATTCCCG	6	GSM848963	Cat_1	Cotyledon	non-changed	Homeobox-leucine zipper family protein / lipid-binding START domain-containing protein
gma-miR166j-3p	Glyma.08G202000	TCGGACCAGGCTTCATTCCCG	6	GSM848964	Cat_1	Seed_coat	non-changed	Homeobox-leucine zipper family protein / lipid-binding START domain-containing protein
gma-miR166j-3p	Glyma.08G202000	TCGGACCAGGCTTCATTCCCG	6	GSM1213430	Cat_1	Root	non-changed	Homeobox-leucine zipper family protein / lipid-binding START domain-containing protein
gma-miR156r	Glyma.04G159600	CTGACAGAAGATAGAGAGCAT	3	GSM647200	Cat_2	Seed	non-changed	Squamosa promoter-binding protein-like (SBP domain) transcription factor family protein
gma-miR156r	Glyma.04G159600	CTGACAGAAGATAGAGAGCAT	3	GSM848963	Cat_1	Cotyledon	non-changed	Squamosa promoter-binding protein-like (SBP domain) transcription factor family protein
gma-miR156r	Glyma.04G159600	CTGACAGAAGATAGAGAGCAT	3	GSM848964	Cat_1	Seed_coat	non-changed	Squamosa promoter-binding protein-like (SBP domain) transcription factor family protein
gma-miR403b	Glyma.15G126700	TTAGATTCACGCACAAACTTG	1	GSM825574	Cat_1	Mixed	non-changed	Argonaute family protein
gma-miR1507c-3p	Glyma.15G226100	CCTCATTCCAAACATCATCT	1	GSM1213430	Cat_1	Root	Leaf-specific	LRR and NB-ARC domains-containing disease resistance protein
gma-miR164j	Glyma.12G161700	TGGAGAAGCAGGGCACGTGCA	1	GSM647200	Cat_1	Seed	non-changed	NAC (No Apical Meristem) domain transcriptional regulator superfamily protein
gma-miR156e	Glyma.17G080700	TTGACAGAAGATAGAGAGCAC	3	GSM647200	Cat_2	Seed	non-changed	Squamosa promoter-binding protein-like (SBP domain) transcription factor family protein
gma-miR156e	Glyma.17G080700	TTGACAGAAGATAGAGAGCAC	3	GSM848963	Cat_1	Cotyledon	non-changed	Squamosa promoter-binding protein-like (SBP domain) transcription factor family protein
gma-miR156e	Glyma.17G080700	TTGACAGAAGATAGAGAGCAC	3	GSM848964	Cat_1	Seed_coat	non-changed	Squamosa promoter-binding protein-like (SBP domain) transcription factor family protein
gma-miR2109-5p	Glyma.03G075300	TGCGAGTGTCTTCGCCTCTG	1	GSM1419391	Cat_1	Leaf	non-changed	Disease resistance protein (TIR-NBS-LRR class) family
gma-miR156v	Glyma.U025800	TGACAGAAGAGAGTGAGCAC	3	GSM1419390	Cat_1	Leaf	non-changed	squamosa promoter-binding protein-like 12
gma-miR156v	Glyma.U025800	TGACAGAAGAGAGTGAGCAC	3	GSM1419391	Cat_1	Leaf	non-changed	squamosa promoter-binding protein-like 12
gma-miR156v	Glyma.U025800	TGACAGAAGAGAGTGAGCAC	3	GSM647200	Cat_2	Seed	non-changed	squamosa promoter-binding protein-like 12
gma-miR160d	Glyma.12G076200	TGCCTGGCTCCCTGTATGCC	7	GSM1419390	Cat_1	Leaf	non-changed	auxin response factor 10
gma-miR160d	Glyma.12G076200	TGCCTGGCTCCCTGTATGCC	7	GSM1419391	Cat_1	Leaf	non-changed	auxin response factor 10
gma-miR160d	Glyma.12G076200	TGCCTGGCTCCCTGTATGCC	7	GSM647200	Cat_1	Seed	non-changed	auxin response factor 10
gma-miR160d	Glyma.12G076200	TGCCTGGCTCCCTGTATGCC	7	GSM825574	Cat_1	Mixed	non-changed	auxin response factor 10
gma-miR160d	Glyma.12G076200	TGCCTGGCTCCCTGTATGCC	7	GSM848963	Cat_1	Cotyledon	non-changed	auxin response factor 10
gma-miR160d	Glyma.12G076200	TGCCTGGCTCCCTGTATGCC	7	GSM848964	Cat_1	Seed_coat	non-changed	auxin response factor 10
gma-miR160d	Glyma.12G076200	TGCCTGGCTCCCTGTATGCC	7	GSM1213430	Cat_1	Root	non-changed	auxin response factor 10
gma-miR166r	Glyma.05G101500	TCGGACCAGGCTTCATTCCC	6	GSM1419390	Cat_1	Leaf	non-changed	homeobox gene 8
gma-miR166r	Glyma.05G101500	TCGGACCAGGCTTCATTCCC	6	GSM1419391	Cat_1	Leaf	non-changed	homeobox gene 8
gma-miR166r	Glyma.05G101500	TCGGACCAGGCTTCATTCCC	6	GSM647200	Cat_1	Seed	non-changed	homeobox gene 8
gma-miR166r	Glyma.05G101500	TCGGACCAGGCTTCATTCCC	6	GSM848963	Cat_1	Cotyledon	non-changed	homeobox gene 8
gma-miR166r	Glyma.05G101500	TCGGACCAGGCTTCATTCCC	6	GSM848964	Cat_1	Seed_coat	non-changed	homeobox gene 8
gma-miR166r	Glyma.05G101500	TCGGACCAGGCTTCATTCCC	6	GSM1213430	Cat_1	Root	non-changed	homeobox gene 8
gma-miR156b	Glyma.U025800	TGACAGAAGAGAGAGAGCACA	3	GSM1419390	Cat_1	Leaf	Seed-specific	squamosa promoter-binding protein-like 12
gma-miR156b	Glyma.U025800	TGACAGAAGAGAGAGAGCACA	3	GSM1419391	Cat_1	Leaf	Seed-specific	squamosa promoter-binding protein-like 12
gma-miR156b	Glyma.U025800	TGACAGAAGAGAGAGAGCACA	3	GSM647200	Cat_2	Seed	Seed-specific	squamosa promoter-binding protein-like 12
gma-miR172k	Glyma.15G044400	TGAATCTTGATGATGCTGCAT	4	GSM1419390	Cat_1	Leaf	non-changed	related to AP2.7
gma-miR172k	Glyma.15G044400	TGAATCTTGATGATGCTGCAT	4	GSM1419391	Cat_1	Leaf	non-changed	related to AP2.7
gma-miR172k	Glyma.15G044400	TGAATCTTGATGATGCTGCAT	4	GSM647200	Cat_2	Seed	non-changed	related to AP2.7
gma-miR172k	Glyma.15G044400	TGAATCTTGATGATGCTGCAT	4	GSM1213430	Cat_1	Root	non-changed	related to AP2.7
gma-miR156r	Glyma.11G251500	CTGACAGAAGATAGAGAGCAT	4	GSM848963	Cat_1	Cotyledon	non-changed	squamosa promoter binding protein-like 2
gma-miR156r	Glyma.11G251500	CTGACAGAAGATAGAGAGCAT	4	GSM848963	Cat_1	Cotyledon	non-changed	squamosa promoter binding protein-like 2
gma-miR156r	Glyma.11G251500	CTGACAGAAGATAGAGAGCAT	4	GSM1213430	Cat_2	Root	non-changed	squamosa promoter binding protein-like 2
gma-miR156r	Glyma.11G251500	CTGACAGAAGATAGAGAGCAT	4	GSM1213430	Cat_2	Root	non-changed	squamosa promoter binding protein-like 2
gma-miR156r	Glyma.01G063700	CTGACAGAAGATAGAGAGCAT	3	GSM1419391	Cat_2	Leaf	non-changed	Squamosa promoter-binding protein-like (SBP domain) transcription factor family protein
gma-miR156r	Glyma.01G063700	CTGACAGAAGATAGAGAGCAT	3	GSM647200	Cat_2	Seed	non-changed	Squamosa promoter-binding protein-like (SBP domain) transcription factor family protein
gma-miR156r	Glyma.01G063700	CTGACAGAAGATAGAGAGCAT	3	GSM848963	Cat_2	Cotyledon	non-changed	Squamosa promoter-binding protein-like (SBP domain) transcription factor family protein
gma-miR156q	Glyma.06G168600	TGACAGAAGAGAGTGAGCACT	1	GSM647200	Cat_1	Seed	Cotyledon-specific	Squamosa promoter-binding protein-like (SBP domain) transcription factor family protein
gma-miR166d	Glyma.15G129700	TCGGACCAGGCTTCATTCCCC	6	GSM1419390	Cat_1	Leaf	Leaf-specific	Homeobox-leucine zipper family protein / lipid-binding START domain-containing protein
gma-miR166d	Glyma.15G129700	TCGGACCAGGCTTCATTCCCC	6	GSM1419391	Cat_1	Leaf	Leaf-specific	Homeobox-leucine zipper family protein / lipid-binding START domain-containing protein
gma-miR166d	Glyma.15G129700	TCGGACCAGGCTTCATTCCCC	6	GSM647200	Cat_1	Seed	Leaf-specific	Homeobox-leucine zipper family protein / lipid-binding START domain-containing protein
gma-miR166d	Glyma.15G129700	TCGGACCAGGCTTCATTCCCC	6	GSM848963	Cat_1	Cotyledon	Leaf-specific	Homeobox-leucine zipper family protein / lipid-binding START domain-containing protein
gma-miR166d	Glyma.15G129700	TCGGACCAGGCTTCATTCCCC	6	GSM848964	Cat_1	Seed_coat	Leaf-specific	Homeobox-leucine zipper family protein / lipid-binding START domain-containing protein
gma-miR166d	Glyma.15G129700	TCGGACCAGGCTTCATTCCCC	6	GSM1213430	Cat_1	Root	Leaf-specific	Homeobox-leucine zipper family protein / lipid-binding START domain-containing protein
gma-miR1508c	Glyma.16G162700	TAGAAAGGGAAATAGCAGTTG	1	GSM1419390	Cat_1	Leaf	non-changed	rna processing factor 2
gma-miR167k	Glyma.18G046800	TGAAGCTGCCAGCCTGATCTTA	6	GSM1419390	Cat_1	Leaf	non-changed	auxin response factor 8
gma-miR167k	Glyma.18G046800	TGAAGCTGCCAGCCTGATCTTA	6	GSM1419391	Cat_1	Leaf	non-changed	auxin response factor 8
gma-miR167k	Glyma.18G046800	TGAAGCTGCCAGCCTGATCTTA	6	GSM647200	Cat_1	Seed	non-changed	auxin response factor 8
gma-miR167k	Glyma.18G046800	TGAAGCTGCCAGCCTGATCTTA	6	GSM848963	Cat_1	Cotyledon	non-changed	auxin response factor 8
gma-miR167k	Glyma.18G046800	TGAAGCTGCCAGCCTGATCTTA	6	GSM848964	Cat_1	Seed_coat	non-changed	auxin response factor 8
gma-miR167k	Glyma.18G046800	TGAAGCTGCCAGCCTGATCTTA	6	GSM1213430	Cat_1	Root	non-changed	auxin response factor 8
gma-miR1514b-5p	Glyma.07G048100	TTCATTTTTAAAATAGACATT	2	GSM647200	Cat_1	Seed	non-changed	NAC transcription factor-like 9
gma-miR1514b-5p	Glyma.07G048100	TTCATTTTTAAAATAGACATT	2	GSM1213430	Cat_2	Root	non-changed	NAC transcription factor-like 9
gma-miR5674b	Glyma.09G176000	TAATTGTGTTGTACATTATCA	1	GSM647200	Cat_2	Seed	non-changed	ATP binding;nucleic acid binding;helicases
gma-miR1515b	Glyma.09G025300	TCATTTTGCGTGCAATGATCTG	1	GSM1213430	Cat_1	Root	non-changed	dicer-like 2
gma-miR319f	Glyma.13G219900	TTGGACTGAAGGGGCCTCTT	1	GSM647200	Cat_2	Seed	non-changed	TEOSINTE BRANCHED 1, cycloidea and PCF transcription factor 2
gma-miR171d	Glyma.01G136300	TGATTGAGTCGTGTCAATATC	5	GSM1419390	Cat_2	Leaf	non-changed	GRAS family transcription factor
gma-miR171d	Glyma.01G136300	TGATTGAGTCGTGTCAATATC	5	GSM1419391	Cat_2	Leaf	non-changed	GRAS family transcription factor
gma-miR171d	Glyma.01G136300	TGATTGAGTCGTGTCAATATC	5	GSM647200	Cat_2	Seed	non-changed	GRAS family transcription factor
gma-miR171d	Glyma.01G136300	TGATTGAGTCGTGTCAATATC	5	GSM848963	Cat_2	Cotyledon	non-changed	GRAS family transcription factor
gma-miR171d	Glyma.01G136300	TGATTGAGTCGTGTCAATATC	5	GSM848964	Cat_2	Seed_coat	non-changed	GRAS family transcription factor
gma-miR167c	Glyma.06G172300	TGAAGCTGCCAGCATGATCTG	1	GSM848964	Cat_2	Seed_coat	non-changed	nuclear protein X1
gma-miR397b-5p	Glyma.18G177400	TCATTGAGTGCAGCGTTGATG	1	GSM1419391	Cat_1	Leaf	Root-specific	laccase 17
gma-miR156l	Glyma.02G177500	TTGACAGAAGATAGAGAGCAC	3	GSM647200	Cat_2	Seed	non-changed	squamosa promoter binding protein-like 9
gma-miR156l	Glyma.02G177500	TTGACAGAAGATAGAGAGCAC	3	GSM848963	Cat_1	Cotyledon	non-changed	squamosa promoter binding protein-like 9
gma-miR156l	Glyma.02G177500	TTGACAGAAGATAGAGAGCAC	3	GSM848964	Cat_1	Seed_coat	non-changed	squamosa promoter binding protein-like 9
gma-miR169b	Glyma.17G051400	CAGCCAAGGATGACTTGCCGA	3	GSM1419390	Cat_1	Leaf	non-changed	nuclear factor Y, subunit A8
gma-miR169b	Glyma.17G051400	CAGCCAAGGATGACTTGCCGA	3	GSM1419391	Cat_1	Leaf	non-changed	nuclear factor Y, subunit A8
gma-miR169b	Glyma.17G051400	CAGCCAAGGATGACTTGCCGA	3	GSM647200	Cat_1	Seed	non-changed	nuclear factor Y, subunit A8
gma-miR156y	Glyma.09G113800	TGACAGAAGAGAGTGAGCAC	1	GSM647200	Cat_2	Seed	non-changed	squamosa promoter binding protein-like 9
gma-miR156l	Glyma.02G121300	TTGACAGAAGATAGAGAGCAC	3	GSM1419391	Cat_2	Leaf	non-changed	Squamosa promoter-binding protein-like (SBP domain) transcription factor family protein
gma-miR156l	Glyma.02G121300	TTGACAGAAGATAGAGAGCAC	3	GSM647200	Cat_2	Seed	non-changed	Squamosa promoter-binding protein-like (SBP domain) transcription factor family protein
gma-miR156l	Glyma.02G121300	TTGACAGAAGATAGAGAGCAC	3	GSM848963	Cat_2	Cotyledon	non-changed	Squamosa promoter-binding protein-like (SBP domain) transcription factor family protein
gma-miR172f	Glyma.02G087400	AGAATCTTGATGATGCTGCA	4	GSM1419390	Cat_1	Leaf	non-changed	related to AP2.7
gma-miR172f	Glyma.02G087400	AGAATCTTGATGATGCTGCA	4	GSM1419391	Cat_1	Leaf	non-changed	related to AP2.7
gma-miR172f	Glyma.02G087400	AGAATCTTGATGATGCTGCA	4	GSM647200	Cat_1	Seed	non-changed	related to AP2.7
gma-miR172f	Glyma.02G087400	AGAATCTTGATGATGCTGCA	4	GSM1213430	Cat_1	Root	non-changed	related to AP2.7
gma-miR166c-3p	Glyma.09G023600	TCGGACCAGGCTTCATTCCCC	4	GSM647200	Cat_1	Seed	Leaf-specific	Homeobox-leucine zipper family protein / lipid-binding START domain-containing protein
gma-miR166c-3p	Glyma.09G023600	TCGGACCAGGCTTCATTCCCC	4	GSM848963	Cat_1	Cotyledon	Leaf-specific	Homeobox-leucine zipper family protein / lipid-binding START domain-containing protein
gma-miR166c-3p	Glyma.09G023600	TCGGACCAGGCTTCATTCCCC	4	GSM848964	Cat_1	Seed_coat	Leaf-specific	Homeobox-leucine zipper family protein / lipid-binding START domain-containing protein
gma-miR166c-3p	Glyma.09G023600	TCGGACCAGGCTTCATTCCCC	4	GSM1213430	Cat_1	Root	Leaf-specific	Homeobox-leucine zipper family protein / lipid-binding START domain-containing protein
gma-miR5674a	Glyma.09G176800	TAATTGTGTTGTACATTATCA	1	GSM647200	Cat_1	Seed	non-changed	Pentatricopeptide repeat (PPR) superfamily protein
gma-miR169a	Glyma.18G071000	CAGCCAAGGATGACTTGCCGG	3	GSM1419390	Cat_1	Leaf	non-changed	nuclear factor Y, subunit A1
gma-miR169a	Glyma.18G071000	CAGCCAAGGATGACTTGCCGG	3	GSM1419391	Cat_1	Leaf	non-changed	nuclear factor Y, subunit A1
gma-miR169a	Glyma.18G071000	CAGCCAAGGATGACTTGCCGG	3	GSM647200	Cat_1	Seed	non-changed	nuclear factor Y, subunit A1
gma-miR396e	Glyma.04G230600	TTCCACAGCTTTCTTGAACTGT	1	GSM848964	Cat_2	Seed_coat	non-changed	growth-regulating factor 7
gma-miR172d	Glyma.10G116600	GGAATCTTGATGATGCTGCAGCAG	4	GSM1419390	Cat_1	Leaf	non-changed	Integrase-type DNA-binding superfamily protein
gma-miR172d	Glyma.10G116600	GGAATCTTGATGATGCTGCAGCAG	4	GSM1419391	Cat_1	Leaf	non-changed	Integrase-type DNA-binding superfamily protein
gma-miR172d	Glyma.10G116600	GGAATCTTGATGATGCTGCAGCAG	4	GSM647200	Cat_1	Seed	non-changed	Integrase-type DNA-binding superfamily protein
gma-miR172d	Glyma.10G116600	GGAATCTTGATGATGCTGCAGCAG	4	GSM1213430	Cat_1	Root	non-changed	Integrase-type DNA-binding superfamily protein
gma-miR396b-5p	Glyma.U028700	TTCCACAGCTTTCTTGAACTT	2	GSM848964	Cat_2	Seed_coat	non-changed	growth-regulating factor 1
gma-miR396b-5p	Glyma.U028700	TTCCACAGCTTTCTTGAACTT	2	GSM1213430	Cat_2	Root	non-changed	growth-regulating factor 1
gma-miR166p	Glyma.07G016700	TCGGACCAGGCTTCATTCCC	6	GSM1419390	Cat_1	Leaf	Leaf-specific	Homeobox-leucine zipper family protein / lipid-binding START domain-containing protein
gma-miR166p	Glyma.07G016700	TCGGACCAGGCTTCATTCCC	6	GSM1419391	Cat_1	Leaf	Leaf-specific	Homeobox-leucine zipper family protein / lipid-binding START domain-containing protein
gma-miR166p	Glyma.07G016700	TCGGACCAGGCTTCATTCCC	6	GSM647200	Cat_1	Seed	Leaf-specific	Homeobox-leucine zipper family protein / lipid-binding START domain-containing protein
gma-miR166p	Glyma.07G016700	TCGGACCAGGCTTCATTCCC	6	GSM848963	Cat_1	Cotyledon	Leaf-specific	Homeobox-leucine zipper family protein / lipid-binding START domain-containing protein
gma-miR166p	Glyma.07G016700	TCGGACCAGGCTTCATTCCC	6	GSM848964	Cat_1	Seed_coat	Leaf-specific	Homeobox-leucine zipper family protein / lipid-binding START domain-containing protein
gma-miR166p	Glyma.07G016700	TCGGACCAGGCTTCATTCCC	6	GSM1213430	Cat_1	Root	Leaf-specific	Homeobox-leucine zipper family protein / lipid-binding START domain-containing protein
gma-miR171c-3p	Glyma.U013800	TTGAGCCGTGCCAATATCACA	6	GSM1419390	Cat_1	Leaf	non-changed	GRAS family transcription factor
gma-miR171c-3p	Glyma.U013800	TTGAGCCGTGCCAATATCACA	6	GSM1419391	Cat_1	Leaf	non-changed	GRAS family transcription factor
gma-miR171c-3p	Glyma.U013800	TTGAGCCGTGCCAATATCACA	6	GSM647200	Cat_1	Seed	non-changed	GRAS family transcription factor
gma-miR171c-3p	Glyma.U013800	TTGAGCCGTGCCAATATCACA	6	GSM848963	Cat_1	Cotyledon	non-changed	GRAS family transcription factor
gma-miR171c-3p	Glyma.U013800	TTGAGCCGTGCCAATATCACA	6	GSM848964	Cat_1	Seed_coat	non-changed	GRAS family transcription factor
gma-miR171c-3p	Glyma.U013800	TTGAGCCGTGCCAATATCACA	6	GSM1213430	Cat_1	Root	non-changed	GRAS family transcription factor
gma-miR171c-3p	Glyma.11G065200	TTGAGCCGTGCCAATATCACA	1	GSM647200	Cat_1	Seed	non-changed	GRAS family transcription factor
gma-miR156l	Glyma.17G080700	TTGACAGAAGATAGAGAGCAC	3	GSM647200	Cat_2	Seed	non-changed	Squamosa promoter-binding protein-like (SBP domain) transcription factor family protein
gma-miR156l	Glyma.17G080700	TTGACAGAAGATAGAGAGCAC	3	GSM848963	Cat_1	Cotyledon	non-changed	Squamosa promoter-binding protein-like (SBP domain) transcription factor family protein
gma-miR156l	Glyma.17G080700	TTGACAGAAGATAGAGAGCAC	3	GSM848964	Cat_1	Seed_coat	non-changed	Squamosa promoter-binding protein-like (SBP domain) transcription factor family protein
gma-miR164g	Glyma.12G161700	TGGAGAAGCAGGGCACGTGCA	1	GSM647200	Cat_1	Seed	non-changed	NAC (No Apical Meristem) domain transcriptional regulator superfamily protein
gma-miR156h	Glyma.11G251500	TGACAGAAGAGAGTGAGCAC	6	GSM647200	Cat_2	Seed	non-changed	squamosa promoter binding protein-like 2
gma-miR156h	Glyma.11G251500	TGACAGAAGAGAGTGAGCAC	6	GSM647200	Cat_2	Seed	non-changed	squamosa promoter binding protein-like 2
gma-miR156h	Glyma.11G251500	TGACAGAAGAGAGTGAGCAC	6	GSM848963	Cat_2	Cotyledon	non-changed	squamosa promoter binding protein-like 2
gma-miR156h	Glyma.11G251500	TGACAGAAGAGAGTGAGCAC	6	GSM848963	Cat_2	Cotyledon	non-changed	squamosa promoter binding protein-like 2
gma-miR156h	Glyma.11G251500	TGACAGAAGAGAGTGAGCAC	6	GSM1213430	Cat_1	Root	non-changed	squamosa promoter binding protein-like 2
gma-miR156h	Glyma.11G251500	TGACAGAAGAGAGTGAGCAC	6	GSM1213430	Cat_1	Root	non-changed	squamosa promoter binding protein-like 2
gma-miR319f	Glyma.15G092500	TTGGACTGAAGGGGCCTCTT	1	GSM647200	Cat_1	Seed	non-changed	TEOSINTE BRANCHED 1, cycloidea and PCF transcription factor 2
gma-miR394c-5p	Glyma.18G005400	TTGGCATTCTGTCCACCTCC	1	GSM647200	Cat_2	Seed	non-changed	Galactose oxidase/kelch repeat superfamily protein
gma-miR156f	Glyma.04G159600	TTGACAGAAGAGAGAGAGCACA	3	GSM647200	Cat_2	Seed	Cotyledon-specific	Squamosa promoter-binding protein-like (SBP domain) transcription factor family protein
gma-miR156f	Glyma.04G159600	TTGACAGAAGAGAGAGAGCACA	3	GSM848963	Cat_1	Cotyledon	Cotyledon-specific	Squamosa promoter-binding protein-like (SBP domain) transcription factor family protein
gma-miR156f	Glyma.04G159600	TTGACAGAAGAGAGAGAGCACA	3	GSM848964	Cat_1	Seed_coat	Cotyledon-specific	Squamosa promoter-binding protein-like (SBP domain) transcription factor family protein
gma-miR396b-5p	Glyma.03G205300	TTCCACAGCTTTCTTGAACTT	2	GSM1419390	Cat_1	Leaf	non-changed	Protein of unknown function, DUF593
gma-miR396b-5p	Glyma.03G205300	TTCCACAGCTTTCTTGAACTT	2	GSM1419391	Cat_1	Leaf	non-changed	Protein of unknown function, DUF593
gma-miR169l-5p	Glyma.18G071000	CAGCCAAGAATGACTTGCCGG	3	GSM1419390	Cat_1	Leaf	non-changed	nuclear factor Y, subunit A1
gma-miR169l-5p	Glyma.18G071000	CAGCCAAGAATGACTTGCCGG	3	GSM1419391	Cat_1	Leaf	non-changed	nuclear factor Y, subunit A1
gma-miR169l-5p	Glyma.18G071000	CAGCCAAGAATGACTTGCCGG	3	GSM647200	Cat_1	Seed	non-changed	nuclear factor Y, subunit A1
gma-miR169s	Glyma.09G068400	AAGCCAAGGATGACTTGCCGG	3	GSM1419390	Cat_1	Leaf	non-changed	nuclear factor Y, subunit A3
gma-miR169s	Glyma.09G068400	AAGCCAAGGATGACTTGCCGG	3	GSM1419391	Cat_1	Leaf	non-changed	nuclear factor Y, subunit A3
gma-miR169s	Glyma.09G068400	AAGCCAAGGATGACTTGCCGG	3	GSM647200	Cat_1	Seed	non-changed	nuclear factor Y, subunit A3
gma-miR171q	Glyma.10G261600	TTGAGCCGTGCCAATATCACA	1	GSM848963	Cat_2	Cotyledon	non-changed	Leucine-rich repeat protein kinase family protein
gma-miR169b	Glyma.18G071000	CAGCCAAGGATGACTTGCCGA	3	GSM1419390	Cat_1	Leaf	non-changed	nuclear factor Y, subunit A1
gma-miR169b	Glyma.18G071000	CAGCCAAGGATGACTTGCCGA	3	GSM1419391	Cat_1	Leaf	non-changed	nuclear factor Y, subunit A1
gma-miR169b	Glyma.18G071000	CAGCCAAGGATGACTTGCCGA	3	GSM647200	Cat_1	Seed	non-changed	nuclear factor Y, subunit A1
gma-miR169c	Glyma.19G200800	AAGCCAAGGATGACTTGCCGA	3	GSM1419390	Cat_1	Leaf	non-changed	nuclear factor Y, subunit A10
gma-miR169c	Glyma.19G200800	AAGCCAAGGATGACTTGCCGA	3	GSM1419391	Cat_1	Leaf	non-changed	nuclear factor Y, subunit A10
gma-miR169c	Glyma.19G200800	AAGCCAAGGATGACTTGCCGA	3	GSM647200	Cat_1	Seed	non-changed	nuclear factor Y, subunit A10
gma-miR396b-5p	Glyma.03G021900	TTCCACAGCTTTCTTGAACTT	1	GSM848963	Cat_2	Cotyledon	non-changed	growth-regulating factor 9
gma-miR171f	Glyma.01G079500	TGATTGAGCCGTGCCAATATC	3	GSM647200	Cat_2	Seed	non-changed	GRAS family transcription factor
gma-miR171f	Glyma.01G079500	TGATTGAGCCGTGCCAATATC	3	GSM848963	Cat_2	Cotyledon	non-changed	GRAS family transcription factor
gma-miR171f	Glyma.01G079500	TGATTGAGCCGTGCCAATATC	3	GSM848964	Cat_2	Seed_coat	non-changed	GRAS family transcription factor
gma-miR166s	Glyma.15G129700	TCGGACCAGGCTTCATTCCC	6	GSM1419390	Cat_1	Leaf	Leaf-specific	Homeobox-leucine zipper family protein / lipid-binding START domain-containing protein
gma-miR166s	Glyma.15G129700	TCGGACCAGGCTTCATTCCC	6	GSM1419391	Cat_1	Leaf	Leaf-specific	Homeobox-leucine zipper family protein / lipid-binding START domain-containing protein
gma-miR166s	Glyma.15G129700	TCGGACCAGGCTTCATTCCC	6	GSM647200	Cat_1	Seed	Leaf-specific	Homeobox-leucine zipper family protein / lipid-binding START domain-containing protein
gma-miR166s	Glyma.15G129700	TCGGACCAGGCTTCATTCCC	6	GSM848963	Cat_1	Cotyledon	Leaf-specific	Homeobox-leucine zipper family protein / lipid-binding START domain-containing protein
gma-miR166s	Glyma.15G129700	TCGGACCAGGCTTCATTCCC	6	GSM848964	Cat_1	Seed_coat	Leaf-specific	Homeobox-leucine zipper family protein / lipid-binding START domain-containing protein
gma-miR166s	Glyma.15G129700	TCGGACCAGGCTTCATTCCC	6	GSM1213430	Cat_1	Root	Leaf-specific	Homeobox-leucine zipper family protein / lipid-binding START domain-containing protein
gma-miR160d	Glyma.19G181900	TGCCTGGCTCCCTGTATGCC	6	GSM1419390	Cat_1	Leaf	non-changed	auxin response factor 16
gma-miR160d	Glyma.19G181900	TGCCTGGCTCCCTGTATGCC	6	GSM1419391	Cat_1	Leaf	non-changed	auxin response factor 16
gma-miR160d	Glyma.19G181900	TGCCTGGCTCCCTGTATGCC	6	GSM647200	Cat_1	Seed	non-changed	auxin response factor 16
gma-miR160d	Glyma.19G181900	TGCCTGGCTCCCTGTATGCC	6	GSM848963	Cat_1	Cotyledon	non-changed	auxin response factor 16
gma-miR160d	Glyma.19G181900	TGCCTGGCTCCCTGTATGCC	6	GSM848964	Cat_2	Seed_coat	non-changed	auxin response factor 16
gma-miR160d	Glyma.19G181900	TGCCTGGCTCCCTGTATGCC	6	GSM1213430	Cat_1	Root	non-changed	auxin response factor 16
gma-miR1514b-5p	Glyma.07G048000	TTCATTTTTAAAATAGACATT	2	GSM647200	Cat_2	Seed	non-changed	NAC transcription factor-like 9
gma-miR1514b-5p	Glyma.07G048000	TTCATTTTTAAAATAGACATT	2	GSM1213430	Cat_1	Root	non-changed	NAC transcription factor-like 9
gma-miR1514a-5p	Glyma.16G016600	TTCATTTTTAAAATAGGCATT	2	GSM647200	Cat_1	Seed	non-changed	NAC transcription factor-like 9
gma-miR1514a-5p	Glyma.16G016600	TTCATTTTTAAAATAGGCATT	2	GSM1213430	Cat_1	Root	non-changed	NAC transcription factor-like 9
gma-miR166q	Glyma.07G016700	TCGGACCAGGCTTCATTCCC	6	GSM1419390	Cat_1	Leaf	Leaf-specific	Homeobox-leucine zipper family protein / lipid-binding START domain-containing protein
gma-miR166q	Glyma.07G016700	TCGGACCAGGCTTCATTCCC	6	GSM1419391	Cat_1	Leaf	Leaf-specific	Homeobox-leucine zipper family protein / lipid-binding START domain-containing protein
gma-miR166q	Glyma.07G016700	TCGGACCAGGCTTCATTCCC	6	GSM647200	Cat_1	Seed	Leaf-specific	Homeobox-leucine zipper family protein / lipid-binding START domain-containing protein
gma-miR166q	Glyma.07G016700	TCGGACCAGGCTTCATTCCC	6	GSM848963	Cat_1	Cotyledon	Leaf-specific	Homeobox-leucine zipper family protein / lipid-binding START domain-containing protein
gma-miR166q	Glyma.07G016700	TCGGACCAGGCTTCATTCCC	6	GSM848964	Cat_1	Seed_coat	Leaf-specific	Homeobox-leucine zipper family protein / lipid-binding START domain-containing protein
gma-miR166q	Glyma.07G016700	TCGGACCAGGCTTCATTCCC	6	GSM1213430	Cat_1	Root	Leaf-specific	Homeobox-leucine zipper family protein / lipid-binding START domain-containing protein
gma-miR172c	Glyma.11G053800	GGAATCTTGATGATGCTGCAG	3	GSM1419390	Cat_1	Leaf	non-changed	Integrase-type DNA-binding superfamily protein
gma-miR172c	Glyma.11G053800	GGAATCTTGATGATGCTGCAG	3	GSM1419391	Cat_1	Leaf	non-changed	Integrase-type DNA-binding superfamily protein
gma-miR172c	Glyma.11G053800	GGAATCTTGATGATGCTGCAG	3	GSM647200	Cat_1	Seed	non-changed	Integrase-type DNA-binding superfamily protein
gma-miR396i-5p	Glyma.17G050200	TTCCACAGCTTTCTTGAACTG	1	GSM848963	Cat_2	Cotyledon	non-changed	growth-regulating factor 5
gma-miR319g	Glyma.13G292500	TTGGACTGAAGGGAGCTCCTTC	1	GSM647200	Cat_2	Seed	non-changed	TCP family transcription factor 4
gma-miR394d	Glyma.11G251600	TTGGCATTCTGTCCACCTCC	1	GSM647200	Cat_2	Seed	non-changed	Galactose oxidase/kelch repeat superfamily protein
gma-miR166p	Glyma.05G166400	TCGGACCAGGCTTCATTCCC	4	GSM647200	Cat_1	Seed	Leaf-specific	Homeobox-leucine zipper family protein / lipid-binding START domain-containing protein
gma-miR166p	Glyma.05G166400	TCGGACCAGGCTTCATTCCC	4	GSM848963	Cat_1	Cotyledon	Leaf-specific	Homeobox-leucine zipper family protein / lipid-binding START domain-containing protein
gma-miR166p	Glyma.05G166400	TCGGACCAGGCTTCATTCCC	4	GSM848964	Cat_1	Seed_coat	Leaf-specific	Homeobox-leucine zipper family protein / lipid-binding START domain-containing protein
gma-miR166p	Glyma.05G166400	TCGGACCAGGCTTCATTCCC	4	GSM1213430	Cat_1	Root	Leaf-specific	Homeobox-leucine zipper family protein / lipid-binding START domain-containing protein
gma-miR171j-3p	Glyma.03G031800	TGATTGAGCCGTGCCAATATC	5	GSM1419390	Cat_2	Leaf	non-changed	GRAS family transcription factor
gma-miR171j-3p	Glyma.03G031800	TGATTGAGCCGTGCCAATATC	5	GSM1419391	Cat_2	Leaf	non-changed	GRAS family transcription factor
gma-miR171j-3p	Glyma.03G031800	TGATTGAGCCGTGCCAATATC	5	GSM647200	Cat_2	Seed	non-changed	GRAS family transcription factor
gma-miR171j-3p	Glyma.03G031800	TGATTGAGCCGTGCCAATATC	5	GSM848963	Cat_2	Cotyledon	non-changed	GRAS family transcription factor
gma-miR171j-3p	Glyma.03G031800	TGATTGAGCCGTGCCAATATC	5	GSM848964	Cat_2	Seed_coat	non-changed	GRAS family transcription factor
gma-miR156c	Glyma.01G063700	TTGACAGAAGATAGAGAGCAC	3	GSM1419391	Cat_2	Leaf	non-changed	Squamosa promoter-binding protein-like (SBP domain) transcription factor family protein
gma-miR156c	Glyma.01G063700	TTGACAGAAGATAGAGAGCAC	3	GSM647200	Cat_2	Seed	non-changed	Squamosa promoter-binding protein-like (SBP domain) transcription factor family protein
gma-miR156c	Glyma.01G063700	TTGACAGAAGATAGAGAGCAC	3	GSM848963	Cat_2	Cotyledon	non-changed	Squamosa promoter-binding protein-like (SBP domain) transcription factor family protein
gma-miR169n-5p	Glyma.15G173300	CAGCCAAGGGTGATTTGCCGG	3	GSM1419390	Cat_1	Leaf	non-changed	nuclear factor Y, subunit A3
gma-miR169n-5p	Glyma.15G173300	CAGCCAAGGGTGATTTGCCGG	3	GSM1419391	Cat_1	Leaf	non-changed	nuclear factor Y, subunit A3
gma-miR169n-5p	Glyma.15G173300	CAGCCAAGGGTGATTTGCCGG	3	GSM647200	Cat_1	Seed	non-changed	nuclear factor Y, subunit A3
gma-miR396k-5p	Glyma.03G205300	TTCCACAGCTTTCTTGAACTT	2	GSM1419390	Cat_1	Leaf	non-changed	Protein of unknown function, DUF593
gma-miR396k-5p	Glyma.03G205300	TTCCACAGCTTTCTTGAACTT	2	GSM1419391	Cat_1	Leaf	non-changed	Protein of unknown function, DUF593
gma-miR164k	Glyma.06G195500	TGGAGAAGCAGGGCACGTGCA	4	GSM1419391	Cat_1	Leaf	non-changed	NAC domain containing protein 100
gma-miR164k	Glyma.06G195500	TGGAGAAGCAGGGCACGTGCA	4	GSM647200	Cat_2	Seed	non-changed	NAC domain containing protein 100
gma-miR164k	Glyma.06G195500	TGGAGAAGCAGGGCACGTGCA	4	GSM848964	Cat_1	Seed_coat	non-changed	NAC domain containing protein 100
gma-miR164k	Glyma.06G195500	TGGAGAAGCAGGGCACGTGCA	4	GSM1213430	Cat_1	Root	non-changed	NAC domain containing protein 100
gma-miR169s	Glyma.13G107900	AAGCCAAGGATGACTTGCCGG	3	GSM1419390	Cat_1	Leaf	non-changed	nuclear factor Y, subunit A3
gma-miR169s	Glyma.13G107900	AAGCCAAGGATGACTTGCCGG	3	GSM1419391	Cat_2	Leaf	non-changed	nuclear factor Y, subunit A3
gma-miR169s	Glyma.13G107900	AAGCCAAGGATGACTTGCCGG	3	GSM647200	Cat_1	Seed	non-changed	nuclear factor Y, subunit A3
gma-miR169p	Glyma.09G068400	TGAGCCAAGGATGACTTGCCG	1	GSM1419391	Cat_2	Leaf	non-changed	nuclear factor Y, subunit A3
gma-miR171p	Glyma.U013800	TTGAGCCGCGTCAATATCTTA	6	GSM1419390	Cat_1	Leaf	non-changed	GRAS family transcription factor
gma-miR171p	Glyma.U013800	TTGAGCCGCGTCAATATCTTA	6	GSM1419391	Cat_1	Leaf	non-changed	GRAS family transcription factor
gma-miR171p	Glyma.U013800	TTGAGCCGCGTCAATATCTTA	6	GSM647200	Cat_1	Seed	non-changed	GRAS family transcription factor
gma-miR171p	Glyma.U013800	TTGAGCCGCGTCAATATCTTA	6	GSM848963	Cat_1	Cotyledon	non-changed	GRAS family transcription factor
gma-miR171p	Glyma.U013800	TTGAGCCGCGTCAATATCTTA	6	GSM848964	Cat_1	Seed_coat	non-changed	GRAS family transcription factor
gma-miR171p	Glyma.U013800	TTGAGCCGCGTCAATATCTTA	6	GSM1213430	Cat_1	Root	non-changed	GRAS family transcription factor
gma-miR164i	Glyma.12G226500	TGGAGAAGCAGGGCACGTGCA	1	GSM647200	Cat_1	Seed	non-changed	NAC (No Apical Meristem) domain transcriptional regulator superfamily protein
gma-miR396c	Glyma.06G134600	TTCCACAGCTTTCTTGAACTT	1	GSM848964	Cat_2	Seed_coat	non-changed	growth-regulating factor 7
gma-miR5674b	Glyma.09G176800	TAATTGTGTTGTACATTATCA	1	GSM647200	Cat_1	Seed	non-changed	Pentatricopeptide repeat (PPR) superfamily protein
gma-miR156i	Glyma.18G005600	TTGACAGAAGATAGAGAGCAC	2	GSM848963	Cat_1	Cotyledon	non-changed	squamosa promoter binding protein-like 2
gma-miR156i	Glyma.18G005600	TTGACAGAAGATAGAGAGCAC	2	GSM848964	Cat_2	Seed_coat	non-changed	squamosa promoter binding protein-like 2
gma-miR156j	Glyma.18G005600	TTGACAGAAGATAGAGAGCAC	2	GSM848963	Cat_1	Cotyledon	non-changed	squamosa promoter binding protein-like 2
gma-miR156j	Glyma.18G005600	TTGACAGAAGATAGAGAGCAC	2	GSM848964	Cat_2	Seed_coat	non-changed	squamosa promoter binding protein-like 2
gma-miR156w	Glyma.19G146000	TGACAGAAGAGAGTGAGCAC	2	GSM1419390	Cat_2	Leaf	non-changed	squamosa promoter binding protein-like 9
gma-miR156w	Glyma.19G146000	TGACAGAAGAGAGTGAGCAC	2	GSM1419391	Cat_1	Leaf	non-changed	squamosa promoter binding protein-like 9
gma-miR164k	Glyma.17G101500	TGGAGAAGCAGGGCACGTGCA	4	GSM1419391	Cat_1	Leaf	non-changed	NAC domain containing protein 100
gma-miR164k	Glyma.17G101500	TGGAGAAGCAGGGCACGTGCA	4	GSM647200	Cat_1	Seed	non-changed	NAC domain containing protein 100
gma-miR164k	Glyma.17G101500	TGGAGAAGCAGGGCACGTGCA	4	GSM848964	Cat_2	Seed_coat	non-changed	NAC domain containing protein 100
gma-miR164k	Glyma.17G101500	TGGAGAAGCAGGGCACGTGCA	4	GSM1213430	Cat_1	Root	non-changed	NAC domain containing protein 100
gma-miR530b	Glyma.15G035300	TGCATTTGCACCTGCACTTTA	1	GSM647200	Cat_2	Seed	non-changed	Transcription factor IIA, alpha/beta subunit
gma-miR156k	Glyma.18G005600	TTGACAGAAGAGAGTGAGCAC	2	GSM848963	Cat_1	Cotyledon	non-changed	squamosa promoter binding protein-like 2
gma-miR156k	Glyma.18G005600	TTGACAGAAGAGAGTGAGCAC	2	GSM848964	Cat_2	Seed_coat	non-changed	squamosa promoter binding protein-like 2
gma-miR396b-5p	Glyma.01G148600	TTCCACAGCTTTCTTGAACTT	1	GSM848963	Cat_2	Cotyledon	non-changed	growth-regulating factor 2
gma-miR156f	Glyma.02G121300	TTGACAGAAGAGAGAGAGCACA	3	GSM1419391	Cat_2	Leaf	Cotyledon-specific	Squamosa promoter-binding protein-like (SBP domain) transcription factor family protein
gma-miR156f	Glyma.02G121300	TTGACAGAAGAGAGAGAGCACA	3	GSM647200	Cat_2	Seed	Cotyledon-specific	Squamosa promoter-binding protein-like (SBP domain) transcription factor family protein
gma-miR156f	Glyma.02G121300	TTGACAGAAGAGAGAGAGCACA	3	GSM848963	Cat_2	Cotyledon	Cotyledon-specific	Squamosa promoter-binding protein-like (SBP domain) transcription factor family protein
gma-miR319f	Glyma.12G228300	TTGGACTGAAGGGGCCTCTT	1	GSM647200	Cat_1	Seed	non-changed	TEOSINTE BRANCHED 1, cycloidea and PCF transcription factor 3
gma-miR164d	Glyma.17G101500	TGGAGAAGCAGGGCACGTGC	4	GSM1419391	Cat_1	Leaf	non-changed	NAC domain containing protein 100
gma-miR164d	Glyma.17G101500	TGGAGAAGCAGGGCACGTGC	4	GSM647200	Cat_1	Seed	non-changed	NAC domain containing protein 100
gma-miR164d	Glyma.17G101500	TGGAGAAGCAGGGCACGTGC	4	GSM848964	Cat_2	Seed_coat	non-changed	NAC domain containing protein 100
gma-miR164d	Glyma.17G101500	TGGAGAAGCAGGGCACGTGC	4	GSM1213430	Cat_1	Root	non-changed	NAC domain containing protein 100
gma-miR166g	Glyma.15G129700	TCGGACCAGGCTTCATTCCCC	6	GSM1419390	Cat_1	Leaf	Leaf-specific	Homeobox-leucine zipper family protein / lipid-binding START domain-containing protein
gma-miR166g	Glyma.15G129700	TCGGACCAGGCTTCATTCCCC	6	GSM1419391	Cat_1	Leaf	Leaf-specific	Homeobox-leucine zipper family protein / lipid-binding START domain-containing protein
gma-miR166g	Glyma.15G129700	TCGGACCAGGCTTCATTCCCC	6	GSM647200	Cat_1	Seed	Leaf-specific	Homeobox-leucine zipper family protein / lipid-binding START domain-containing protein
gma-miR166g	Glyma.15G129700	TCGGACCAGGCTTCATTCCCC	6	GSM848963	Cat_1	Cotyledon	Leaf-specific	Homeobox-leucine zipper family protein / lipid-binding START domain-containing protein
gma-miR166g	Glyma.15G129700	TCGGACCAGGCTTCATTCCCC	6	GSM848964	Cat_1	Seed_coat	Leaf-specific	Homeobox-leucine zipper family protein / lipid-binding START domain-containing protein
gma-miR166g	Glyma.15G129700	TCGGACCAGGCTTCATTCCCC	6	GSM1213430	Cat_1	Root	Leaf-specific	Homeobox-leucine zipper family protein / lipid-binding START domain-containing protein
gma-miR166a-3p	Glyma.12G075800	TCGGACCAGGCTTCATTCCCC	6	GSM1419390	Cat_1	Leaf	Leaf-specific	Homeobox-leucine zipper family protein / lipid-binding START domain-containing protein
gma-miR166a-3p	Glyma.12G075800	TCGGACCAGGCTTCATTCCCC	6	GSM1419391	Cat_1	Leaf	Leaf-specific	Homeobox-leucine zipper family protein / lipid-binding START domain-containing protein
gma-miR166a-3p	Glyma.12G075800	TCGGACCAGGCTTCATTCCCC	6	GSM647200	Cat_2	Seed	Leaf-specific	Homeobox-leucine zipper family protein / lipid-binding START domain-containing protein
gma-miR166a-3p	Glyma.12G075800	TCGGACCAGGCTTCATTCCCC	6	GSM848963	Cat_1	Cotyledon	Leaf-specific	Homeobox-leucine zipper family protein / lipid-binding START domain-containing protein
gma-miR166a-3p	Glyma.12G075800	TCGGACCAGGCTTCATTCCCC	6	GSM848964	Cat_1	Seed_coat	Leaf-specific	Homeobox-leucine zipper family protein / lipid-binding START domain-containing protein
gma-miR166a-3p	Glyma.12G075800	TCGGACCAGGCTTCATTCCCC	6	GSM1213430	Cat_1	Root	Leaf-specific	Homeobox-leucine zipper family protein / lipid-binding START domain-containing protein
gma-miR1510b-3p	Glyma.13G194900	TGTTGTTTTACCTATTCCACC	5	GSM1419390	Cat_1	Leaf	non-changed	Disease resistance protein (TIR-NBS-LRR class) family
gma-miR1510b-3p	Glyma.13G194900	TGTTGTTTTACCTATTCCACC	5	GSM1419391	Cat_1	Leaf	non-changed	Disease resistance protein (TIR-NBS-LRR class) family
gma-miR1510b-3p	Glyma.13G194900	TGTTGTTTTACCTATTCCACC	5	GSM647200	Cat_1	Seed	non-changed	Disease resistance protein (TIR-NBS-LRR class) family
gma-miR1510b-3p	Glyma.13G194900	TGTTGTTTTACCTATTCCACC	5	GSM848963	Cat_2	Cotyledon	non-changed	Disease resistance protein (TIR-NBS-LRR class) family
gma-miR1510b-3p	Glyma.13G194900	TGTTGTTTTACCTATTCCACC	5	GSM1213430	Cat_1	Root	non-changed	Disease resistance protein (TIR-NBS-LRR class) family
gma-miR164a	Glyma.04G167200	TGGAGAAGCAGGGCACGTGCA	3	GSM1419391	Cat_1	Leaf	non-changed	NAC domain containing protein 100
gma-miR164a	Glyma.04G167200	TGGAGAAGCAGGGCACGTGCA	3	GSM647200	Cat_1	Seed	non-changed	NAC domain containing protein 100
gma-miR164a	Glyma.04G167200	TGGAGAAGCAGGGCACGTGCA	3	GSM848964	Cat_2	Seed_coat	non-changed	NAC domain containing protein 100
gma-miR395g	Glyma.06G106200	TGAAGTGTTTGGGGGAACTTT	1	GSM647200	Cat_1	Seed	non-changed	slufate transporter 2;1
gma-miR156l	Glyma.04G159600	TTGACAGAAGATAGAGAGCAC	3	GSM647200	Cat_2	Seed	non-changed	Squamosa promoter-binding protein-like (SBP domain) transcription factor family protein
gma-miR156l	Glyma.04G159600	TTGACAGAAGATAGAGAGCAC	3	GSM848963	Cat_1	Cotyledon	non-changed	Squamosa promoter-binding protein-like (SBP domain) transcription factor family protein
gma-miR156l	Glyma.04G159600	TTGACAGAAGATAGAGAGCAC	3	GSM848964	Cat_1	Seed_coat	non-changed	Squamosa promoter-binding protein-like (SBP domain) transcription factor family protein
gma-miR393i	Glyma.10G021500	TTCCAAAGGGATCGCATTGATC	3	GSM1419390	Cat_2	Leaf	non-changed	F-box/RNI-like superfamily protein
gma-miR393i	Glyma.10G021500	TTCCAAAGGGATCGCATTGATC	3	GSM1419391	Cat_2	Leaf	non-changed	F-box/RNI-like superfamily protein
gma-miR393i	Glyma.10G021500	TTCCAAAGGGATCGCATTGATC	3	GSM1213430	Cat_2	Root	non-changed	F-box/RNI-like superfamily protein
gma-miR169a	Glyma.09G068400	CAGCCAAGGATGACTTGCCGG	3	GSM1419390	Cat_1	Leaf	non-changed	nuclear factor Y, subunit A3
gma-miR169a	Glyma.09G068400	CAGCCAAGGATGACTTGCCGG	3	GSM1419391	Cat_1	Leaf	non-changed	nuclear factor Y, subunit A3
gma-miR169a	Glyma.09G068400	CAGCCAAGGATGACTTGCCGG	3	GSM647200	Cat_1	Seed	non-changed	nuclear factor Y, subunit A3
gma-miR4415a-3p	Glyma.13G076900	TTGATTCTCATCACAACATGG	4	GSM1419390	Cat_1	Leaf	non-changed	Plant L-ascorbate oxidase
gma-miR4415a-3p	Glyma.13G076900	TTGATTCTCATCACAACATGG	4	GSM1419391	Cat_1	Leaf	non-changed	Plant L-ascorbate oxidase
gma-miR4415a-3p	Glyma.13G076900	TTGATTCTCATCACAACATGG	4	GSM647200	Cat_2	Seed	non-changed	Plant L-ascorbate oxidase
gma-miR4415a-3p	Glyma.13G076900	TTGATTCTCATCACAACATGG	4	GSM1213430	Cat_1	Root	non-changed	Plant L-ascorbate oxidase
gma-miR169k	Glyma.08G335900	CAGCCAAGAATGACTTGCCGG	3	GSM1419390	Cat_1	Leaf	non-changed	nuclear factor Y, subunit A1
gma-miR169k	Glyma.08G335900	CAGCCAAGAATGACTTGCCGG	3	GSM1419391	Cat_1	Leaf	non-changed	nuclear factor Y, subunit A1
gma-miR169k	Glyma.08G335900	CAGCCAAGAATGACTTGCCGG	3	GSM647200	Cat_1	Seed	non-changed	nuclear factor Y, subunit A1
gma-miR4415a-3p	Glyma.20G051900	TTGATTCTCATCACAACATGG	4	GSM1419390	Cat_1	Leaf	non-changed	Plant L-ascorbate oxidase
gma-miR4415a-3p	Glyma.20G051900	TTGATTCTCATCACAACATGG	4	GSM1419391	Cat_1	Leaf	non-changed	Plant L-ascorbate oxidase
gma-miR4415a-3p	Glyma.20G051900	TTGATTCTCATCACAACATGG	4	GSM647200	Cat_2	Seed	non-changed	Plant L-ascorbate oxidase
gma-miR4415a-3p	Glyma.20G051900	TTGATTCTCATCACAACATGG	4	GSM1213430	Cat_1	Root	non-changed	Plant L-ascorbate oxidase
gma-miR156f	Glyma.07G072300	TTGACAGAAGAGAGAGAGCACA	1	GSM848963	Cat_1	Cotyledon	Cotyledon-specific	AT hook motif DNA-binding family protein
gma-miR396b-5p	Glyma.06G134600	TTCCACAGCTTTCTTGAACTT	1	GSM848964	Cat_2	Seed_coat	non-changed	growth-regulating factor 7
gma-miR393e	Glyma.02G065300	TCCAAAGGGATCGCATTGATCC	2	GSM1419391	Cat_2	Leaf	non-changed	auxin signaling F-box 3
gma-miR393e	Glyma.02G065300	TCCAAAGGGATCGCATTGATCC	2	GSM1213430	Cat_1	Root	non-changed	auxin signaling F-box 3
gma-miR169a	Glyma.17G051400	CAGCCAAGGATGACTTGCCGG	3	GSM1419390	Cat_1	Leaf	non-changed	nuclear factor Y, subunit A8
gma-miR169a	Glyma.17G051400	CAGCCAAGGATGACTTGCCGG	3	GSM1419391	Cat_1	Leaf	non-changed	nuclear factor Y, subunit A8
gma-miR169a	Glyma.17G051400	CAGCCAAGGATGACTTGCCGG	3	GSM647200	Cat_1	Seed	non-changed	nuclear factor Y, subunit A8
gma-miR393a	Glyma.19G100200	TCCAAAGGGATCGCATTGATC	4	GSM1419390	Cat_1	Leaf	non-changed	auxin signaling F-box 3
gma-miR393a	Glyma.19G100200	TCCAAAGGGATCGCATTGATC	4	GSM1419391	Cat_1	Leaf	non-changed	auxin signaling F-box 3
gma-miR393a	Glyma.19G100200	TCCAAAGGGATCGCATTGATC	4	GSM647200	Cat_1	Seed	non-changed	auxin signaling F-box 3
gma-miR393a	Glyma.19G100200	TCCAAAGGGATCGCATTGATC	4	GSM1213430	Cat_1	Root	non-changed	auxin signaling F-box 3
gma-miR396k-5p	Glyma.02G010300	TTCCACAGCTTTCTTGAACTT	2	GSM1419390	Cat_1	Leaf	non-changed	AMP-dependent synthetase and ligase family protein
gma-miR396k-5p	Glyma.02G010300	TTCCACAGCTTTCTTGAACTT	2	GSM848964	Cat_1	Seed_coat	non-changed	AMP-dependent synthetase and ligase family protein
gma-miR166k	Glyma.05G101500	TCTCGGACCAGGCTTCATTCC	2	GSM647200	Cat_2	Seed	non-changed	homeobox gene 8
gma-miR166k	Glyma.05G101500	TCTCGGACCAGGCTTCATTCC	2	GSM1213430	Cat_2	Root	non-changed	homeobox gene 8
gma-miR166i-3p	Glyma.07G016700	TCGGACCAGGCTTCATTCCCC	6	GSM1419390	Cat_1	Leaf	Leaf-specific	Homeobox-leucine zipper family protein / lipid-binding START domain-containing protein
gma-miR166i-3p	Glyma.07G016700	TCGGACCAGGCTTCATTCCCC	6	GSM1419391	Cat_1	Leaf	Leaf-specific	Homeobox-leucine zipper family protein / lipid-binding START domain-containing protein
gma-miR166i-3p	Glyma.07G016700	TCGGACCAGGCTTCATTCCCC	6	GSM647200	Cat_1	Seed	Leaf-specific	Homeobox-leucine zipper family protein / lipid-binding START domain-containing protein
gma-miR166i-3p	Glyma.07G016700	TCGGACCAGGCTTCATTCCCC	6	GSM848963	Cat_1	Cotyledon	Leaf-specific	Homeobox-leucine zipper family protein / lipid-binding START domain-containing protein
gma-miR166i-3p	Glyma.07G016700	TCGGACCAGGCTTCATTCCCC	6	GSM848964	Cat_1	Seed_coat	Leaf-specific	Homeobox-leucine zipper family protein / lipid-binding START domain-containing protein
gma-miR166i-3p	Glyma.07G016700	TCGGACCAGGCTTCATTCCCC	6	GSM1213430	Cat_1	Root	Leaf-specific	Homeobox-leucine zipper family protein / lipid-binding START domain-containing protein
gma-miR156v	Glyma.06G238100	TGACAGAAGAGAGTGAGCAC	2	GSM1419390	Cat_1	Leaf	non-changed	squamosa promoter-binding protein-like 12
gma-miR156v	Glyma.06G238100	TGACAGAAGAGAGTGAGCAC	2	GSM647200	Cat_1	Seed	non-changed	squamosa promoter-binding protein-like 12
gma-miR393a	Glyma.10G021500	TCCAAAGGGATCGCATTGATC	5	GSM1419390	Cat_1	Leaf	non-changed	F-box/RNI-like superfamily protein
gma-miR393a	Glyma.10G021500	TCCAAAGGGATCGCATTGATC	5	GSM1419391	Cat_1	Leaf	non-changed	F-box/RNI-like superfamily protein
gma-miR393a	Glyma.10G021500	TCCAAAGGGATCGCATTGATC	5	GSM647200	Cat_2	Seed	non-changed	F-box/RNI-like superfamily protein
gma-miR393a	Glyma.10G021500	TCCAAAGGGATCGCATTGATC	5	GSM848964	Cat_2	Seed_coat	non-changed	F-box/RNI-like superfamily protein
gma-miR393a	Glyma.10G021500	TCCAAAGGGATCGCATTGATC	5	GSM1213430	Cat_1	Root	non-changed	F-box/RNI-like superfamily protein
gma-miR395a	Glyma.10G242600	CTGAAGTGTTTGGGGGAACTC	1	GSM1213430	Cat_2	Root	non-changed	ATP sulfurylase 1
gma-miR156x	Glyma.02G121300	TGACAGAAGAGAGTGAGCAC	4	GSM1419390	Cat_1	Leaf	non-changed	Squamosa promoter-binding protein-like (SBP domain) transcription factor family protein
gma-miR156x	Glyma.02G121300	TGACAGAAGAGAGTGAGCAC	4	GSM1419391	Cat_1	Leaf	non-changed	Squamosa promoter-binding protein-like (SBP domain) transcription factor family protein
gma-miR156x	Glyma.02G121300	TGACAGAAGAGAGTGAGCAC	4	GSM647200	Cat_1	Seed	non-changed	Squamosa promoter-binding protein-like (SBP domain) transcription factor family protein
gma-miR156x	Glyma.02G121300	TGACAGAAGAGAGTGAGCAC	4	GSM848963	Cat_1	Cotyledon	non-changed	Squamosa promoter-binding protein-like (SBP domain) transcription factor family protein
gma-miR396k-5p	Glyma.17G232600	TTCCACAGCTTTCTTGAACTT	2	GSM848964	Cat_2	Seed_coat	non-changed	growth-regulating factor 1
gma-miR396k-5p	Glyma.17G232600	TTCCACAGCTTTCTTGAACTT	2	GSM1213430	Cat_2	Root	non-changed	growth-regulating factor 1
gma-miR166t	Glyma.07G016700	TCGGACCAGGCTTCATTCCC	6	GSM1419390	Cat_1	Leaf	Leaf-specific	Homeobox-leucine zipper family protein / lipid-binding START domain-containing protein
gma-miR166t	Glyma.07G016700	TCGGACCAGGCTTCATTCCC	6	GSM1419391	Cat_1	Leaf	Leaf-specific	Homeobox-leucine zipper family protein / lipid-binding START domain-containing protein
gma-miR166t	Glyma.07G016700	TCGGACCAGGCTTCATTCCC	6	GSM647200	Cat_1	Seed	Leaf-specific	Homeobox-leucine zipper family protein / lipid-binding START domain-containing protein
gma-miR166t	Glyma.07G016700	TCGGACCAGGCTTCATTCCC	6	GSM848963	Cat_1	Cotyledon	Leaf-specific	Homeobox-leucine zipper family protein / lipid-binding START domain-containing protein
gma-miR166t	Glyma.07G016700	TCGGACCAGGCTTCATTCCC	6	GSM848964	Cat_1	Seed_coat	Leaf-specific	Homeobox-leucine zipper family protein / lipid-binding START domain-containing protein
gma-miR166t	Glyma.07G016700	TCGGACCAGGCTTCATTCCC	6	GSM1213430	Cat_1	Root	Leaf-specific	Homeobox-leucine zipper family protein / lipid-binding START domain-containing protein
gma-miR156u	Glyma.19G146000	TGACAGAAGAGAGTGAGCAC	2	GSM1419390	Cat_2	Leaf	non-changed	squamosa promoter binding protein-like 9
gma-miR156u	Glyma.19G146000	TGACAGAAGAGAGTGAGCAC	2	GSM1419391	Cat_1	Leaf	non-changed	squamosa promoter binding protein-like 9
gma-miR393h	Glyma.16G050500	TTCCAAAGGGATCGCATTGATC	3	GSM1419390	Cat_2	Leaf	non-changed	auxin signaling F-box 3
gma-miR393h	Glyma.16G050500	TTCCAAAGGGATCGCATTGATC	3	GSM1419391	Cat_2	Leaf	non-changed	auxin signaling F-box 3
gma-miR393h	Glyma.16G050500	TTCCAAAGGGATCGCATTGATC	3	GSM1213430	Cat_2	Root	non-changed	auxin signaling F-box 3
gma-miR393d	Glyma.02G152800	TCCAAAGGGATCGCATTGATCC	5	GSM1419390	Cat_1	Leaf	non-changed	F-box/RNI-like superfamily protein
gma-miR393d	Glyma.02G152800	TCCAAAGGGATCGCATTGATCC	5	GSM1419391	Cat_1	Leaf	non-changed	F-box/RNI-like superfamily protein
gma-miR393d	Glyma.02G152800	TCCAAAGGGATCGCATTGATCC	5	GSM647200	Cat_2	Seed	non-changed	F-box/RNI-like superfamily protein
gma-miR393d	Glyma.02G152800	TCCAAAGGGATCGCATTGATCC	5	GSM848964	Cat_2	Seed_coat	non-changed	F-box/RNI-like superfamily protein
gma-miR393d	Glyma.02G152800	TCCAAAGGGATCGCATTGATCC	5	GSM1213430	Cat_1	Root	non-changed	F-box/RNI-like superfamily protein
gma-miR169a	Glyma.15G173300	CAGCCAAGGATGACTTGCCGG	3	GSM1419390	Cat_1	Leaf	non-changed	nuclear factor Y, subunit A3
gma-miR169a	Glyma.15G173300	CAGCCAAGGATGACTTGCCGG	3	GSM1419391	Cat_1	Leaf	non-changed	nuclear factor Y, subunit A3
gma-miR169a	Glyma.15G173300	CAGCCAAGGATGACTTGCCGG	3	GSM647200	Cat_1	Seed	non-changed	nuclear factor Y, subunit A3
gma-miR169u	Glyma.08G335900	CAGCCAAGGATGACTTGCCGT	3	GSM1419390	Cat_1	Leaf	non-changed	nuclear factor Y, subunit A1
gma-miR169u	Glyma.08G335900	CAGCCAAGGATGACTTGCCGT	3	GSM1419391	Cat_1	Leaf	non-changed	nuclear factor Y, subunit A1
gma-miR169u	Glyma.08G335900	CAGCCAAGGATGACTTGCCGT	3	GSM647200	Cat_1	Seed	non-changed	nuclear factor Y, subunit A1
gma-miR166b	Glyma.15G129700	TCGGACCAGGCTTCATTCCCC	6	GSM1419390	Cat_1	Leaf	Leaf-specific	Homeobox-leucine zipper family protein / lipid-binding START domain-containing protein
gma-miR166b	Glyma.15G129700	TCGGACCAGGCTTCATTCCCC	6	GSM1419391	Cat_1	Leaf	Leaf-specific	Homeobox-leucine zipper family protein / lipid-binding START domain-containing protein
gma-miR166b	Glyma.15G129700	TCGGACCAGGCTTCATTCCCC	6	GSM647200	Cat_1	Seed	Leaf-specific	Homeobox-leucine zipper family protein / lipid-binding START domain-containing protein
gma-miR166b	Glyma.15G129700	TCGGACCAGGCTTCATTCCCC	6	GSM848963	Cat_1	Cotyledon	Leaf-specific	Homeobox-leucine zipper family protein / lipid-binding START domain-containing protein
gma-miR166b	Glyma.15G129700	TCGGACCAGGCTTCATTCCCC	6	GSM848964	Cat_1	Seed_coat	Leaf-specific	Homeobox-leucine zipper family protein / lipid-binding START domain-containing protein
gma-miR166b	Glyma.15G129700	TCGGACCAGGCTTCATTCCCC	6	GSM1213430	Cat_1	Root	Leaf-specific	Homeobox-leucine zipper family protein / lipid-binding START domain-containing protein
gma-miR395f	Glyma.06G106200	TGAAGTGTTTGGGGGAACTTT	1	GSM647200	Cat_1	Seed	non-changed	slufate transporter 2;1
gma-miR156n	Glyma.01G063700	TTGACAGAAGAGAGTGAGCAC	3	GSM1419391	Cat_2	Leaf	Cotyledon-specific	Squamosa promoter-binding protein-like (SBP domain) transcription factor family protein
gma-miR156n	Glyma.01G063700	TTGACAGAAGAGAGTGAGCAC	3	GSM647200	Cat_2	Seed	Cotyledon-specific	Squamosa promoter-binding protein-like (SBP domain) transcription factor family protein
gma-miR156n	Glyma.01G063700	TTGACAGAAGAGAGTGAGCAC	3	GSM848963	Cat_2	Cotyledon	Cotyledon-specific	Squamosa promoter-binding protein-like (SBP domain) transcription factor family protein
gma-miR399b	Glyma.13G239100	TGCCAAAGGAGAGTTGCCCTG	1	GSM1213430	Cat_2	Root	non-changed	phosphate 2
gma-miR156v	Glyma.19G146000	TGACAGAAGAGAGTGAGCAC	2	GSM1419390	Cat_2	Leaf	non-changed	squamosa promoter binding protein-like 9
gma-miR156v	Glyma.19G146000	TGACAGAAGAGAGTGAGCAC	2	GSM1419391	Cat_1	Leaf	non-changed	squamosa promoter binding protein-like 9
gma-miR166b	Glyma.11G145800	TCGGACCAGGCTTCATTCCCC	6	GSM1419390	Cat_1	Leaf	Leaf-specific	Homeobox-leucine zipper family protein / lipid-binding START domain-containing protein
gma-miR166b	Glyma.11G145800	TCGGACCAGGCTTCATTCCCC	6	GSM1419391	Cat_1	Leaf	Leaf-specific	Homeobox-leucine zipper family protein / lipid-binding START domain-containing protein
gma-miR166b	Glyma.11G145800	TCGGACCAGGCTTCATTCCCC	6	GSM647200	Cat_1	Seed	Leaf-specific	Homeobox-leucine zipper family protein / lipid-binding START domain-containing protein
gma-miR166b	Glyma.11G145800	TCGGACCAGGCTTCATTCCCC	6	GSM848963	Cat_1	Cotyledon	Leaf-specific	Homeobox-leucine zipper family protein / lipid-binding START domain-containing protein
gma-miR166b	Glyma.11G145800	TCGGACCAGGCTTCATTCCCC	6	GSM848964	Cat_1	Seed_coat	Leaf-specific	Homeobox-leucine zipper family protein / lipid-binding START domain-containing protein
gma-miR166b	Glyma.11G145800	TCGGACCAGGCTTCATTCCCC	6	GSM1213430	Cat_1	Root	Leaf-specific	Homeobox-leucine zipper family protein / lipid-binding START domain-containing protein
gma-miR319l	Glyma.15G092500	TTGGACTGAAGGGAGCTCCTTC	1	GSM647200	Cat_1	Seed	non-changed	TEOSINTE BRANCHED 1, cycloidea and PCF transcription factor 2
gma-miR172d	Glyma.05G091200	GGAATCTTGATGATGCTGCAGCAG	1	GSM647200	Cat_2	Seed	non-changed	Integrase-type DNA-binding superfamily protein
gma-miR319l	Glyma.12G208800	TTGGACTGAAGGGAGCTCCTTC	1	GSM647200	Cat_1	Seed	non-changed	TCP family transcription factor 4
gma-miR393i	Glyma.19G100200	TTCCAAAGGGATCGCATTGATC	2	GSM1419390	Cat_2	Leaf	non-changed	auxin signaling F-box 3
gma-miR393i	Glyma.19G100200	TTCCAAAGGGATCGCATTGATC	2	GSM1419391	Cat_2	Leaf	non-changed	auxin signaling F-box 3
gma-miR160e	Glyma.04G254200	TGCCTGGCTCCCTGTATGCC	5	GSM647200	Cat_1	Seed	non-changed	auxin response factor 17
gma-miR160e	Glyma.04G254200	TGCCTGGCTCCCTGTATGCC	5	GSM825574	Cat_1	Mixed	non-changed	auxin response factor 17
gma-miR160e	Glyma.04G254200	TGCCTGGCTCCCTGTATGCC	5	GSM848963	Cat_3	Cotyledon	non-changed	auxin response factor 17
gma-miR160e	Glyma.04G254200	TGCCTGGCTCCCTGTATGCC	5	GSM848964	Cat_1	Seed_coat	non-changed	auxin response factor 17
gma-miR160e	Glyma.04G254200	TGCCTGGCTCCCTGTATGCC	5	GSM1213430	Cat_1	Root	non-changed	auxin response factor 17
gma-miR403a	Glyma.15G126700	TTAGATTCACGCACAAACTTG	1	GSM825574	Cat_1	Mixed	non-changed	Argonaute family protein
gma-miR160d	Glyma.14G166500	TGCCTGGCTCCCTGTATGCC	5	GSM647200	Cat_1	Seed	non-changed	auxin response factor 17
gma-miR160d	Glyma.14G166500	TGCCTGGCTCCCTGTATGCC	5	GSM825574	Cat_1	Mixed	non-changed	auxin response factor 17
gma-miR160d	Glyma.14G166500	TGCCTGGCTCCCTGTATGCC	5	GSM848963	Cat_1	Cotyledon	non-changed	auxin response factor 17
gma-miR160d	Glyma.14G166500	TGCCTGGCTCCCTGTATGCC	5	GSM848964	Cat_1	Seed_coat	non-changed	auxin response factor 17
gma-miR160d	Glyma.14G166500	TGCCTGGCTCCCTGTATGCC	5	GSM1213430	Cat_1	Root	non-changed	auxin response factor 17
gma-miR172k	Glyma.12G073300	TGAATCTTGATGATGCTGCAT	4	GSM1419390	Cat_1	Leaf	non-changed	related to AP2.7
gma-miR172k	Glyma.12G073300	TGAATCTTGATGATGCTGCAT	4	GSM1419391	Cat_1	Leaf	non-changed	related to AP2.7
gma-miR172k	Glyma.12G073300	TGAATCTTGATGATGCTGCAT	4	GSM647200	Cat_1	Seed	non-changed	related to AP2.7
gma-miR172k	Glyma.12G073300	TGAATCTTGATGATGCTGCAT	4	GSM1213430	Cat_1	Root	non-changed	related to AP2.7
gma-miR156c	Glyma.19G146000	TTGACAGAAGATAGAGAGCAC	2	GSM848963	Cat_1	Cotyledon	non-changed	squamosa promoter binding protein-like 9
gma-miR156c	Glyma.19G146000	TTGACAGAAGATAGAGAGCAC	2	GSM848964	Cat_1	Seed_coat	non-changed	squamosa promoter binding protein-like 9
gma-miR172i-3p	Glyma.17G170300	GGAATCTTGATGATGCTGCAT	3	GSM1419390	Cat_2	Leaf	non-changed	Integrase-type DNA-binding superfamily protein
gma-miR172i-3p	Glyma.17G170300	GGAATCTTGATGATGCTGCAT	3	GSM1419391	Cat_1	Leaf	non-changed	Integrase-type DNA-binding superfamily protein
gma-miR172i-3p	Glyma.17G170300	GGAATCTTGATGATGCTGCAT	3	GSM647200	Cat_2	Seed	non-changed	Integrase-type DNA-binding superfamily protein
gma-miR164b	Glyma.06G195500	TGGAGAAGCAGGGCACGTGC	4	GSM1419391	Cat_1	Leaf	non-changed	NAC domain containing protein 100
gma-miR164b	Glyma.06G195500	TGGAGAAGCAGGGCACGTGC	4	GSM647200	Cat_2	Seed	non-changed	NAC domain containing protein 100
gma-miR164b	Glyma.06G195500	TGGAGAAGCAGGGCACGTGC	4	GSM848964	Cat_1	Seed_coat	non-changed	NAC domain containing protein 100
gma-miR164b	Glyma.06G195500	TGGAGAAGCAGGGCACGTGC	4	GSM1213430	Cat_1	Root	non-changed	NAC domain containing protein 100
gma-miR166q	Glyma.05G101500	TCGGACCAGGCTTCATTCCC	6	GSM1419390	Cat_1	Leaf	Leaf-specific	homeobox gene 8
gma-miR166q	Glyma.05G101500	TCGGACCAGGCTTCATTCCC	6	GSM1419391	Cat_1	Leaf	Leaf-specific	homeobox gene 8
gma-miR166q	Glyma.05G101500	TCGGACCAGGCTTCATTCCC	6	GSM647200	Cat_1	Seed	Leaf-specific	homeobox gene 8
gma-miR166q	Glyma.05G101500	TCGGACCAGGCTTCATTCCC	6	GSM848963	Cat_1	Cotyledon	Leaf-specific	homeobox gene 8
gma-miR166q	Glyma.05G101500	TCGGACCAGGCTTCATTCCC	6	GSM848964	Cat_1	Seed_coat	Leaf-specific	homeobox gene 8
gma-miR166q	Glyma.05G101500	TCGGACCAGGCTTCATTCCC	6	GSM1213430	Cat_1	Root	Leaf-specific	homeobox gene 8
gma-miR166c-3p	Glyma.07G016700	TCGGACCAGGCTTCATTCCCC	6	GSM1419390	Cat_1	Leaf	Leaf-specific	Homeobox-leucine zipper family protein / lipid-binding START domain-containing protein
gma-miR166c-3p	Glyma.07G016700	TCGGACCAGGCTTCATTCCCC	6	GSM1419391	Cat_1	Leaf	Leaf-specific	Homeobox-leucine zipper family protein / lipid-binding START domain-containing protein
gma-miR166c-3p	Glyma.07G016700	TCGGACCAGGCTTCATTCCCC	6	GSM647200	Cat_1	Seed	Leaf-specific	Homeobox-leucine zipper family protein / lipid-binding START domain-containing protein
gma-miR166c-3p	Glyma.07G016700	TCGGACCAGGCTTCATTCCCC	6	GSM848963	Cat_1	Cotyledon	Leaf-specific	Homeobox-leucine zipper family protein / lipid-binding START domain-containing protein
gma-miR166c-3p	Glyma.07G016700	TCGGACCAGGCTTCATTCCCC	6	GSM848964	Cat_1	Seed_coat	Leaf-specific	Homeobox-leucine zipper family protein / lipid-binding START domain-containing protein
gma-miR166c-3p	Glyma.07G016700	TCGGACCAGGCTTCATTCCCC	6	GSM1213430	Cat_1	Root	Leaf-specific	Homeobox-leucine zipper family protein / lipid-binding START domain-containing protein
gma-miR1510b-5p	Glyma.18G065900	AGGGATAGGTAAAACAACTACT	1	GSM647200	Cat_2	Seed	Cotyledon-specific	non-characterized
gma-miR172h-3p	Glyma.13G329700	AGAATCTTGATGATGCTGCAT	4	GSM1419390	Cat_1	Leaf	non-changed	related to AP2.7
gma-miR172h-3p	Glyma.13G329700	AGAATCTTGATGATGCTGCAT	4	GSM1419391	Cat_1	Leaf	non-changed	related to AP2.7
gma-miR172h-3p	Glyma.13G329700	AGAATCTTGATGATGCTGCAT	4	GSM647200	Cat_1	Seed	non-changed	related to AP2.7
gma-miR172h-3p	Glyma.13G329700	AGAATCTTGATGATGCTGCAT	4	GSM1213430	Cat_1	Root	non-changed	related to AP2.7
gma-miR172d	Glyma.03G177500	GGAATCTTGATGATGCTGCAGCAG	2	GSM1419390	Cat_1	Leaf	non-changed	related to AP2.7
gma-miR172d	Glyma.03G177500	GGAATCTTGATGATGCTGCAGCAG	2	GSM647200	Cat_1	Seed	non-changed	related to AP2.7
gma-miR160e	Glyma.13G325200	TGCCTGGCTCCCTGTATGCC	6	GSM1419390	Cat_1	Leaf	non-changed	auxin response factor 10
gma-miR160e	Glyma.13G325200	TGCCTGGCTCCCTGTATGCC	6	GSM1419391	Cat_2	Leaf	non-changed	auxin response factor 10
gma-miR160e	Glyma.13G325200	TGCCTGGCTCCCTGTATGCC	6	GSM647200	Cat_2	Seed	non-changed	auxin response factor 10
gma-miR160e	Glyma.13G325200	TGCCTGGCTCCCTGTATGCC	6	GSM848963	Cat_2	Cotyledon	non-changed	auxin response factor 10
gma-miR160e	Glyma.13G325200	TGCCTGGCTCCCTGTATGCC	6	GSM848964	Cat_1	Seed_coat	non-changed	auxin response factor 10
gma-miR160e	Glyma.13G325200	TGCCTGGCTCCCTGTATGCC	6	GSM1213430	Cat_1	Root	non-changed	auxin response factor 10
gma-miR1509b	Glyma.04G195800	TTAATCAAGGAAATCACGGTT	3	GSM647200	Cat_1	Seed	non-changed	non-characterized
gma-miR1509b	Glyma.04G195800	TTAATCAAGGAAATCACGGTT	3	GSM848964	Cat_1	Seed_coat	non-changed	non-characterized
gma-miR1509b	Glyma.04G195800	TTAATCAAGGAAATCACGGTT	3	GSM1213430	Cat_1	Root	non-changed	non-characterized
gma-miR169k	Glyma.18G071000	CAGCCAAGAATGACTTGCCGG	3	GSM1419390	Cat_1	Leaf	non-changed	nuclear factor Y, subunit A1
gma-miR169k	Glyma.18G071000	CAGCCAAGAATGACTTGCCGG	3	GSM1419391	Cat_1	Leaf	non-changed	nuclear factor Y, subunit A1
gma-miR169k	Glyma.18G071000	CAGCCAAGAATGACTTGCCGG	3	GSM647200	Cat_1	Seed	non-changed	nuclear factor Y, subunit A1
gma-miR393c-5p	Glyma.02G152800	TCCAAAGGGATCGCATTGATCC	5	GSM1419390	Cat_1	Leaf	non-changed	F-box/RNI-like superfamily protein
gma-miR393c-5p	Glyma.02G152800	TCCAAAGGGATCGCATTGATCC	5	GSM1419391	Cat_1	Leaf	non-changed	F-box/RNI-like superfamily protein
gma-miR393c-5p	Glyma.02G152800	TCCAAAGGGATCGCATTGATCC	5	GSM647200	Cat_2	Seed	non-changed	F-box/RNI-like superfamily protein
gma-miR393c-5p	Glyma.02G152800	TCCAAAGGGATCGCATTGATCC	5	GSM848964	Cat_2	Seed_coat	non-changed	F-box/RNI-like superfamily protein
gma-miR393c-5p	Glyma.02G152800	TCCAAAGGGATCGCATTGATCC	5	GSM1213430	Cat_1	Root	non-changed	F-box/RNI-like superfamily protein
gma-miR156y	Glyma.05G019000	TGACAGAAGAGAGTGAGCAC	3	GSM1419390	Cat_1	Leaf	non-changed	Squamosa promoter-binding protein-like (SBP domain) transcription factor family protein
gma-miR156y	Glyma.05G019000	TGACAGAAGAGAGTGAGCAC	3	GSM1419391	Cat_1	Leaf	non-changed	Squamosa promoter-binding protein-like (SBP domain) transcription factor family protein
gma-miR156y	Glyma.05G019000	TGACAGAAGAGAGTGAGCAC	3	GSM647200	Cat_2	Seed	non-changed	Squamosa promoter-binding protein-like (SBP domain) transcription factor family protein
gma-miR156a	Glyma.11G251500	TGACAGAAGAGAGTGAGCAC	6	GSM647200	Cat_2	Seed	non-changed	squamosa promoter binding protein-like 2
gma-miR156a	Glyma.11G251500	TGACAGAAGAGAGTGAGCAC	6	GSM647200	Cat_2	Seed	non-changed	squamosa promoter binding protein-like 2
gma-miR156a	Glyma.11G251500	TGACAGAAGAGAGTGAGCAC	6	GSM848963	Cat_2	Cotyledon	non-changed	squamosa promoter binding protein-like 2
gma-miR156a	Glyma.11G251500	TGACAGAAGAGAGTGAGCAC	6	GSM848963	Cat_2	Cotyledon	non-changed	squamosa promoter binding protein-like 2
gma-miR156a	Glyma.11G251500	TGACAGAAGAGAGTGAGCAC	6	GSM1213430	Cat_1	Root	non-changed	squamosa promoter binding protein-like 2
gma-miR156a	Glyma.11G251500	TGACAGAAGAGAGTGAGCAC	6	GSM1213430	Cat_1	Root	non-changed	squamosa promoter binding protein-like 2
gma-miR156w	Glyma.05G019000	TGACAGAAGAGAGTGAGCAC	3	GSM1419390	Cat_1	Leaf	non-changed	Squamosa promoter-binding protein-like (SBP domain) transcription factor family protein
gma-miR156w	Glyma.05G019000	TGACAGAAGAGAGTGAGCAC	3	GSM1419391	Cat_1	Leaf	non-changed	Squamosa promoter-binding protein-like (SBP domain) transcription factor family protein
gma-miR156w	Glyma.05G019000	TGACAGAAGAGAGTGAGCAC	3	GSM647200	Cat_2	Seed	non-changed	Squamosa promoter-binding protein-like (SBP domain) transcription factor family protein
gma-miR156n	Glyma.18G005600	TTGACAGAAGAGAGTGAGCAC	2	GSM848963	Cat_1	Cotyledon	Cotyledon-specific	squamosa promoter binding protein-like 2
gma-miR156n	Glyma.18G005600	TTGACAGAAGAGAGTGAGCAC	2	GSM848964	Cat_2	Seed_coat	Cotyledon-specific	squamosa promoter binding protein-like 2
gma-miR164d	Glyma.06G236000	TGGAGAAGCAGGGCACGTGC	1	GSM647200	Cat_1	Seed	non-changed	NAC (No Apical Meristem) domain transcriptional regulator superfamily protein
gma-miR156q	Glyma.01G063700	TGACAGAAGAGAGTGAGCACT	4	GSM1419390	Cat_1	Leaf	Cotyledon-specific	Squamosa promoter-binding protein-like (SBP domain) transcription factor family protein
gma-miR156q	Glyma.01G063700	TGACAGAAGAGAGTGAGCACT	4	GSM1419391	Cat_1	Leaf	Cotyledon-specific	Squamosa promoter-binding protein-like (SBP domain) transcription factor family protein
gma-miR156q	Glyma.01G063700	TGACAGAAGAGAGTGAGCACT	4	GSM647200	Cat_1	Seed	Cotyledon-specific	Squamosa promoter-binding protein-like (SBP domain) transcription factor family protein
gma-miR156q	Glyma.01G063700	TGACAGAAGAGAGTGAGCACT	4	GSM848963	Cat_2	Cotyledon	Cotyledon-specific	Squamosa promoter-binding protein-like (SBP domain) transcription factor family protein
gma-miR169n-5p	Glyma.09G068400	CAGCCAAGGGTGATTTGCCGG	3	GSM1419390	Cat_1	Leaf	non-changed	nuclear factor Y, subunit A3
gma-miR169n-5p	Glyma.09G068400	CAGCCAAGGGTGATTTGCCGG	3	GSM1419391	Cat_1	Leaf	non-changed	nuclear factor Y, subunit A3
gma-miR169n-5p	Glyma.09G068400	CAGCCAAGGGTGATTTGCCGG	3	GSM647200	Cat_1	Seed	non-changed	nuclear factor Y, subunit A3
gma-miR156m	Glyma.18G005600	TTGACAGAAGATAGAGAGCAC	2	GSM848963	Cat_1	Cotyledon	non-changed	squamosa promoter binding protein-like 2
gma-miR156m	Glyma.18G005600	TTGACAGAAGATAGAGAGCAC	2	GSM848964	Cat_2	Seed_coat	non-changed	squamosa promoter binding protein-like 2
gma-miR393a	Glyma.16G050500	TCCAAAGGGATCGCATTGATC	4	GSM1419390	Cat_1	Leaf	non-changed	auxin signaling F-box 3
gma-miR393a	Glyma.16G050500	TCCAAAGGGATCGCATTGATC	4	GSM1419391	Cat_1	Leaf	non-changed	auxin signaling F-box 3
gma-miR393a	Glyma.16G050500	TCCAAAGGGATCGCATTGATC	4	GSM647200	Cat_2	Seed	non-changed	auxin signaling F-box 3
gma-miR393a	Glyma.16G050500	TCCAAAGGGATCGCATTGATC	4	GSM1213430	Cat_1	Root	non-changed	auxin signaling F-box 3
gma-miR156t	Glyma.05G019000	TTGACAGAAGAAAGGGAGCAC	3	GSM647200	Cat_2	Seed	non-changed	Squamosa promoter-binding protein-like (SBP domain) transcription factor family protein
gma-miR156t	Glyma.05G019000	TTGACAGAAGAAAGGGAGCAC	3	GSM848963	Cat_1	Cotyledon	non-changed	Squamosa promoter-binding protein-like (SBP domain) transcription factor family protein
gma-miR156t	Glyma.05G019000	TTGACAGAAGAAAGGGAGCAC	3	GSM848964	Cat_1	Seed_coat	non-changed	Squamosa promoter-binding protein-like (SBP domain) transcription factor family protein
gma-miR166o	Glyma.05G166400	TCGGACCAGGCTTCATTCCCC	4	GSM647200	Cat_1	Seed	Leaf-specific	Homeobox-leucine zipper family protein / lipid-binding START domain-containing protein
gma-miR166o	Glyma.05G166400	TCGGACCAGGCTTCATTCCCC	4	GSM848963	Cat_1	Cotyledon	Leaf-specific	Homeobox-leucine zipper family protein / lipid-binding START domain-containing protein
gma-miR166o	Glyma.05G166400	TCGGACCAGGCTTCATTCCCC	4	GSM848964	Cat_1	Seed_coat	Leaf-specific	Homeobox-leucine zipper family protein / lipid-binding START domain-containing protein
gma-miR166o	Glyma.05G166400	TCGGACCAGGCTTCATTCCCC	4	GSM1213430	Cat_1	Root	Leaf-specific	Homeobox-leucine zipper family protein / lipid-binding START domain-containing protein
gma-miR156x	Glyma.08G011500	TGACAGAAGAGAGTGAGCAC	3	GSM1419390	Cat_1	Leaf	non-changed	Squamosa promoter-binding protein-like (SBP domain) transcription factor family protein
gma-miR156x	Glyma.08G011500	TGACAGAAGAGAGTGAGCAC	3	GSM1419391	Cat_1	Leaf	non-changed	Squamosa promoter-binding protein-like (SBP domain) transcription factor family protein
gma-miR156x	Glyma.08G011500	TGACAGAAGAGAGTGAGCAC	3	GSM647200	Cat_1	Seed	non-changed	Squamosa promoter-binding protein-like (SBP domain) transcription factor family protein
gma-miR156y	Glyma.04G159600	TGACAGAAGAGAGTGAGCAC	3	GSM1419390	Cat_1	Leaf	non-changed	Squamosa promoter-binding protein-like (SBP domain) transcription factor family protein
gma-miR156y	Glyma.04G159600	TGACAGAAGAGAGTGAGCAC	3	GSM1419391	Cat_1	Leaf	non-changed	Squamosa promoter-binding protein-like (SBP domain) transcription factor family protein
gma-miR156y	Glyma.04G159600	TGACAGAAGAGAGTGAGCAC	3	GSM647200	Cat_2	Seed	non-changed	Squamosa promoter-binding protein-like (SBP domain) transcription factor family protein
gma-miR164a	Glyma.06G195500	TGGAGAAGCAGGGCACGTGCA	4	GSM1419391	Cat_1	Leaf	non-changed	NAC domain containing protein 100
gma-miR164a	Glyma.06G195500	TGGAGAAGCAGGGCACGTGCA	4	GSM647200	Cat_2	Seed	non-changed	NAC domain containing protein 100
gma-miR164a	Glyma.06G195500	TGGAGAAGCAGGGCACGTGCA	4	GSM848964	Cat_1	Seed_coat	non-changed	NAC domain containing protein 100
gma-miR164a	Glyma.06G195500	TGGAGAAGCAGGGCACGTGCA	4	GSM1213430	Cat_1	Root	non-changed	NAC domain containing protein 100
gma-miR393e	Glyma.02G152800	TCCAAAGGGATCGCATTGATCC	5	GSM1419390	Cat_1	Leaf	non-changed	F-box/RNI-like superfamily protein
gma-miR393e	Glyma.02G152800	TCCAAAGGGATCGCATTGATCC	5	GSM1419391	Cat_1	Leaf	non-changed	F-box/RNI-like superfamily protein
gma-miR393e	Glyma.02G152800	TCCAAAGGGATCGCATTGATCC	5	GSM647200	Cat_2	Seed	non-changed	F-box/RNI-like superfamily protein
gma-miR393e	Glyma.02G152800	TCCAAAGGGATCGCATTGATCC	5	GSM848964	Cat_2	Seed_coat	non-changed	F-box/RNI-like superfamily protein
gma-miR393e	Glyma.02G152800	TCCAAAGGGATCGCATTGATCC	5	GSM1213430	Cat_1	Root	non-changed	F-box/RNI-like superfamily protein
gma-miR156d	Glyma.01G063700	TTGACAGAAGATAGAGAGCAC	3	GSM1419391	Cat_2	Leaf	non-changed	Squamosa promoter-binding protein-like (SBP domain) transcription factor family protein
gma-miR156d	Glyma.01G063700	TTGACAGAAGATAGAGAGCAC	3	GSM647200	Cat_2	Seed	non-changed	Squamosa promoter-binding protein-like (SBP domain) transcription factor family protein
gma-miR156d	Glyma.01G063700	TTGACAGAAGATAGAGAGCAC	3	GSM848963	Cat_2	Cotyledon	non-changed	Squamosa promoter-binding protein-like (SBP domain) transcription factor family protein
gma-miR4393a	Glyma.05G053200	TGAGAAAAGGACGGCAGAAAAGCC	1	GSM647200	Cat_2	Seed	non-changed	non-characterized
gma-miR171i-3p	Glyma.01G136300	TTGAGCCGTGCCAATATCACG	6	GSM1419390	Cat_1	Leaf	non-changed	GRAS family transcription factor
gma-miR171i-3p	Glyma.01G136300	TTGAGCCGTGCCAATATCACG	6	GSM1419391	Cat_1	Leaf	non-changed	GRAS family transcription factor
gma-miR171i-3p	Glyma.01G136300	TTGAGCCGTGCCAATATCACG	6	GSM647200	Cat_1	Seed	non-changed	GRAS family transcription factor
gma-miR171i-3p	Glyma.01G136300	TTGAGCCGTGCCAATATCACG	6	GSM848963	Cat_1	Cotyledon	non-changed	GRAS family transcription factor
gma-miR171i-3p	Glyma.01G136300	TTGAGCCGTGCCAATATCACG	6	GSM848964	Cat_1	Seed_coat	non-changed	GRAS family transcription factor
gma-miR171i-3p	Glyma.01G136300	TTGAGCCGTGCCAATATCACG	6	GSM1213430	Cat_1	Root	non-changed	GRAS family transcription factor
gma-miR172a	Glyma.05G091200	AGAATCTTGATGATGCTGCAT	1	GSM647200	Cat_2	Seed	non-changed	Integrase-type DNA-binding superfamily protein
gma-miR160c	Glyma.13G140600	TGCCTGGCTCCCTGTATGCC	7	GSM1419390	Cat_1	Leaf	Leaf-specific	auxin response factor 16
gma-miR160c	Glyma.13G140600	TGCCTGGCTCCCTGTATGCC	7	GSM1419391	Cat_1	Leaf	Leaf-specific	auxin response factor 16
gma-miR160c	Glyma.13G140600	TGCCTGGCTCCCTGTATGCC	7	GSM647200	Cat_1	Seed	Leaf-specific	auxin response factor 16
gma-miR160c	Glyma.13G140600	TGCCTGGCTCCCTGTATGCC	7	GSM825574	Cat_1	Mixed	Leaf-specific	auxin response factor 16
gma-miR160c	Glyma.13G140600	TGCCTGGCTCCCTGTATGCC	7	GSM848963	Cat_1	Cotyledon	Leaf-specific	auxin response factor 16
gma-miR160c	Glyma.13G140600	TGCCTGGCTCCCTGTATGCC	7	GSM848964	Cat_1	Seed_coat	Leaf-specific	auxin response factor 16
gma-miR160c	Glyma.13G140600	TGCCTGGCTCCCTGTATGCC	7	GSM1213430	Cat_1	Root	Leaf-specific	auxin response factor 16
gma-miR172d	Glyma.12G073300	GGAATCTTGATGATGCTGCAGCAG	4	GSM1419390	Cat_1	Leaf	non-changed	related to AP2.7
gma-miR172d	Glyma.12G073300	GGAATCTTGATGATGCTGCAGCAG	4	GSM1419391	Cat_1	Leaf	non-changed	related to AP2.7
gma-miR172d	Glyma.12G073300	GGAATCTTGATGATGCTGCAGCAG	4	GSM647200	Cat_1	Seed	non-changed	related to AP2.7
gma-miR172d	Glyma.12G073300	GGAATCTTGATGATGCTGCAGCAG	4	GSM1213430	Cat_1	Root	non-changed	related to AP2.7
gma-miR172l	Glyma.01G188400	GGAATCTTGATGATGCTGCAT	3	GSM1419390	Cat_1	Leaf	non-changed	Integrase-type DNA-binding superfamily protein
gma-miR172l	Glyma.01G188400	GGAATCTTGATGATGCTGCAT	3	GSM1419391	Cat_1	Leaf	non-changed	Integrase-type DNA-binding superfamily protein
gma-miR172l	Glyma.01G188400	GGAATCTTGATGATGCTGCAT	3	GSM647200	Cat_1	Seed	non-changed	Integrase-type DNA-binding superfamily protein
gma-miR156n	Glyma.19G146000	TTGACAGAAGAGAGTGAGCAC	2	GSM848963	Cat_1	Cotyledon	Cotyledon-specific	squamosa promoter binding protein-like 9
gma-miR156n	Glyma.19G146000	TTGACAGAAGAGAGTGAGCAC	2	GSM848964	Cat_1	Seed_coat	Cotyledon-specific	squamosa promoter binding protein-like 9
gma-miR1508c	Glyma.16G160700	TAGAAAGGGAAATAGCAGTTG	1	GSM1419390	Cat_1	Leaf	non-changed	rna processing factor 2
gma-miR169s	Glyma.15G173300	AAGCCAAGGATGACTTGCCGG	3	GSM1419390	Cat_1	Leaf	non-changed	nuclear factor Y, subunit A3
gma-miR169s	Glyma.15G173300	AAGCCAAGGATGACTTGCCGG	3	GSM1419391	Cat_1	Leaf	non-changed	nuclear factor Y, subunit A3
gma-miR169s	Glyma.15G173300	AAGCCAAGGATGACTTGCCGG	3	GSM647200	Cat_1	Seed	non-changed	nuclear factor Y, subunit A3
gma-miR408d	Glyma.03G109900	TGCACTGCCTCTTCCCTGGC	2	GSM1419391	Cat_1	Leaf	non-changed	uclacyanin 1
gma-miR408d	Glyma.03G109900	TGCACTGCCTCTTCCCTGGC	2	GSM1213430	Cat_1	Root	non-changed	uclacyanin 1
gma-miR166f	Glyma.07G016700	TCGGACCAGGCTTCATTCCCC	6	GSM1419390	Cat_1	Leaf	Leaf-specific	Homeobox-leucine zipper family protein / lipid-binding START domain-containing protein
gma-miR166f	Glyma.07G016700	TCGGACCAGGCTTCATTCCCC	6	GSM1419391	Cat_1	Leaf	Leaf-specific	Homeobox-leucine zipper family protein / lipid-binding START domain-containing protein
gma-miR166f	Glyma.07G016700	TCGGACCAGGCTTCATTCCCC	6	GSM647200	Cat_1	Seed	Leaf-specific	Homeobox-leucine zipper family protein / lipid-binding START domain-containing protein
gma-miR166f	Glyma.07G016700	TCGGACCAGGCTTCATTCCCC	6	GSM848963	Cat_1	Cotyledon	Leaf-specific	Homeobox-leucine zipper family protein / lipid-binding START domain-containing protein
gma-miR166f	Glyma.07G016700	TCGGACCAGGCTTCATTCCCC	6	GSM848964	Cat_1	Seed_coat	Leaf-specific	Homeobox-leucine zipper family protein / lipid-binding START domain-containing protein
gma-miR166f	Glyma.07G016700	TCGGACCAGGCTTCATTCCCC	6	GSM1213430	Cat_1	Root	Leaf-specific	Homeobox-leucine zipper family protein / lipid-binding START domain-containing protein
gma-miR172h-3p	Glyma.11G053800	AGAATCTTGATGATGCTGCAT	3	GSM1419390	Cat_1	Leaf	non-changed	Integrase-type DNA-binding superfamily protein
gma-miR172h-3p	Glyma.11G053800	AGAATCTTGATGATGCTGCAT	3	GSM1419391	Cat_1	Leaf	non-changed	Integrase-type DNA-binding superfamily protein
gma-miR172h-3p	Glyma.11G053800	AGAATCTTGATGATGCTGCAT	3	GSM647200	Cat_1	Seed	non-changed	Integrase-type DNA-binding superfamily protein
gma-miR530c	Glyma.13G339000	TGCATTTGCACCTGCACTTTA	1	GSM647200	Cat_2	Seed	non-changed	Transcription factor IIA, alpha/beta subunit
gma-miR172h-3p	Glyma.10G116600	AGAATCTTGATGATGCTGCAT	4	GSM1419390	Cat_1	Leaf	non-changed	Integrase-type DNA-binding superfamily protein
gma-miR172h-3p	Glyma.10G116600	AGAATCTTGATGATGCTGCAT	4	GSM1419391	Cat_1	Leaf	non-changed	Integrase-type DNA-binding superfamily protein
gma-miR172h-3p	Glyma.10G116600	AGAATCTTGATGATGCTGCAT	4	GSM647200	Cat_1	Seed	non-changed	Integrase-type DNA-binding superfamily protein
gma-miR172h-3p	Glyma.10G116600	AGAATCTTGATGATGCTGCAT	4	GSM1213430	Cat_1	Root	non-changed	Integrase-type DNA-binding superfamily protein
gma-miR319l	Glyma.13G219900	TTGGACTGAAGGGAGCTCCTTC	1	GSM647200	Cat_2	Seed	non-changed	TEOSINTE BRANCHED 1, cycloidea and PCF transcription factor 2
gma-miR164j	Glyma.05G025500	TGGAGAAGCAGGGCACGTGCA	4	GSM1419391	Cat_2	Leaf	non-changed	NAC domain containing protein 100
gma-miR164j	Glyma.05G025500	TGGAGAAGCAGGGCACGTGCA	4	GSM647200	Cat_1	Seed	non-changed	NAC domain containing protein 100
gma-miR164j	Glyma.05G025500	TGGAGAAGCAGGGCACGTGCA	4	GSM848964	Cat_2	Seed_coat	non-changed	NAC domain containing protein 100
gma-miR164j	Glyma.05G025500	TGGAGAAGCAGGGCACGTGCA	4	GSM1213430	Cat_1	Root	non-changed	NAC domain containing protein 100
gma-miR394f	Glyma.11G251600	TTGGCATTCTGTCCACCTCC	1	GSM647200	Cat_2	Seed	non-changed	Galactose oxidase/kelch repeat superfamily protein
gma-miR156m	Glyma.19G146000	TTGACAGAAGATAGAGAGCAC	2	GSM848963	Cat_1	Cotyledon	non-changed	squamosa promoter binding protein-like 9
gma-miR156m	Glyma.19G146000	TTGACAGAAGATAGAGAGCAC	2	GSM848964	Cat_1	Seed_coat	non-changed	squamosa promoter binding protein-like 9
gma-miR164b	Glyma.05G025500	TGGAGAAGCAGGGCACGTGC	4	GSM1419391	Cat_2	Leaf	non-changed	NAC domain containing protein 100
gma-miR164b	Glyma.05G025500	TGGAGAAGCAGGGCACGTGC	4	GSM647200	Cat_1	Seed	non-changed	NAC domain containing protein 100
gma-miR164b	Glyma.05G025500	TGGAGAAGCAGGGCACGTGC	4	GSM848964	Cat_2	Seed_coat	non-changed	NAC domain containing protein 100
gma-miR164b	Glyma.05G025500	TGGAGAAGCAGGGCACGTGC	4	GSM1213430	Cat_1	Root	non-changed	NAC domain containing protein 100
gma-miR172h-3p	Glyma.17G170300	AGAATCTTGATGATGCTGCAT	3	GSM1419390	Cat_2	Leaf	non-changed	Integrase-type DNA-binding superfamily protein
gma-miR172h-3p	Glyma.17G170300	AGAATCTTGATGATGCTGCAT	3	GSM1419391	Cat_1	Leaf	non-changed	Integrase-type DNA-binding superfamily protein
gma-miR172h-3p	Glyma.17G170300	AGAATCTTGATGATGCTGCAT	3	GSM647200	Cat_2	Seed	non-changed	Integrase-type DNA-binding superfamily protein
gma-miR395m	Glyma.10G242600	ATGAAGTGTTTGGGGGAACTC	1	GSM1213430	Cat_2	Root	non-changed	ATP sulfurylase 1
gma-miR396i-5p	Glyma.02G178700	TTCCACAGCTTTCTTGAACTG	3	GSM1419390	Cat_1	Leaf	non-changed	non-characterized
gma-miR396i-5p	Glyma.02G178700	TTCCACAGCTTTCTTGAACTG	3	GSM647200	Cat_1	Seed	non-changed	non-characterized
gma-miR396i-5p	Glyma.02G178700	TTCCACAGCTTTCTTGAACTG	3	GSM1213430	Cat_1	Root	non-changed	non-characterized
gma-miR156s	Glyma.U025800	TGACAGAAGAGAGTGAGCACT	3	GSM1419390	Cat_1	Leaf	Cotyledon-specific	squamosa promoter-binding protein-like 12
gma-miR156s	Glyma.U025800	TGACAGAAGAGAGTGAGCACT	3	GSM1419391	Cat_1	Leaf	Cotyledon-specific	squamosa promoter-binding protein-like 12
gma-miR156s	Glyma.U025800	TGACAGAAGAGAGTGAGCACT	3	GSM647200	Cat_2	Seed	Cotyledon-specific	squamosa promoter-binding protein-like 12
gma-miR396b-5p	Glyma.17G232600	TTCCACAGCTTTCTTGAACTT	2	GSM848964	Cat_2	Seed_coat	non-changed	growth-regulating factor 1
gma-miR396b-5p	Glyma.17G232600	TTCCACAGCTTTCTTGAACTT	2	GSM1213430	Cat_2	Root	non-changed	growth-regulating factor 1
gma-miR1510b-3p	Glyma.15G232400	TGTTGTTTTACCTATTCCACC	2	GSM1419391	Cat_1	Leaf	non-changed	Disease resistance protein (TIR-NBS-LRR class) family
gma-miR1510b-3p	Glyma.15G232400	TGTTGTTTTACCTATTCCACC	2	GSM647200	Cat_1	Seed	non-changed	Disease resistance protein (TIR-NBS-LRR class) family
gma-miR393f	Glyma.16G050500	TCCAAAGGGATCGCATTGATCC	4	GSM1419390	Cat_1	Leaf	non-changed	auxin signaling F-box 3
gma-miR393f	Glyma.16G050500	TCCAAAGGGATCGCATTGATCC	4	GSM1419391	Cat_1	Leaf	non-changed	auxin signaling F-box 3
gma-miR393f	Glyma.16G050500	TCCAAAGGGATCGCATTGATCC	4	GSM647200	Cat_2	Seed	non-changed	auxin signaling F-box 3
gma-miR393f	Glyma.16G050500	TCCAAAGGGATCGCATTGATCC	4	GSM1213430	Cat_1	Root	non-changed	auxin signaling F-box 3
gma-miR166a-3p	Glyma.15G129700	TCGGACCAGGCTTCATTCCCC	6	GSM1419390	Cat_1	Leaf	Leaf-specific	Homeobox-leucine zipper family protein / lipid-binding START domain-containing protein
gma-miR166a-3p	Glyma.15G129700	TCGGACCAGGCTTCATTCCCC	6	GSM1419391	Cat_1	Leaf	Leaf-specific	Homeobox-leucine zipper family protein / lipid-binding START domain-containing protein
gma-miR166a-3p	Glyma.15G129700	TCGGACCAGGCTTCATTCCCC	6	GSM647200	Cat_1	Seed	Leaf-specific	Homeobox-leucine zipper family protein / lipid-binding START domain-containing protein
gma-miR166a-3p	Glyma.15G129700	TCGGACCAGGCTTCATTCCCC	6	GSM848963	Cat_1	Cotyledon	Leaf-specific	Homeobox-leucine zipper family protein / lipid-binding START domain-containing protein
gma-miR166a-3p	Glyma.15G129700	TCGGACCAGGCTTCATTCCCC	6	GSM848964	Cat_1	Seed_coat	Leaf-specific	Homeobox-leucine zipper family protein / lipid-binding START domain-containing protein
gma-miR166a-3p	Glyma.15G129700	TCGGACCAGGCTTCATTCCCC	6	GSM1213430	Cat_1	Root	Leaf-specific	Homeobox-leucine zipper family protein / lipid-binding START domain-containing protein
gma-miR394a-5p	Glyma.11G251600	TTGGCATTCTGTCCACCTCC	1	GSM647200	Cat_2	Seed	non-changed	Galactose oxidase/kelch repeat superfamily protein
gma-miR167k	Glyma.11G204200	TGAAGCTGCCAGCCTGATCTTA	6	GSM1419390	Cat_1	Leaf	non-changed	auxin response factor 8
gma-miR167k	Glyma.11G204200	TGAAGCTGCCAGCCTGATCTTA	6	GSM1419391	Cat_1	Leaf	non-changed	auxin response factor 8
gma-miR167k	Glyma.11G204200	TGAAGCTGCCAGCCTGATCTTA	6	GSM825574	Cat_2	Mixed	non-changed	auxin response factor 8
gma-miR167k	Glyma.11G204200	TGAAGCTGCCAGCCTGATCTTA	6	GSM848963	Cat_1	Cotyledon	non-changed	auxin response factor 8
gma-miR167k	Glyma.11G204200	TGAAGCTGCCAGCCTGATCTTA	6	GSM848964	Cat_1	Seed_coat	non-changed	auxin response factor 8
gma-miR167k	Glyma.11G204200	TGAAGCTGCCAGCCTGATCTTA	6	GSM1213430	Cat_1	Root	non-changed	auxin response factor 8
gma-miR169f	Glyma.15G173300	CAGCCAAGGATGACTTGCCGG	3	GSM1419390	Cat_1	Leaf	non-changed	nuclear factor Y, subunit A3
gma-miR169f	Glyma.15G173300	CAGCCAAGGATGACTTGCCGG	3	GSM1419391	Cat_1	Leaf	non-changed	nuclear factor Y, subunit A3
gma-miR169f	Glyma.15G173300	CAGCCAAGGATGACTTGCCGG	3	GSM647200	Cat_1	Seed	non-changed	nuclear factor Y, subunit A3
gma-miR164h	Glyma.05G025500	TGGAGAAGCAGGGCACGTGCA	4	GSM1419391	Cat_2	Leaf	non-changed	NAC domain containing protein 100
gma-miR164h	Glyma.05G025500	TGGAGAAGCAGGGCACGTGCA	4	GSM647200	Cat_1	Seed	non-changed	NAC domain containing protein 100
gma-miR164h	Glyma.05G025500	TGGAGAAGCAGGGCACGTGCA	4	GSM848964	Cat_2	Seed_coat	non-changed	NAC domain containing protein 100
gma-miR164h	Glyma.05G025500	TGGAGAAGCAGGGCACGTGCA	4	GSM1213430	Cat_1	Root	non-changed	NAC domain containing protein 100
gma-miR166r	Glyma.08G202000	TCGGACCAGGCTTCATTCCC	6	GSM1419390	Cat_1	Leaf	non-changed	Homeobox-leucine zipper family protein / lipid-binding START domain-containing protein
gma-miR166r	Glyma.08G202000	TCGGACCAGGCTTCATTCCC	6	GSM1419391	Cat_1	Leaf	non-changed	Homeobox-leucine zipper family protein / lipid-binding START domain-containing protein
gma-miR166r	Glyma.08G202000	TCGGACCAGGCTTCATTCCC	6	GSM647200	Cat_1	Seed	non-changed	Homeobox-leucine zipper family protein / lipid-binding START domain-containing protein
gma-miR166r	Glyma.08G202000	TCGGACCAGGCTTCATTCCC	6	GSM848963	Cat_1	Cotyledon	non-changed	Homeobox-leucine zipper family protein / lipid-binding START domain-containing protein
gma-miR166r	Glyma.08G202000	TCGGACCAGGCTTCATTCCC	6	GSM848964	Cat_1	Seed_coat	non-changed	Homeobox-leucine zipper family protein / lipid-binding START domain-containing protein
gma-miR166r	Glyma.08G202000	TCGGACCAGGCTTCATTCCC	6	GSM1213430	Cat_1	Root	non-changed	Homeobox-leucine zipper family protein / lipid-binding START domain-containing protein
gma-miR166g	Glyma.05G101500	TCGGACCAGGCTTCATTCCCC	6	GSM1419390	Cat_1	Leaf	Leaf-specific	homeobox gene 8
gma-miR166g	Glyma.05G101500	TCGGACCAGGCTTCATTCCCC	6	GSM1419391	Cat_1	Leaf	Leaf-specific	homeobox gene 8
gma-miR166g	Glyma.05G101500	TCGGACCAGGCTTCATTCCCC	6	GSM647200	Cat_1	Seed	Leaf-specific	homeobox gene 8
gma-miR166g	Glyma.05G101500	TCGGACCAGGCTTCATTCCCC	6	GSM848963	Cat_1	Cotyledon	Leaf-specific	homeobox gene 8
gma-miR166g	Glyma.05G101500	TCGGACCAGGCTTCATTCCCC	6	GSM848964	Cat_1	Seed_coat	Leaf-specific	homeobox gene 8
gma-miR166g	Glyma.05G101500	TCGGACCAGGCTTCATTCCCC	6	GSM1213430	Cat_1	Root	Leaf-specific	homeobox gene 8
gma-miR396a-5p	Glyma.04G230600	TTCCACAGCTTTCTTGAACTG	1	GSM848964	Cat_2	Seed_coat	non-changed	growth-regulating factor 7
gma-miR319q	Glyma.13G271700	TGGACTGAAGGGAGCTCCTTC	3	GSM1419390	Cat_2	Leaf	non-changed	TEOSINTE BRANCHED 1, cycloidea and PCF transcription factor 3
gma-miR319q	Glyma.13G271700	TGGACTGAAGGGAGCTCCTTC	3	GSM1419391	Cat_2	Leaf	non-changed	TEOSINTE BRANCHED 1, cycloidea and PCF transcription factor 3
gma-miR319q	Glyma.13G271700	TGGACTGAAGGGAGCTCCTTC	3	GSM647200	Cat_2	Seed	non-changed	TEOSINTE BRANCHED 1, cycloidea and PCF transcription factor 3
gma-miR160f	Glyma.11G145500	TGCCTGGCTCCCTGTATGCCA	7	GSM1419390	Cat_1	Leaf	non-changed	auxin response factor 10
gma-miR160f	Glyma.11G145500	TGCCTGGCTCCCTGTATGCCA	7	GSM1419391	Cat_1	Leaf	non-changed	auxin response factor 10
gma-miR160f	Glyma.11G145500	TGCCTGGCTCCCTGTATGCCA	7	GSM647200	Cat_1	Seed	non-changed	auxin response factor 10
gma-miR160f	Glyma.11G145500	TGCCTGGCTCCCTGTATGCCA	7	GSM825574	Cat_1	Mixed	non-changed	auxin response factor 10
gma-miR160f	Glyma.11G145500	TGCCTGGCTCCCTGTATGCCA	7	GSM848963	Cat_1	Cotyledon	non-changed	auxin response factor 10
gma-miR160f	Glyma.11G145500	TGCCTGGCTCCCTGTATGCCA	7	GSM848964	Cat_1	Seed_coat	non-changed	auxin response factor 10
gma-miR160f	Glyma.11G145500	TGCCTGGCTCCCTGTATGCCA	7	GSM1213430	Cat_1	Root	non-changed	auxin response factor 10
gma-miR171t	Glyma.11G065200	TTGAGCCGCGTCAATATCTCA	1	GSM647200	Cat_1	Seed	non-changed	GRAS family transcription factor
gma-miR169f	Glyma.17G051400	CAGCCAAGGATGACTTGCCGG	3	GSM1419390	Cat_1	Leaf	non-changed	nuclear factor Y, subunit A8
gma-miR169f	Glyma.17G051400	CAGCCAAGGATGACTTGCCGG	3	GSM1419391	Cat_1	Leaf	non-changed	nuclear factor Y, subunit A8
gma-miR169f	Glyma.17G051400	CAGCCAAGGATGACTTGCCGG	3	GSM647200	Cat_1	Seed	non-changed	nuclear factor Y, subunit A8
gma-miR159e-3p	Glyma.03G222300	TTTGGATTGAAGGGAGCTCTA	1	GSM647200	Cat_2	Seed	Leaf-specific	HCO3- transporter family
gma-miR156n	Glyma.04G159600	TTGACAGAAGAGAGTGAGCAC	3	GSM647200	Cat_2	Seed	Cotyledon-specific	Squamosa promoter-binding protein-like (SBP domain) transcription factor family protein
gma-miR156n	Glyma.04G159600	TTGACAGAAGAGAGTGAGCAC	3	GSM848963	Cat_1	Cotyledon	Cotyledon-specific	Squamosa promoter-binding protein-like (SBP domain) transcription factor family protein
gma-miR156n	Glyma.04G159600	TTGACAGAAGAGAGTGAGCAC	3	GSM848964	Cat_1	Seed_coat	Cotyledon-specific	Squamosa promoter-binding protein-like (SBP domain) transcription factor family protein
gma-miR156v	Glyma.04G159600	TGACAGAAGAGAGTGAGCAC	3	GSM1419390	Cat_1	Leaf	non-changed	Squamosa promoter-binding protein-like (SBP domain) transcription factor family protein
gma-miR156v	Glyma.04G159600	TGACAGAAGAGAGTGAGCAC	3	GSM1419391	Cat_1	Leaf	non-changed	Squamosa promoter-binding protein-like (SBP domain) transcription factor family protein
gma-miR156v	Glyma.04G159600	TGACAGAAGAGAGTGAGCAC	3	GSM647200	Cat_2	Seed	non-changed	Squamosa promoter-binding protein-like (SBP domain) transcription factor family protein
gma-miR156j	Glyma.11G251500	TTGACAGAAGATAGAGAGCAC	4	GSM848963	Cat_1	Cotyledon	non-changed	squamosa promoter binding protein-like 2
gma-miR156j	Glyma.11G251500	TTGACAGAAGATAGAGAGCAC	4	GSM848963	Cat_1	Cotyledon	non-changed	squamosa promoter binding protein-like 2
gma-miR156j	Glyma.11G251500	TTGACAGAAGATAGAGAGCAC	4	GSM1213430	Cat_2	Root	non-changed	squamosa promoter binding protein-like 2
gma-miR156j	Glyma.11G251500	TTGACAGAAGATAGAGAGCAC	4	GSM1213430	Cat_2	Root	non-changed	squamosa promoter binding protein-like 2
gma-miR159c	Glyma.20G047600	ATTGGAGTGAAGGGAGCTCCG	1	GSM647200	Cat_2	Seed	non-changed	myb domain protein 33
gma-miR156a	Glyma.09G113800	TGACAGAAGAGAGTGAGCAC	1	GSM647200	Cat_2	Seed	non-changed	squamosa promoter binding protein-like 9
gma-miR164i	Glyma.06G236000	TGGAGAAGCAGGGCACGTGCA	1	GSM647200	Cat_1	Seed	non-changed	NAC (No Apical Meristem) domain transcriptional regulator superfamily protein
gma-miR396e	Glyma.17G232600	TTCCACAGCTTTCTTGAACTGT	2	GSM848964	Cat_2	Seed_coat	non-changed	growth-regulating factor 1
gma-miR396e	Glyma.17G232600	TTCCACAGCTTTCTTGAACTGT	2	GSM1213430	Cat_2	Root	non-changed	growth-regulating factor 1
gma-miR156i	Glyma.11G251500	TTGACAGAAGATAGAGAGCAC	4	GSM848963	Cat_1	Cotyledon	non-changed	squamosa promoter binding protein-like 2
gma-miR156i	Glyma.11G251500	TTGACAGAAGATAGAGAGCAC	4	GSM848963	Cat_1	Cotyledon	non-changed	squamosa promoter binding protein-like 2
gma-miR156i	Glyma.11G251500	TTGACAGAAGATAGAGAGCAC	4	GSM1213430	Cat_2	Root	non-changed	squamosa promoter binding protein-like 2
gma-miR156i	Glyma.11G251500	TTGACAGAAGATAGAGAGCAC	4	GSM1213430	Cat_2	Root	non-changed	squamosa promoter binding protein-like 2
gma-miR156r	Glyma.02G177500	CTGACAGAAGATAGAGAGCAT	3	GSM647200	Cat_2	Seed	non-changed	squamosa promoter binding protein-like 9
gma-miR156r	Glyma.02G177500	CTGACAGAAGATAGAGAGCAT	3	GSM848963	Cat_1	Cotyledon	non-changed	squamosa promoter binding protein-like 9
gma-miR156r	Glyma.02G177500	CTGACAGAAGATAGAGAGCAT	3	GSM848964	Cat_1	Seed_coat	non-changed	squamosa promoter binding protein-like 9
gma-miR393c-5p	Glyma.03G209400	TCCAAAGGGATCGCATTGATCC	5	GSM1419390	Cat_1	Leaf	non-changed	F-box/RNI-like superfamily protein
gma-miR393c-5p	Glyma.03G209400	TCCAAAGGGATCGCATTGATCC	5	GSM1419391	Cat_1	Leaf	non-changed	F-box/RNI-like superfamily protein
gma-miR393c-5p	Glyma.03G209400	TCCAAAGGGATCGCATTGATCC	5	GSM647200	Cat_1	Seed	non-changed	F-box/RNI-like superfamily protein
gma-miR393c-5p	Glyma.03G209400	TCCAAAGGGATCGCATTGATCC	5	GSM848964	Cat_2	Seed_coat	non-changed	F-box/RNI-like superfamily protein
gma-miR393c-5p	Glyma.03G209400	TCCAAAGGGATCGCATTGATCC	5	GSM1213430	Cat_1	Root	non-changed	F-box/RNI-like superfamily protein
gma-miR1514a-5p	Glyma.16G016700	TTCATTTTTAAAATAGGCATT	2	GSM647200	Cat_1	Seed	non-changed	NAC transcription factor-like 9
gma-miR1514a-5p	Glyma.16G016700	TTCATTTTTAAAATAGGCATT	2	GSM1213430	Cat_2	Root	non-changed	NAC transcription factor-like 9
gma-miR393g	Glyma.19G206800	TCCAAAGGGATCGCATTGATCC	5	GSM1419390	Cat_1	Leaf	non-changed	F-box/RNI-like superfamily protein
gma-miR393g	Glyma.19G206800	TCCAAAGGGATCGCATTGATCC	5	GSM1419391	Cat_1	Leaf	non-changed	F-box/RNI-like superfamily protein
gma-miR393g	Glyma.19G206800	TCCAAAGGGATCGCATTGATCC	5	GSM647200	Cat_1	Seed	non-changed	F-box/RNI-like superfamily protein
gma-miR393g	Glyma.19G206800	TCCAAAGGGATCGCATTGATCC	5	GSM848964	Cat_2	Seed_coat	non-changed	F-box/RNI-like superfamily protein
gma-miR393g	Glyma.19G206800	TCCAAAGGGATCGCATTGATCC	5	GSM1213430	Cat_1	Root	non-changed	F-box/RNI-like superfamily protein
gma-miR393h	Glyma.19G206800	TTCCAAAGGGATCGCATTGATC	2	GSM1419390	Cat_2	Leaf	non-changed	F-box/RNI-like superfamily protein
gma-miR393h	Glyma.19G206800	TTCCAAAGGGATCGCATTGATC	2	GSM1419391	Cat_2	Leaf	non-changed	F-box/RNI-like superfamily protein
gma-miR319q	Glyma.12G158900	TGGACTGAAGGGAGCTCCTTC	2	GSM848963	Cat_1	Cotyledon	non-changed	TEOSINTE BRANCHED 1, cycloidea and PCF transcription factor 3
gma-miR319q	Glyma.12G158900	TGGACTGAAGGGAGCTCCTTC	2	GSM848964	Cat_1	Seed_coat	non-changed	TEOSINTE BRANCHED 1, cycloidea and PCF transcription factor 3
gma-miR166s	Glyma.08G202000	TCGGACCAGGCTTCATTCCC	6	GSM1419390	Cat_1	Leaf	Leaf-specific	Homeobox-leucine zipper family protein / lipid-binding START domain-containing protein
gma-miR166s	Glyma.08G202000	TCGGACCAGGCTTCATTCCC	6	GSM1419391	Cat_1	Leaf	Leaf-specific	Homeobox-leucine zipper family protein / lipid-binding START domain-containing protein
gma-miR166s	Glyma.08G202000	TCGGACCAGGCTTCATTCCC	6	GSM647200	Cat_1	Seed	Leaf-specific	Homeobox-leucine zipper family protein / lipid-binding START domain-containing protein
gma-miR166s	Glyma.08G202000	TCGGACCAGGCTTCATTCCC	6	GSM848963	Cat_1	Cotyledon	Leaf-specific	Homeobox-leucine zipper family protein / lipid-binding START domain-containing protein
gma-miR166s	Glyma.08G202000	TCGGACCAGGCTTCATTCCC	6	GSM848964	Cat_1	Seed_coat	Leaf-specific	Homeobox-leucine zipper family protein / lipid-binding START domain-containing protein
gma-miR166s	Glyma.08G202000	TCGGACCAGGCTTCATTCCC	6	GSM1213430	Cat_1	Root	Leaf-specific	Homeobox-leucine zipper family protein / lipid-binding START domain-containing protein
gma-miR166b	Glyma.12G075800	TCGGACCAGGCTTCATTCCCC	6	GSM1419390	Cat_1	Leaf	Leaf-specific	Homeobox-leucine zipper family protein / lipid-binding START domain-containing protein
gma-miR166b	Glyma.12G075800	TCGGACCAGGCTTCATTCCCC	6	GSM1419391	Cat_1	Leaf	Leaf-specific	Homeobox-leucine zipper family protein / lipid-binding START domain-containing protein
gma-miR166b	Glyma.12G075800	TCGGACCAGGCTTCATTCCCC	6	GSM647200	Cat_2	Seed	Leaf-specific	Homeobox-leucine zipper family protein / lipid-binding START domain-containing protein
gma-miR166b	Glyma.12G075800	TCGGACCAGGCTTCATTCCCC	6	GSM848963	Cat_1	Cotyledon	Leaf-specific	Homeobox-leucine zipper family protein / lipid-binding START domain-containing protein
gma-miR166b	Glyma.12G075800	TCGGACCAGGCTTCATTCCCC	6	GSM848964	Cat_1	Seed_coat	Leaf-specific	Homeobox-leucine zipper family protein / lipid-binding START domain-containing protein
gma-miR166b	Glyma.12G075800	TCGGACCAGGCTTCATTCCCC	6	GSM1213430	Cat_1	Root	Leaf-specific	Homeobox-leucine zipper family protein / lipid-binding START domain-containing protein
gma-miR166d	Glyma.08G124400	TCGGACCAGGCTTCATTCCCC	4	GSM647200	Cat_1	Seed	Leaf-specific	Homeobox-leucine zipper family protein / lipid-binding START domain-containing protein
gma-miR166d	Glyma.08G124400	TCGGACCAGGCTTCATTCCCC	4	GSM848963	Cat_1	Cotyledon	Leaf-specific	Homeobox-leucine zipper family protein / lipid-binding START domain-containing protein
gma-miR166d	Glyma.08G124400	TCGGACCAGGCTTCATTCCCC	4	GSM848964	Cat_1	Seed_coat	Leaf-specific	Homeobox-leucine zipper family protein / lipid-binding START domain-containing protein
gma-miR166d	Glyma.08G124400	TCGGACCAGGCTTCATTCCCC	4	GSM1213430	Cat_1	Root	Leaf-specific	Homeobox-leucine zipper family protein / lipid-binding START domain-containing protein
gma-miR156w	Glyma.11G251500	TGACAGAAGAGAGTGAGCAC	6	GSM647200	Cat_2	Seed	non-changed	squamosa promoter binding protein-like 2
gma-miR156w	Glyma.11G251500	TGACAGAAGAGAGTGAGCAC	6	GSM647200	Cat_2	Seed	non-changed	squamosa promoter binding protein-like 2
gma-miR156w	Glyma.11G251500	TGACAGAAGAGAGTGAGCAC	6	GSM848963	Cat_2	Cotyledon	non-changed	squamosa promoter binding protein-like 2
gma-miR156w	Glyma.11G251500	TGACAGAAGAGAGTGAGCAC	6	GSM848963	Cat_2	Cotyledon	non-changed	squamosa promoter binding protein-like 2
gma-miR156w	Glyma.11G251500	TGACAGAAGAGAGTGAGCAC	6	GSM1213430	Cat_1	Root	non-changed	squamosa promoter binding protein-like 2
gma-miR156w	Glyma.11G251500	TGACAGAAGAGAGTGAGCAC	6	GSM1213430	Cat_1	Root	non-changed	squamosa promoter binding protein-like 2
gma-miR396a-5p	Glyma.15G176500	TTCCACAGCTTTCTTGAACTG	1	GSM848963	Cat_2	Cotyledon	non-changed	growth-regulating factor 5
gma-miR172k	Glyma.11G053800	TGAATCTTGATGATGCTGCAT	3	GSM1419390	Cat_1	Leaf	non-changed	Integrase-type DNA-binding superfamily protein
gma-miR172k	Glyma.11G053800	TGAATCTTGATGATGCTGCAT	3	GSM1419391	Cat_1	Leaf	non-changed	Integrase-type DNA-binding superfamily protein
gma-miR172k	Glyma.11G053800	TGAATCTTGATGATGCTGCAT	3	GSM647200	Cat_1	Seed	non-changed	Integrase-type DNA-binding superfamily protein
gma-miR167b	Glyma.15G005300	TGAAGCTGCCAGCATGATCTA	7	GSM1419390	Cat_1	Leaf	non-changed	zinc finger (C3HC4-type RING finger) family protein
gma-miR167b	Glyma.15G005300	TGAAGCTGCCAGCATGATCTA	7	GSM1419391	Cat_1	Leaf	non-changed	zinc finger (C3HC4-type RING finger) family protein
gma-miR167b	Glyma.15G005300	TGAAGCTGCCAGCATGATCTA	7	GSM647200	Cat_1	Seed	non-changed	zinc finger (C3HC4-type RING finger) family protein
gma-miR167b	Glyma.15G005300	TGAAGCTGCCAGCATGATCTA	7	GSM825574	Cat_2	Mixed	non-changed	zinc finger (C3HC4-type RING finger) family protein
gma-miR167b	Glyma.15G005300	TGAAGCTGCCAGCATGATCTA	7	GSM848963	Cat_2	Cotyledon	non-changed	zinc finger (C3HC4-type RING finger) family protein
gma-miR167b	Glyma.15G005300	TGAAGCTGCCAGCATGATCTA	7	GSM848964	Cat_1	Seed_coat	non-changed	zinc finger (C3HC4-type RING finger) family protein
gma-miR167b	Glyma.15G005300	TGAAGCTGCCAGCATGATCTA	7	GSM1213430	Cat_1	Root	non-changed	zinc finger (C3HC4-type RING finger) family protein
gma-miR159b-3p	Glyma.20G047600	ATTGGAGTGAAGGGAGCTCCA	1	GSM647200	Cat_2	Seed	non-changed	myb domain protein 33
gma-miR172a	Glyma.12G073300	AGAATCTTGATGATGCTGCAT	4	GSM1419390	Cat_1	Leaf	non-changed	related to AP2.7
gma-miR172a	Glyma.12G073300	AGAATCTTGATGATGCTGCAT	4	GSM1419391	Cat_1	Leaf	non-changed	related to AP2.7
gma-miR172a	Glyma.12G073300	AGAATCTTGATGATGCTGCAT	4	GSM647200	Cat_1	Seed	non-changed	related to AP2.7
gma-miR172a	Glyma.12G073300	AGAATCTTGATGATGCTGCAT	4	GSM1213430	Cat_1	Root	non-changed	related to AP2.7
gma-miR171q	Glyma.01G136300	TTGAGCCGTGCCAATATCACA	6	GSM1419390	Cat_1	Leaf	non-changed	GRAS family transcription factor
gma-miR171q	Glyma.01G136300	TTGAGCCGTGCCAATATCACA	6	GSM1419391	Cat_1	Leaf	non-changed	GRAS family transcription factor
gma-miR171q	Glyma.01G136300	TTGAGCCGTGCCAATATCACA	6	GSM647200	Cat_1	Seed	non-changed	GRAS family transcription factor
gma-miR171q	Glyma.01G136300	TTGAGCCGTGCCAATATCACA	6	GSM848963	Cat_1	Cotyledon	non-changed	GRAS family transcription factor
gma-miR171q	Glyma.01G136300	TTGAGCCGTGCCAATATCACA	6	GSM848964	Cat_1	Seed_coat	non-changed	GRAS family transcription factor
gma-miR171q	Glyma.01G136300	TTGAGCCGTGCCAATATCACA	6	GSM1213430	Cat_1	Root	non-changed	GRAS family transcription factor
gma-miR2111c	Glyma.16G057300	TAATCTGCATCCTGAGGTTTA	2	GSM647200	Cat_1	Seed	non-changed	Galactose oxidase/kelch repeat superfamily protein
gma-miR2111c	Glyma.16G057300	TAATCTGCATCCTGAGGTTTA	2	GSM1213430	Cat_1	Root	non-changed	Galactose oxidase/kelch repeat superfamily protein
gma-miR156h	Glyma.09G113800	TGACAGAAGAGAGTGAGCAC	1	GSM647200	Cat_2	Seed	non-changed	squamosa promoter binding protein-like 9
gma-miR169f	Glyma.18G071000	CAGCCAAGGATGACTTGCCGG	3	GSM1419390	Cat_1	Leaf	non-changed	nuclear factor Y, subunit A1
gma-miR169f	Glyma.18G071000	CAGCCAAGGATGACTTGCCGG	3	GSM1419391	Cat_1	Leaf	non-changed	nuclear factor Y, subunit A1
gma-miR169f	Glyma.18G071000	CAGCCAAGGATGACTTGCCGG	3	GSM647200	Cat_1	Seed	non-changed	nuclear factor Y, subunit A1
gma-miR393g	Glyma.02G152800	TCCAAAGGGATCGCATTGATCC	5	GSM1419390	Cat_1	Leaf	non-changed	F-box/RNI-like superfamily protein
gma-miR393g	Glyma.02G152800	TCCAAAGGGATCGCATTGATCC	5	GSM1419391	Cat_1	Leaf	non-changed	F-box/RNI-like superfamily protein
gma-miR393g	Glyma.02G152800	TCCAAAGGGATCGCATTGATCC	5	GSM647200	Cat_2	Seed	non-changed	F-box/RNI-like superfamily protein
gma-miR393g	Glyma.02G152800	TCCAAAGGGATCGCATTGATCC	5	GSM848964	Cat_2	Seed_coat	non-changed	F-box/RNI-like superfamily protein
gma-miR393g	Glyma.02G152800	TCCAAAGGGATCGCATTGATCC	5	GSM1213430	Cat_1	Root	non-changed	F-box/RNI-like superfamily protein
gma-miR172e	Glyma.17G170300	GGAATCTTGATGATGCTGCAGCAG	3	GSM1419390	Cat_2	Leaf	non-changed	Integrase-type DNA-binding superfamily protein
gma-miR172e	Glyma.17G170300	GGAATCTTGATGATGCTGCAGCAG	3	GSM1419391	Cat_1	Leaf	non-changed	Integrase-type DNA-binding superfamily protein
gma-miR172e	Glyma.17G170300	GGAATCTTGATGATGCTGCAGCAG	3	GSM647200	Cat_2	Seed	non-changed	Integrase-type DNA-binding superfamily protein
gma-miR156t	Glyma.18G005600	TTGACAGAAGAAAGGGAGCAC	2	GSM848963	Cat_1	Cotyledon	non-changed	squamosa promoter binding protein-like 2
gma-miR156t	Glyma.18G005600	TTGACAGAAGAAAGGGAGCAC	2	GSM848964	Cat_2	Seed_coat	non-changed	squamosa promoter binding protein-like 2
gma-miR172l	Glyma.02G087400	GGAATCTTGATGATGCTGCAT	4	GSM1419390	Cat_1	Leaf	non-changed	related to AP2.7
gma-miR172l	Glyma.02G087400	GGAATCTTGATGATGCTGCAT	4	GSM1419391	Cat_1	Leaf	non-changed	related to AP2.7
gma-miR172l	Glyma.02G087400	GGAATCTTGATGATGCTGCAT	4	GSM647200	Cat_1	Seed	non-changed	related to AP2.7
gma-miR172l	Glyma.02G087400	GGAATCTTGATGATGCTGCAT	4	GSM1213430	Cat_1	Root	non-changed	related to AP2.7
gma-miR2111f	Glyma.19G090600	TAATCTGCATCCTGAGGTTTA	2	GSM647200	Cat_2	Seed	non-changed	Galactose oxidase/kelch repeat superfamily protein
gma-miR2111f	Glyma.19G090600	TAATCTGCATCCTGAGGTTTA	2	GSM1213430	Cat_1	Root	non-changed	Galactose oxidase/kelch repeat superfamily protein
gma-miR319g	Glyma.13G271700	TTGGACTGAAGGGAGCTCCTTC	1	GSM647200	Cat_1	Seed	non-changed	TEOSINTE BRANCHED 1, cycloidea and PCF transcription factor 3
gma-miR172a	Glyma.15G044400	AGAATCTTGATGATGCTGCAT	4	GSM1419390	Cat_1	Leaf	non-changed	related to AP2.7
gma-miR172a	Glyma.15G044400	AGAATCTTGATGATGCTGCAT	4	GSM1419391	Cat_1	Leaf	non-changed	related to AP2.7
gma-miR172a	Glyma.15G044400	AGAATCTTGATGATGCTGCAT	4	GSM647200	Cat_2	Seed	non-changed	related to AP2.7
gma-miR172a	Glyma.15G044400	AGAATCTTGATGATGCTGCAT	4	GSM1213430	Cat_1	Root	non-changed	related to AP2.7
gma-miR156q	Glyma.09G113800	TGACAGAAGAGAGTGAGCACT	1	GSM647200	Cat_2	Seed	Cotyledon-specific	squamosa promoter binding protein-like 9
gma-miR5674b	Glyma.09G175700	TAATTGTGTTGTACATTATCA	1	GSM647200	Cat_2	Seed	non-changed	Tetratricopeptide repeat (TPR)-like superfamily protein
gma-miR396k-5p	Glyma.09G212500	TTCCACAGCTTTCTTGAACTT	1	GSM848963	Cat_2	Cotyledon	non-changed	growth-regulating factor 2
gma-miR2118b-3p	Glyma.05G198500	TTGCCGATTCCACCCATTCCT	2	GSM647200	Cat_1	Seed	Leaf-specific	XS domain-containing protein / XS zinc finger domain-containing protein-related
gma-miR2118b-3p	Glyma.05G198500	TTGCCGATTCCACCCATTCCT	2	GSM1213430	Cat_1	Root	Leaf-specific	XS domain-containing protein / XS zinc finger domain-containing protein-related
gma-miR156c	Glyma.04G159600	TTGACAGAAGATAGAGAGCAC	3	GSM647200	Cat_2	Seed	non-changed	Squamosa promoter-binding protein-like (SBP domain) transcription factor family protein
gma-miR156c	Glyma.04G159600	TTGACAGAAGATAGAGAGCAC	3	GSM848963	Cat_1	Cotyledon	non-changed	Squamosa promoter-binding protein-like (SBP domain) transcription factor family protein
gma-miR156c	Glyma.04G159600	TTGACAGAAGATAGAGAGCAC	3	GSM848964	Cat_1	Seed_coat	non-changed	Squamosa promoter-binding protein-like (SBP domain) transcription factor family protein
gma-miR164k	Glyma.12G161700	TGGAGAAGCAGGGCACGTGCA	1	GSM647200	Cat_1	Seed	non-changed	NAC (No Apical Meristem) domain transcriptional regulator superfamily protein
gma-miR166f	Glyma.08G124400	TCGGACCAGGCTTCATTCCCC	4	GSM647200	Cat_1	Seed	Leaf-specific	Homeobox-leucine zipper family protein / lipid-binding START domain-containing protein
gma-miR166f	Glyma.08G124400	TCGGACCAGGCTTCATTCCCC	4	GSM848963	Cat_1	Cotyledon	Leaf-specific	Homeobox-leucine zipper family protein / lipid-binding START domain-containing protein
gma-miR166f	Glyma.08G124400	TCGGACCAGGCTTCATTCCCC	4	GSM848964	Cat_1	Seed_coat	Leaf-specific	Homeobox-leucine zipper family protein / lipid-binding START domain-containing protein
gma-miR166f	Glyma.08G124400	TCGGACCAGGCTTCATTCCCC	4	GSM1213430	Cat_1	Root	Leaf-specific	Homeobox-leucine zipper family protein / lipid-binding START domain-containing protein
gma-miR166i-3p	Glyma.08G124400	TCGGACCAGGCTTCATTCCCC	4	GSM647200	Cat_1	Seed	Leaf-specific	Homeobox-leucine zipper family protein / lipid-binding START domain-containing protein
gma-miR166i-3p	Glyma.08G124400	TCGGACCAGGCTTCATTCCCC	4	GSM848963	Cat_1	Cotyledon	Leaf-specific	Homeobox-leucine zipper family protein / lipid-binding START domain-containing protein
gma-miR166i-3p	Glyma.08G124400	TCGGACCAGGCTTCATTCCCC	4	GSM848964	Cat_1	Seed_coat	Leaf-specific	Homeobox-leucine zipper family protein / lipid-binding START domain-containing protein
gma-miR166i-3p	Glyma.08G124400	TCGGACCAGGCTTCATTCCCC	4	GSM1213430	Cat_1	Root	Leaf-specific	Homeobox-leucine zipper family protein / lipid-binding START domain-containing protein
gma-miR172b-3p	Glyma.05G091200	AGAATCTTGATGATGCTGCAT	1	GSM647200	Cat_2	Seed	non-changed	Integrase-type DNA-binding superfamily protein
gma-miR159e-3p	Glyma.04G125700	TTTGGATTGAAGGGAGCTCTA	1	GSM848963	Cat_1	Cotyledon	Leaf-specific	myb domain protein 33
gma-miR171k-3p	Glyma.03G031800	TTGAGCCGCGCCAATATCACT	6	GSM1419390	Cat_1	Leaf	non-changed	GRAS family transcription factor
gma-miR171k-3p	Glyma.03G031800	TTGAGCCGCGCCAATATCACT	6	GSM1419391	Cat_1	Leaf	non-changed	GRAS family transcription factor
gma-miR171k-3p	Glyma.03G031800	TTGAGCCGCGCCAATATCACT	6	GSM647200	Cat_1	Seed	non-changed	GRAS family transcription factor
gma-miR171k-3p	Glyma.03G031800	TTGAGCCGCGCCAATATCACT	6	GSM848963	Cat_1	Cotyledon	non-changed	GRAS family transcription factor
gma-miR171k-3p	Glyma.03G031800	TTGAGCCGCGCCAATATCACT	6	GSM848964	Cat_1	Seed_coat	non-changed	GRAS family transcription factor
gma-miR171k-3p	Glyma.03G031800	TTGAGCCGCGCCAATATCACT	6	GSM1213430	Cat_1	Root	non-changed	GRAS family transcription factor
gma-miR159f-3p	Glyma.13G187500	ATTGGAGTGAAGGGAGCTCCA	3	GSM1419390	Cat_1	Leaf	non-changed	myb domain protein 33
gma-miR159f-3p	Glyma.13G187500	ATTGGAGTGAAGGGAGCTCCA	3	GSM1419391	Cat_1	Leaf	non-changed	myb domain protein 33
gma-miR159f-3p	Glyma.13G187500	ATTGGAGTGAAGGGAGCTCCA	3	GSM647200	Cat_2	Seed	non-changed	myb domain protein 33
gma-miR166p	Glyma.08G202000	TCGGACCAGGCTTCATTCCC	6	GSM1419390	Cat_1	Leaf	Leaf-specific	Homeobox-leucine zipper family protein / lipid-binding START domain-containing protein
gma-miR166p	Glyma.08G202000	TCGGACCAGGCTTCATTCCC	6	GSM1419391	Cat_1	Leaf	Leaf-specific	Homeobox-leucine zipper family protein / lipid-binding START domain-containing protein
gma-miR166p	Glyma.08G202000	TCGGACCAGGCTTCATTCCC	6	GSM647200	Cat_1	Seed	Leaf-specific	Homeobox-leucine zipper family protein / lipid-binding START domain-containing protein
gma-miR166p	Glyma.08G202000	TCGGACCAGGCTTCATTCCC	6	GSM848963	Cat_1	Cotyledon	Leaf-specific	Homeobox-leucine zipper family protein / lipid-binding START domain-containing protein
gma-miR166p	Glyma.08G202000	TCGGACCAGGCTTCATTCCC	6	GSM848964	Cat_1	Seed_coat	Leaf-specific	Homeobox-leucine zipper family protein / lipid-binding START domain-containing protein
gma-miR166p	Glyma.08G202000	TCGGACCAGGCTTCATTCCC	6	GSM1213430	Cat_1	Root	Leaf-specific	Homeobox-leucine zipper family protein / lipid-binding START domain-containing protein
gma-miR395k	Glyma.10G242600	ATGAAGTGTTTGGGGGAACTC	1	GSM1213430	Cat_2	Root	non-changed	ATP sulfurylase 1
gma-miR164d	Glyma.12G226500	TGGAGAAGCAGGGCACGTGC	1	GSM647200	Cat_1	Seed	non-changed	NAC (No Apical Meristem) domain transcriptional regulator superfamily protein
gma-miR4996	Glyma.13G219900	TAGAAGCTCCCCATGTTCTC	3	GSM1419390	Cat_2	Leaf	Leaf-specific	TEOSINTE BRANCHED 1, cycloidea and PCF transcription factor 2
gma-miR4996	Glyma.13G219900	TAGAAGCTCCCCATGTTCTC	3	GSM1419391	Cat_2	Leaf	Leaf-specific	TEOSINTE BRANCHED 1, cycloidea and PCF transcription factor 2
gma-miR4996	Glyma.13G219900	TAGAAGCTCCCCATGTTCTC	3	GSM647200	Cat_2	Seed	Leaf-specific	TEOSINTE BRANCHED 1, cycloidea and PCF transcription factor 2
gma-miR160c	Glyma.04G254200	TGCCTGGCTCCCTGTATGCC	5	GSM647200	Cat_1	Seed	Leaf-specific	auxin response factor 17
gma-miR160c	Glyma.04G254200	TGCCTGGCTCCCTGTATGCC	5	GSM825574	Cat_1	Mixed	Leaf-specific	auxin response factor 17
gma-miR160c	Glyma.04G254200	TGCCTGGCTCCCTGTATGCC	5	GSM848963	Cat_3	Cotyledon	Leaf-specific	auxin response factor 17
gma-miR160c	Glyma.04G254200	TGCCTGGCTCCCTGTATGCC	5	GSM848964	Cat_1	Seed_coat	Leaf-specific	auxin response factor 17
gma-miR160c	Glyma.04G254200	TGCCTGGCTCCCTGTATGCC	5	GSM1213430	Cat_1	Root	Leaf-specific	auxin response factor 17
gma-miR171e	Glyma.03G031800	TGATTGAGCCGTGCCAATATC	5	GSM1419390	Cat_2	Leaf	non-changed	GRAS family transcription factor
gma-miR171e	Glyma.03G031800	TGATTGAGCCGTGCCAATATC	5	GSM1419391	Cat_2	Leaf	non-changed	GRAS family transcription factor
gma-miR171e	Glyma.03G031800	TGATTGAGCCGTGCCAATATC	5	GSM647200	Cat_2	Seed	non-changed	GRAS family transcription factor
gma-miR171e	Glyma.03G031800	TGATTGAGCCGTGCCAATATC	5	GSM848963	Cat_2	Cotyledon	non-changed	GRAS family transcription factor
gma-miR171e	Glyma.03G031800	TGATTGAGCCGTGCCAATATC	5	GSM848964	Cat_2	Seed_coat	non-changed	GRAS family transcription factor
gma-miR156u	Glyma.05G204100	TGACAGAAGAGAGTGAGCAC	3	GSM1419390	Cat_1	Leaf	non-changed	Squamosa promoter-binding protein-like (SBP domain) transcription factor family protein
gma-miR156u	Glyma.05G204100	TGACAGAAGAGAGTGAGCAC	3	GSM1419391	Cat_1	Leaf	non-changed	Squamosa promoter-binding protein-like (SBP domain) transcription factor family protein
gma-miR156u	Glyma.05G204100	TGACAGAAGAGAGTGAGCAC	3	GSM647200	Cat_1	Seed	non-changed	Squamosa promoter-binding protein-like (SBP domain) transcription factor family protein
gma-miR169u	Glyma.19G200800	CAGCCAAGGATGACTTGCCGT	3	GSM1419390	Cat_1	Leaf	non-changed	nuclear factor Y, subunit A10
gma-miR169u	Glyma.19G200800	CAGCCAAGGATGACTTGCCGT	3	GSM1419391	Cat_1	Leaf	non-changed	nuclear factor Y, subunit A10
gma-miR169u	Glyma.19G200800	CAGCCAAGGATGACTTGCCGT	3	GSM647200	Cat_1	Seed	non-changed	nuclear factor Y, subunit A10
gma-miR156a	Glyma.06G168600	TGACAGAAGAGAGTGAGCAC	1	GSM647200	Cat_1	Seed	non-changed	Squamosa promoter-binding protein-like (SBP domain) transcription factor family protein
gma-miR172d	Glyma.02G087400	GGAATCTTGATGATGCTGCAGCAG	4	GSM1419390	Cat_1	Leaf	non-changed	related to AP2.7
gma-miR172d	Glyma.02G087400	GGAATCTTGATGATGCTGCAGCAG	4	GSM1419391	Cat_1	Leaf	non-changed	related to AP2.7
gma-miR172d	Glyma.02G087400	GGAATCTTGATGATGCTGCAGCAG	4	GSM647200	Cat_1	Seed	non-changed	related to AP2.7
gma-miR172d	Glyma.02G087400	GGAATCTTGATGATGCTGCAGCAG	4	GSM1213430	Cat_1	Root	non-changed	related to AP2.7
gma-miR164d	Glyma.15G254000	TGGAGAAGCAGGGCACGTGC	4	GSM1419390	Cat_1	Leaf	non-changed	NAC domain containing protein 1
gma-miR164d	Glyma.15G254000	TGGAGAAGCAGGGCACGTGC	4	GSM1419391	Cat_1	Leaf	non-changed	NAC domain containing protein 1
gma-miR164d	Glyma.15G254000	TGGAGAAGCAGGGCACGTGC	4	GSM647200	Cat_1	Seed	non-changed	NAC domain containing protein 1
gma-miR164d	Glyma.15G254000	TGGAGAAGCAGGGCACGTGC	4	GSM1213430	Cat_1	Root	non-changed	NAC domain containing protein 1
gma-miR172l	Glyma.03G177500	GGAATCTTGATGATGCTGCAT	2	GSM1419390	Cat_1	Leaf	non-changed	related to AP2.7
gma-miR172l	Glyma.03G177500	GGAATCTTGATGATGCTGCAT	2	GSM647200	Cat_1	Seed	non-changed	related to AP2.7
gma-miR156l	Glyma.11G251500	TTGACAGAAGATAGAGAGCAC	4	GSM848963	Cat_1	Cotyledon	non-changed	squamosa promoter binding protein-like 2
gma-miR156l	Glyma.11G251500	TTGACAGAAGATAGAGAGCAC	4	GSM848963	Cat_1	Cotyledon	non-changed	squamosa promoter binding protein-like 2
gma-miR156l	Glyma.11G251500	TTGACAGAAGATAGAGAGCAC	4	GSM1213430	Cat_2	Root	non-changed	squamosa promoter binding protein-like 2
gma-miR156l	Glyma.11G251500	TTGACAGAAGATAGAGAGCAC	4	GSM1213430	Cat_2	Root	non-changed	squamosa promoter binding protein-like 2
gma-miR172d	Glyma.01G188400	GGAATCTTGATGATGCTGCAGCAG	3	GSM1419390	Cat_1	Leaf	non-changed	Integrase-type DNA-binding superfamily protein
gma-miR172d	Glyma.01G188400	GGAATCTTGATGATGCTGCAGCAG	3	GSM1419391	Cat_1	Leaf	non-changed	Integrase-type DNA-binding superfamily protein
gma-miR172d	Glyma.01G188400	GGAATCTTGATGATGCTGCAGCAG	3	GSM647200	Cat_1	Seed	non-changed	Integrase-type DNA-binding superfamily protein
gma-miR156r	Glyma.19G094000	CTGACAGAAGATAGAGAGCAT	1	GSM1419391	Cat_1	Leaf	non-changed	Squamosa promoter-binding protein-like (SBP domain) transcription factor family protein
gma-miR319f	Glyma.05G142000	TTGGACTGAAGGGGCCTCTT	1	GSM647200	Cat_1	Seed	non-changed	TEOSINTE BRANCHED 1, cycloidea and PCF transcription factor 2
gma-miR166d	Glyma.05G166400	TCGGACCAGGCTTCATTCCCC	4	GSM647200	Cat_1	Seed	Leaf-specific	Homeobox-leucine zipper family protein / lipid-binding START domain-containing protein
gma-miR166d	Glyma.05G166400	TCGGACCAGGCTTCATTCCCC	4	GSM848963	Cat_1	Cotyledon	Leaf-specific	Homeobox-leucine zipper family protein / lipid-binding START domain-containing protein
gma-miR166d	Glyma.05G166400	TCGGACCAGGCTTCATTCCCC	4	GSM848964	Cat_1	Seed_coat	Leaf-specific	Homeobox-leucine zipper family protein / lipid-binding START domain-containing protein
gma-miR166d	Glyma.05G166400	TCGGACCAGGCTTCATTCCCC	4	GSM1213430	Cat_1	Root	Leaf-specific	Homeobox-leucine zipper family protein / lipid-binding START domain-containing protein
gma-miR166c-3p	Glyma.08G202000	TCGGACCAGGCTTCATTCCCC	6	GSM1419390	Cat_1	Leaf	Leaf-specific	Homeobox-leucine zipper family protein / lipid-binding START domain-containing protein
gma-miR166c-3p	Glyma.08G202000	TCGGACCAGGCTTCATTCCCC	6	GSM1419391	Cat_1	Leaf	Leaf-specific	Homeobox-leucine zipper family protein / lipid-binding START domain-containing protein
gma-miR166c-3p	Glyma.08G202000	TCGGACCAGGCTTCATTCCCC	6	GSM647200	Cat_1	Seed	Leaf-specific	Homeobox-leucine zipper family protein / lipid-binding START domain-containing protein
gma-miR166c-3p	Glyma.08G202000	TCGGACCAGGCTTCATTCCCC	6	GSM848963	Cat_1	Cotyledon	Leaf-specific	Homeobox-leucine zipper family protein / lipid-binding START domain-containing protein
gma-miR166c-3p	Glyma.08G202000	TCGGACCAGGCTTCATTCCCC	6	GSM848964	Cat_1	Seed_coat	Leaf-specific	Homeobox-leucine zipper family protein / lipid-binding START domain-containing protein
gma-miR166c-3p	Glyma.08G202000	TCGGACCAGGCTTCATTCCCC	6	GSM1213430	Cat_1	Root	Leaf-specific	Homeobox-leucine zipper family protein / lipid-binding START domain-containing protein
gma-miR159a-3p	Glyma.15G225300	TTTGGATTGAAGGGAGCTCTA	3	GSM1419390	Cat_1	Leaf	Leaf-specific	myb domain protein 33
gma-miR159a-3p	Glyma.15G225300	TTTGGATTGAAGGGAGCTCTA	3	GSM1419391	Cat_1	Leaf	Leaf-specific	myb domain protein 33
gma-miR159a-3p	Glyma.15G225300	TTTGGATTGAAGGGAGCTCTA	3	GSM647200	Cat_2	Seed	Leaf-specific	myb domain protein 33
gma-miR172b-3p	Glyma.02G087400	AGAATCTTGATGATGCTGCAT	4	GSM1419390	Cat_1	Leaf	non-changed	related to AP2.7
gma-miR172b-3p	Glyma.02G087400	AGAATCTTGATGATGCTGCAT	4	GSM1419391	Cat_1	Leaf	non-changed	related to AP2.7
gma-miR172b-3p	Glyma.02G087400	AGAATCTTGATGATGCTGCAT	4	GSM647200	Cat_1	Seed	non-changed	related to AP2.7
gma-miR172b-3p	Glyma.02G087400	AGAATCTTGATGATGCTGCAT	4	GSM1213430	Cat_1	Root	non-changed	related to AP2.7
gma-miR156p	Glyma.16G054500	TTGACAGAAGAAAGGGAGCAC	4	GSM1419390	Cat_1	Leaf	non-changed	Squamosa promoter-binding protein-like (SBP domain) transcription factor family protein
gma-miR156p	Glyma.16G054500	TTGACAGAAGAAAGGGAGCAC	4	GSM1419391	Cat_1	Leaf	non-changed	Squamosa promoter-binding protein-like (SBP domain) transcription factor family protein
gma-miR156p	Glyma.16G054500	TTGACAGAAGAAAGGGAGCAC	4	GSM647200	Cat_2	Seed	non-changed	Squamosa promoter-binding protein-like (SBP domain) transcription factor family protein
gma-miR156p	Glyma.16G054500	TTGACAGAAGAAAGGGAGCAC	4	GSM1213430	Cat_1	Root	non-changed	Squamosa promoter-binding protein-like (SBP domain) transcription factor family protein
gma-miR5674a	Glyma.09G178300	TAATTGTGTTGTACATTATCA	2	GSM1419390	Cat_1	Leaf	non-changed	Pentatricopeptide repeat (PPR) superfamily protein
gma-miR5674a	Glyma.09G178300	TAATTGTGTTGTACATTATCA	2	GSM1419391	Cat_1	Leaf	non-changed	Pentatricopeptide repeat (PPR) superfamily protein
gma-miR156e	Glyma.16G054500	TTGACAGAAGATAGAGAGCAC	4	GSM1419390	Cat_1	Leaf	non-changed	Squamosa promoter-binding protein-like (SBP domain) transcription factor family protein
gma-miR156e	Glyma.16G054500	TTGACAGAAGATAGAGAGCAC	4	GSM1419391	Cat_1	Leaf	non-changed	Squamosa promoter-binding protein-like (SBP domain) transcription factor family protein
gma-miR156e	Glyma.16G054500	TTGACAGAAGATAGAGAGCAC	4	GSM647200	Cat_2	Seed	non-changed	Squamosa promoter-binding protein-like (SBP domain) transcription factor family protein
gma-miR156e	Glyma.16G054500	TTGACAGAAGATAGAGAGCAC	4	GSM1213430	Cat_1	Root	non-changed	Squamosa promoter-binding protein-like (SBP domain) transcription factor family protein
gma-miR166u	Glyma.08G202000	TCTCGGACCAGGCTTCATTC	2	GSM647200	Cat_2	Seed	Leaf-specific	Homeobox-leucine zipper family protein / lipid-binding START domain-containing protein
gma-miR166u	Glyma.08G202000	TCTCGGACCAGGCTTCATTC	2	GSM1213430	Cat_2	Root	Leaf-specific	Homeobox-leucine zipper family protein / lipid-binding START domain-containing protein
gma-miR164e	Glyma.15G254000	TGGAGAAGCAGGGCACGTGCA	4	GSM1419390	Cat_1	Leaf	non-changed	NAC domain containing protein 1
gma-miR164e	Glyma.15G254000	TGGAGAAGCAGGGCACGTGCA	4	GSM1419391	Cat_1	Leaf	non-changed	NAC domain containing protein 1
gma-miR164e	Glyma.15G254000	TGGAGAAGCAGGGCACGTGCA	4	GSM647200	Cat_1	Seed	non-changed	NAC domain containing protein 1
gma-miR164e	Glyma.15G254000	TGGAGAAGCAGGGCACGTGCA	4	GSM1213430	Cat_1	Root	non-changed	NAC domain containing protein 1
gma-miR172f	Glyma.11G053800	AGAATCTTGATGATGCTGCA	3	GSM1419390	Cat_1	Leaf	non-changed	Integrase-type DNA-binding superfamily protein
gma-miR172f	Glyma.11G053800	AGAATCTTGATGATGCTGCA	3	GSM1419391	Cat_1	Leaf	non-changed	Integrase-type DNA-binding superfamily protein
gma-miR172f	Glyma.11G053800	AGAATCTTGATGATGCTGCA	3	GSM647200	Cat_1	Seed	non-changed	Integrase-type DNA-binding superfamily protein
gma-miR160c	Glyma.10G210600	TGCCTGGCTCCCTGTATGCC	7	GSM1419390	Cat_1	Leaf	Leaf-specific	auxin response factor 16
gma-miR160c	Glyma.10G210600	TGCCTGGCTCCCTGTATGCC	7	GSM1419391	Cat_1	Leaf	Leaf-specific	auxin response factor 16
gma-miR160c	Glyma.10G210600	TGCCTGGCTCCCTGTATGCC	7	GSM647200	Cat_1	Seed	Leaf-specific	auxin response factor 16
gma-miR160c	Glyma.10G210600	TGCCTGGCTCCCTGTATGCC	7	GSM825574	Cat_1	Mixed	Leaf-specific	auxin response factor 16
gma-miR160c	Glyma.10G210600	TGCCTGGCTCCCTGTATGCC	7	GSM848963	Cat_1	Cotyledon	Leaf-specific	auxin response factor 16
gma-miR160c	Glyma.10G210600	TGCCTGGCTCCCTGTATGCC	7	GSM848964	Cat_1	Seed_coat	Leaf-specific	auxin response factor 16
gma-miR160c	Glyma.10G210600	TGCCTGGCTCCCTGTATGCC	7	GSM1213430	Cat_1	Root	Leaf-specific	auxin response factor 16
gma-miR156r	Glyma.17G080700	CTGACAGAAGATAGAGAGCAT	3	GSM647200	Cat_2	Seed	non-changed	Squamosa promoter-binding protein-like (SBP domain) transcription factor family protein
gma-miR156r	Glyma.17G080700	CTGACAGAAGATAGAGAGCAT	3	GSM848963	Cat_1	Cotyledon	non-changed	Squamosa promoter-binding protein-like (SBP domain) transcription factor family protein
gma-miR156r	Glyma.17G080700	CTGACAGAAGATAGAGAGCAT	3	GSM848964	Cat_1	Seed_coat	non-changed	Squamosa promoter-binding protein-like (SBP domain) transcription factor family protein
gma-miR2118a-3p	Glyma.08G122000	TTGCCGATTCCACCCATTCCT	1	GSM848963	Cat_2	Cotyledon	Leaf-specific	Tetratricopeptide repeat (TPR)-like superfamily protein
gma-miR156c	Glyma.11G251500	TTGACAGAAGATAGAGAGCAC	4	GSM848963	Cat_1	Cotyledon	non-changed	squamosa promoter binding protein-like 2
gma-miR156c	Glyma.11G251500	TTGACAGAAGATAGAGAGCAC	4	GSM848963	Cat_1	Cotyledon	non-changed	squamosa promoter binding protein-like 2
gma-miR156c	Glyma.11G251500	TTGACAGAAGATAGAGAGCAC	4	GSM1213430	Cat_2	Root	non-changed	squamosa promoter binding protein-like 2
gma-miR156c	Glyma.11G251500	TTGACAGAAGATAGAGAGCAC	4	GSM1213430	Cat_2	Root	non-changed	squamosa promoter binding protein-like 2
gma-miR171o-3p	Glyma.10G261600	TTGAGCCGTGCCAATATCACA	1	GSM848963	Cat_2	Cotyledon	non-changed	Leucine-rich repeat protein kinase family protein
gma-miR164c	Glyma.12G226500	TGGAGAAGCAGGGCACGTGC	1	GSM647200	Cat_1	Seed	non-changed	NAC (No Apical Meristem) domain transcriptional regulator superfamily protein
gma-miR172f	Glyma.19G178200	AGAATCTTGATGATGCTGCA	2	GSM1419390	Cat_1	Leaf	non-changed	related to AP2.7
gma-miR172f	Glyma.19G178200	AGAATCTTGATGATGCTGCA	2	GSM647200	Cat_1	Seed	non-changed	related to AP2.7
gma-miR530d	Glyma.13G339000	TGCATTTGCACCTGCACTTTA	1	GSM647200	Cat_2	Seed	non-changed	Transcription factor IIA, alpha/beta subunit
gma-miR172a	Glyma.17G170300	AGAATCTTGATGATGCTGCAT	3	GSM1419390	Cat_2	Leaf	non-changed	Integrase-type DNA-binding superfamily protein
gma-miR172a	Glyma.17G170300	AGAATCTTGATGATGCTGCAT	3	GSM1419391	Cat_1	Leaf	non-changed	Integrase-type DNA-binding superfamily protein
gma-miR172a	Glyma.17G170300	AGAATCTTGATGATGCTGCAT	3	GSM647200	Cat_2	Seed	non-changed	Integrase-type DNA-binding superfamily protein
gma-miR169b	Glyma.15G173300	CAGCCAAGGATGACTTGCCGA	3	GSM1419390	Cat_1	Leaf	non-changed	nuclear factor Y, subunit A3
gma-miR169b	Glyma.15G173300	CAGCCAAGGATGACTTGCCGA	3	GSM1419391	Cat_1	Leaf	non-changed	nuclear factor Y, subunit A3
gma-miR169b	Glyma.15G173300	CAGCCAAGGATGACTTGCCGA	3	GSM647200	Cat_1	Seed	non-changed	nuclear factor Y, subunit A3
gma-miR169c	Glyma.15G173300	AAGCCAAGGATGACTTGCCGA	3	GSM1419390	Cat_1	Leaf	non-changed	nuclear factor Y, subunit A3
gma-miR169c	Glyma.15G173300	AAGCCAAGGATGACTTGCCGA	3	GSM1419391	Cat_1	Leaf	non-changed	nuclear factor Y, subunit A3
gma-miR169c	Glyma.15G173300	AAGCCAAGGATGACTTGCCGA	3	GSM647200	Cat_1	Seed	non-changed	nuclear factor Y, subunit A3
gma-miR156b	Glyma.04G197100	TGACAGAAGAGAGAGAGCACA	1	GSM647200	Cat_2	Seed	Seed-specific	Squamosa promoter-binding protein-like (SBP domain) transcription factor family protein
gma-miR396a-5p	Glyma.03G205300	TTCCACAGCTTTCTTGAACTG	2	GSM1419390	Cat_1	Leaf	non-changed	Protein of unknown function, DUF593
gma-miR396a-5p	Glyma.03G205300	TTCCACAGCTTTCTTGAACTG	2	GSM1419391	Cat_1	Leaf	non-changed	Protein of unknown function, DUF593
gma-miR166o	Glyma.07G016700	TCGGACCAGGCTTCATTCCCC	6	GSM1419390	Cat_1	Leaf	Leaf-specific	Homeobox-leucine zipper family protein / lipid-binding START domain-containing protein
gma-miR166o	Glyma.07G016700	TCGGACCAGGCTTCATTCCCC	6	GSM1419391	Cat_1	Leaf	Leaf-specific	Homeobox-leucine zipper family protein / lipid-binding START domain-containing protein
gma-miR166o	Glyma.07G016700	TCGGACCAGGCTTCATTCCCC	6	GSM647200	Cat_1	Seed	Leaf-specific	Homeobox-leucine zipper family protein / lipid-binding START domain-containing protein
gma-miR166o	Glyma.07G016700	TCGGACCAGGCTTCATTCCCC	6	GSM848963	Cat_1	Cotyledon	Leaf-specific	Homeobox-leucine zipper family protein / lipid-binding START domain-containing protein
gma-miR166o	Glyma.07G016700	TCGGACCAGGCTTCATTCCCC	6	GSM848964	Cat_1	Seed_coat	Leaf-specific	Homeobox-leucine zipper family protein / lipid-binding START domain-containing protein
gma-miR166o	Glyma.07G016700	TCGGACCAGGCTTCATTCCCC	6	GSM1213430	Cat_1	Root	Leaf-specific	Homeobox-leucine zipper family protein / lipid-binding START domain-containing protein
gma-miR166g	Glyma.08G202000	TCGGACCAGGCTTCATTCCCC	6	GSM1419390	Cat_1	Leaf	Leaf-specific	Homeobox-leucine zipper family protein / lipid-binding START domain-containing protein
gma-miR166g	Glyma.08G202000	TCGGACCAGGCTTCATTCCCC	6	GSM1419391	Cat_1	Leaf	Leaf-specific	Homeobox-leucine zipper family protein / lipid-binding START domain-containing protein
gma-miR166g	Glyma.08G202000	TCGGACCAGGCTTCATTCCCC	6	GSM647200	Cat_1	Seed	Leaf-specific	Homeobox-leucine zipper family protein / lipid-binding START domain-containing protein
gma-miR166g	Glyma.08G202000	TCGGACCAGGCTTCATTCCCC	6	GSM848963	Cat_1	Cotyledon	Leaf-specific	Homeobox-leucine zipper family protein / lipid-binding START domain-containing protein
gma-miR166g	Glyma.08G202000	TCGGACCAGGCTTCATTCCCC	6	GSM848964	Cat_1	Seed_coat	Leaf-specific	Homeobox-leucine zipper family protein / lipid-binding START domain-containing protein
gma-miR166g	Glyma.08G202000	TCGGACCAGGCTTCATTCCCC	6	GSM1213430	Cat_1	Root	Leaf-specific	Homeobox-leucine zipper family protein / lipid-binding START domain-containing protein
gma-miR396e	Glyma.02G178700	TTCCACAGCTTTCTTGAACTGT	3	GSM1419390	Cat_1	Leaf	non-changed	non-characterized
gma-miR396e	Glyma.02G178700	TTCCACAGCTTTCTTGAACTGT	3	GSM647200	Cat_1	Seed	non-changed	non-characterized
gma-miR396e	Glyma.02G178700	TTCCACAGCTTTCTTGAACTGT	3	GSM1213430	Cat_1	Root	non-changed	non-characterized
gma-miR171j-3p	Glyma.01G136300	TGATTGAGCCGTGCCAATATC	5	GSM1419390	Cat_2	Leaf	non-changed	GRAS family transcription factor
gma-miR171j-3p	Glyma.01G136300	TGATTGAGCCGTGCCAATATC	5	GSM1419391	Cat_2	Leaf	non-changed	GRAS family transcription factor
gma-miR171j-3p	Glyma.01G136300	TGATTGAGCCGTGCCAATATC	5	GSM647200	Cat_2	Seed	non-changed	GRAS family transcription factor
gma-miR171j-3p	Glyma.01G136300	TGATTGAGCCGTGCCAATATC	5	GSM848963	Cat_2	Cotyledon	non-changed	GRAS family transcription factor
gma-miR171j-3p	Glyma.01G136300	TGATTGAGCCGTGCCAATATC	5	GSM848964	Cat_2	Seed_coat	non-changed	GRAS family transcription factor
gma-miR393g	Glyma.16G050500	TCCAAAGGGATCGCATTGATCC	4	GSM1419390	Cat_1	Leaf	non-changed	auxin signaling F-box 3
gma-miR393g	Glyma.16G050500	TCCAAAGGGATCGCATTGATCC	4	GSM1419391	Cat_1	Leaf	non-changed	auxin signaling F-box 3
gma-miR393g	Glyma.16G050500	TCCAAAGGGATCGCATTGATCC	4	GSM647200	Cat_2	Seed	non-changed	auxin signaling F-box 3
gma-miR393g	Glyma.16G050500	TCCAAAGGGATCGCATTGATCC	4	GSM1213430	Cat_1	Root	non-changed	auxin signaling F-box 3
gma-miR160f	Glyma.19G181900	TGCCTGGCTCCCTGTATGCCA	6	GSM1419390	Cat_1	Leaf	non-changed	auxin response factor 16
gma-miR160f	Glyma.19G181900	TGCCTGGCTCCCTGTATGCCA	6	GSM1419391	Cat_1	Leaf	non-changed	auxin response factor 16
gma-miR160f	Glyma.19G181900	TGCCTGGCTCCCTGTATGCCA	6	GSM647200	Cat_1	Seed	non-changed	auxin response factor 16
gma-miR160f	Glyma.19G181900	TGCCTGGCTCCCTGTATGCCA	6	GSM848963	Cat_1	Cotyledon	non-changed	auxin response factor 16
gma-miR160f	Glyma.19G181900	TGCCTGGCTCCCTGTATGCCA	6	GSM848964	Cat_2	Seed_coat	non-changed	auxin response factor 16
gma-miR160f	Glyma.19G181900	TGCCTGGCTCCCTGTATGCCA	6	GSM1213430	Cat_1	Root	non-changed	auxin response factor 16
gma-miR164k	Glyma.15G254000	TGGAGAAGCAGGGCACGTGCA	4	GSM1419390	Cat_1	Leaf	non-changed	NAC domain containing protein 1
gma-miR164k	Glyma.15G254000	TGGAGAAGCAGGGCACGTGCA	4	GSM1419391	Cat_1	Leaf	non-changed	NAC domain containing protein 1
gma-miR164k	Glyma.15G254000	TGGAGAAGCAGGGCACGTGCA	4	GSM647200	Cat_1	Seed	non-changed	NAC domain containing protein 1
gma-miR164k	Glyma.15G254000	TGGAGAAGCAGGGCACGTGCA	4	GSM1213430	Cat_1	Root	non-changed	NAC domain containing protein 1
gma-miR166d	Glyma.07G016700	TCGGACCAGGCTTCATTCCCC	6	GSM1419390	Cat_1	Leaf	Leaf-specific	Homeobox-leucine zipper family protein / lipid-binding START domain-containing protein
gma-miR166d	Glyma.07G016700	TCGGACCAGGCTTCATTCCCC	6	GSM1419391	Cat_1	Leaf	Leaf-specific	Homeobox-leucine zipper family protein / lipid-binding START domain-containing protein
gma-miR166d	Glyma.07G016700	TCGGACCAGGCTTCATTCCCC	6	GSM647200	Cat_1	Seed	Leaf-specific	Homeobox-leucine zipper family protein / lipid-binding START domain-containing protein
gma-miR166d	Glyma.07G016700	TCGGACCAGGCTTCATTCCCC	6	GSM848963	Cat_1	Cotyledon	Leaf-specific	Homeobox-leucine zipper family protein / lipid-binding START domain-containing protein
gma-miR166d	Glyma.07G016700	TCGGACCAGGCTTCATTCCCC	6	GSM848964	Cat_1	Seed_coat	Leaf-specific	Homeobox-leucine zipper family protein / lipid-binding START domain-containing protein
gma-miR166d	Glyma.07G016700	TCGGACCAGGCTTCATTCCCC	6	GSM1213430	Cat_1	Root	Leaf-specific	Homeobox-leucine zipper family protein / lipid-binding START domain-containing protein
gma-miR156s	Glyma.04G159600	TGACAGAAGAGAGTGAGCACT	3	GSM1419390	Cat_1	Leaf	Cotyledon-specific	Squamosa promoter-binding protein-like (SBP domain) transcription factor family protein
gma-miR156s	Glyma.04G159600	TGACAGAAGAGAGTGAGCACT	3	GSM1419391	Cat_1	Leaf	Cotyledon-specific	Squamosa promoter-binding protein-like (SBP domain) transcription factor family protein
gma-miR156s	Glyma.04G159600	TGACAGAAGAGAGTGAGCACT	3	GSM647200	Cat_2	Seed	Cotyledon-specific	Squamosa promoter-binding protein-like (SBP domain) transcription factor family protein
gma-miR4413b	Glyma.16G197600	TAAGAGAATTGTAAGTCACT	2	GSM647200	Cat_1	Seed	non-changed	Pentatricopeptide repeat (PPR) superfamily protein
gma-miR4413b	Glyma.16G197600	TAAGAGAATTGTAAGTCACT	2	GSM1213430	Cat_1	Root	non-changed	Pentatricopeptide repeat (PPR) superfamily protein
gma-miR5372	Glyma.15G128700	TTGTTCGATAAAACTGTTGTG	1	GSM647200	Cat_2	Seed	non-changed	Peroxidase superfamily protein
gma-miR156o	Glyma.18G005600	TTGACAGAAGAGAGTGAGCAC	2	GSM848963	Cat_1	Cotyledon	Cotyledon-specific	squamosa promoter binding protein-like 2
gma-miR156o	Glyma.18G005600	TTGACAGAAGAGAGTGAGCAC	2	GSM848964	Cat_2	Seed_coat	Cotyledon-specific	squamosa promoter binding protein-like 2
gma-miR156u	Glyma.04G197100	TGACAGAAGAGAGTGAGCAC	1	GSM647200	Cat_2	Seed	non-changed	Squamosa promoter-binding protein-like (SBP domain) transcription factor family protein
gma-miR164a	Glyma.12G161700	TGGAGAAGCAGGGCACGTGCA	1	GSM647200	Cat_1	Seed	non-changed	NAC (No Apical Meristem) domain transcriptional regulator superfamily protein
gma-miR160d	Glyma.13G140600	TGCCTGGCTCCCTGTATGCC	7	GSM1419390	Cat_1	Leaf	non-changed	auxin response factor 16
gma-miR160d	Glyma.13G140600	TGCCTGGCTCCCTGTATGCC	7	GSM1419391	Cat_1	Leaf	non-changed	auxin response factor 16
gma-miR160d	Glyma.13G140600	TGCCTGGCTCCCTGTATGCC	7	GSM647200	Cat_1	Seed	non-changed	auxin response factor 16
gma-miR160d	Glyma.13G140600	TGCCTGGCTCCCTGTATGCC	7	GSM825574	Cat_1	Mixed	non-changed	auxin response factor 16
gma-miR160d	Glyma.13G140600	TGCCTGGCTCCCTGTATGCC	7	GSM848963	Cat_1	Cotyledon	non-changed	auxin response factor 16
gma-miR160d	Glyma.13G140600	TGCCTGGCTCCCTGTATGCC	7	GSM848964	Cat_1	Seed_coat	non-changed	auxin response factor 16
gma-miR160d	Glyma.13G140600	TGCCTGGCTCCCTGTATGCC	7	GSM1213430	Cat_1	Root	non-changed	auxin response factor 16
gma-miR2119	Glyma.14G156400	TCAAAGGGAGTTGTAGGGGAA	1	GSM848964	Cat_2	Seed_coat	non-changed	alcohol dehydrogenase 1
gma-miR396e	Glyma.03G205300	TTCCACAGCTTTCTTGAACTGT	2	GSM1419390	Cat_1	Leaf	non-changed	Protein of unknown function, DUF593
gma-miR396e	Glyma.03G205300	TTCCACAGCTTTCTTGAACTGT	2	GSM1419391	Cat_1	Leaf	non-changed	Protein of unknown function, DUF593
gma-miR394e	Glyma.18G005400	TTGGCATTCTGTCCACCTCC	1	GSM647200	Cat_2	Seed	non-changed	Galactose oxidase/kelch repeat superfamily protein
gma-miR396b-5p	Glyma.02G178700	TTCCACAGCTTTCTTGAACTT	3	GSM1419390	Cat_1	Leaf	non-changed	non-characterized
gma-miR396b-5p	Glyma.02G178700	TTCCACAGCTTTCTTGAACTT	3	GSM647200	Cat_1	Seed	non-changed	non-characterized
gma-miR396b-5p	Glyma.02G178700	TTCCACAGCTTTCTTGAACTT	3	GSM1213430	Cat_1	Root	non-changed	non-characterized
gma-miR167k	Glyma.13G221400	TGAAGCTGCCAGCCTGATCTTA	5	GSM1419390	Cat_1	Leaf	non-changed	auxin response factor 8
gma-miR167k	Glyma.13G221400	TGAAGCTGCCAGCCTGATCTTA	5	GSM1419391	Cat_1	Leaf	non-changed	auxin response factor 8
gma-miR167k	Glyma.13G221400	TGAAGCTGCCAGCCTGATCTTA	5	GSM647200	Cat_1	Seed	non-changed	auxin response factor 8
gma-miR167k	Glyma.13G221400	TGAAGCTGCCAGCCTGATCTTA	5	GSM848963	Cat_1	Cotyledon	non-changed	auxin response factor 8
gma-miR167k	Glyma.13G221400	TGAAGCTGCCAGCCTGATCTTA	5	GSM848964	Cat_1	Seed_coat	non-changed	auxin response factor 8
gma-miR166p	Glyma.09G023600	TCGGACCAGGCTTCATTCCC	4	GSM647200	Cat_1	Seed	Leaf-specific	Homeobox-leucine zipper family protein / lipid-binding START domain-containing protein
gma-miR166p	Glyma.09G023600	TCGGACCAGGCTTCATTCCC	4	GSM848963	Cat_1	Cotyledon	Leaf-specific	Homeobox-leucine zipper family protein / lipid-binding START domain-containing protein
gma-miR166p	Glyma.09G023600	TCGGACCAGGCTTCATTCCC	4	GSM848964	Cat_1	Seed_coat	Leaf-specific	Homeobox-leucine zipper family protein / lipid-binding START domain-containing protein
gma-miR166p	Glyma.09G023600	TCGGACCAGGCTTCATTCCC	4	GSM1213430	Cat_1	Root	Leaf-specific	Homeobox-leucine zipper family protein / lipid-binding START domain-containing protein
gma-miR169u	Glyma.18G071000	CAGCCAAGGATGACTTGCCGT	3	GSM1419390	Cat_1	Leaf	non-changed	nuclear factor Y, subunit A1
gma-miR169u	Glyma.18G071000	CAGCCAAGGATGACTTGCCGT	3	GSM1419391	Cat_1	Leaf	non-changed	nuclear factor Y, subunit A1
gma-miR169u	Glyma.18G071000	CAGCCAAGGATGACTTGCCGT	3	GSM647200	Cat_1	Seed	non-changed	nuclear factor Y, subunit A1
gma-miR156x	Glyma.05G019000	TGACAGAAGAGAGTGAGCAC	3	GSM1419390	Cat_1	Leaf	non-changed	Squamosa promoter-binding protein-like (SBP domain) transcription factor family protein
gma-miR156x	Glyma.05G019000	TGACAGAAGAGAGTGAGCAC	3	GSM1419391	Cat_1	Leaf	non-changed	Squamosa promoter-binding protein-like (SBP domain) transcription factor family protein
gma-miR156x	Glyma.05G019000	TGACAGAAGAGAGTGAGCAC	3	GSM647200	Cat_2	Seed	non-changed	Squamosa promoter-binding protein-like (SBP domain) transcription factor family protein
gma-miR393h	Glyma.02G152800	TTCCAAAGGGATCGCATTGATC	3	GSM1419390	Cat_2	Leaf	non-changed	F-box/RNI-like superfamily protein
gma-miR393h	Glyma.02G152800	TTCCAAAGGGATCGCATTGATC	3	GSM1419391	Cat_2	Leaf	non-changed	F-box/RNI-like superfamily protein
gma-miR393h	Glyma.02G152800	TTCCAAAGGGATCGCATTGATC	3	GSM1213430	Cat_2	Root	non-changed	F-box/RNI-like superfamily protein
gma-miR1508c	Glyma.09G256600	TAGAAAGGGAAATAGCAGTTG	1	GSM1419390	Cat_1	Leaf	non-changed	Pentatricopeptide repeat (PPR) superfamily protein
gma-miR156c	Glyma.05G019000	TTGACAGAAGATAGAGAGCAC	3	GSM647200	Cat_2	Seed	non-changed	Squamosa promoter-binding protein-like (SBP domain) transcription factor family protein
gma-miR156c	Glyma.05G019000	TTGACAGAAGATAGAGAGCAC	3	GSM848963	Cat_1	Cotyledon	non-changed	Squamosa promoter-binding protein-like (SBP domain) transcription factor family protein
gma-miR156c	Glyma.05G019000	TTGACAGAAGATAGAGAGCAC	3	GSM848964	Cat_1	Seed_coat	non-changed	Squamosa promoter-binding protein-like (SBP domain) transcription factor family protein
gma-miR393d	Glyma.02G065300	TCCAAAGGGATCGCATTGATCC	2	GSM1419391	Cat_2	Leaf	non-changed	auxin signaling F-box 3
gma-miR393d	Glyma.02G065300	TCCAAAGGGATCGCATTGATCC	2	GSM1213430	Cat_1	Root	non-changed	auxin signaling F-box 3
gma-miR156i	Glyma.16G054500	TTGACAGAAGATAGAGAGCAC	4	GSM1419390	Cat_1	Leaf	non-changed	Squamosa promoter-binding protein-like (SBP domain) transcription factor family protein
gma-miR156i	Glyma.16G054500	TTGACAGAAGATAGAGAGCAC	4	GSM1419391	Cat_1	Leaf	non-changed	Squamosa promoter-binding protein-like (SBP domain) transcription factor family protein
gma-miR156i	Glyma.16G054500	TTGACAGAAGATAGAGAGCAC	4	GSM647200	Cat_2	Seed	non-changed	Squamosa promoter-binding protein-like (SBP domain) transcription factor family protein
gma-miR156i	Glyma.16G054500	TTGACAGAAGATAGAGAGCAC	4	GSM1213430	Cat_1	Root	non-changed	Squamosa promoter-binding protein-like (SBP domain) transcription factor family protein
gma-miR160a-5p	Glyma.10G210600	TGCCTGGCTCCCTGTATGCCA	7	GSM1419390	Cat_1	Leaf	non-changed	auxin response factor 16
gma-miR160a-5p	Glyma.10G210600	TGCCTGGCTCCCTGTATGCCA	7	GSM1419391	Cat_1	Leaf	non-changed	auxin response factor 16
gma-miR160a-5p	Glyma.10G210600	TGCCTGGCTCCCTGTATGCCA	7	GSM647200	Cat_1	Seed	non-changed	auxin response factor 16
gma-miR160a-5p	Glyma.10G210600	TGCCTGGCTCCCTGTATGCCA	7	GSM825574	Cat_1	Mixed	non-changed	auxin response factor 16
gma-miR160a-5p	Glyma.10G210600	TGCCTGGCTCCCTGTATGCCA	7	GSM848963	Cat_1	Cotyledon	non-changed	auxin response factor 16
gma-miR160a-5p	Glyma.10G210600	TGCCTGGCTCCCTGTATGCCA	7	GSM848964	Cat_1	Seed_coat	non-changed	auxin response factor 16
gma-miR160a-5p	Glyma.10G210600	TGCCTGGCTCCCTGTATGCCA	7	GSM1213430	Cat_1	Root	non-changed	auxin response factor 16
gma-miR167e	Glyma.06G172300	TGAAGCTGCCAGCATGATCTT	1	GSM848964	Cat_2	Seed_coat	non-changed	nuclear protein X1
gma-miR159c	Glyma.15G225300	ATTGGAGTGAAGGGAGCTCCG	3	GSM1419390	Cat_1	Leaf	non-changed	myb domain protein 33
gma-miR159c	Glyma.15G225300	ATTGGAGTGAAGGGAGCTCCG	3	GSM1419391	Cat_1	Leaf	non-changed	myb domain protein 33
gma-miR159c	Glyma.15G225300	ATTGGAGTGAAGGGAGCTCCG	3	GSM647200	Cat_2	Seed	non-changed	myb domain protein 33
gma-miR171d	Glyma.03G031800	TGATTGAGTCGTGTCAATATC	5	GSM1419390	Cat_2	Leaf	non-changed	GRAS family transcription factor
gma-miR171d	Glyma.03G031800	TGATTGAGTCGTGTCAATATC	5	GSM1419391	Cat_2	Leaf	non-changed	GRAS family transcription factor
gma-miR171d	Glyma.03G031800	TGATTGAGTCGTGTCAATATC	5	GSM647200	Cat_2	Seed	non-changed	GRAS family transcription factor
gma-miR171d	Glyma.03G031800	TGATTGAGTCGTGTCAATATC	5	GSM848963	Cat_2	Cotyledon	non-changed	GRAS family transcription factor
gma-miR171d	Glyma.03G031800	TGATTGAGTCGTGTCAATATC	5	GSM848964	Cat_2	Seed_coat	non-changed	GRAS family transcription factor
gma-miR530a	Glyma.13G339000	TGCATTTGCACCTGCACTTT	1	GSM647200	Cat_2	Seed	non-changed	Transcription factor IIA, alpha/beta subunit
gma-miR156q	Glyma.11G251500	TGACAGAAGAGAGTGAGCACT	6	GSM647200	Cat_2	Seed	Cotyledon-specific	squamosa promoter binding protein-like 2
gma-miR156q	Glyma.11G251500	TGACAGAAGAGAGTGAGCACT	6	GSM647200	Cat_2	Seed	Cotyledon-specific	squamosa promoter binding protein-like 2
gma-miR156q	Glyma.11G251500	TGACAGAAGAGAGTGAGCACT	6	GSM848963	Cat_2	Cotyledon	Cotyledon-specific	squamosa promoter binding protein-like 2
gma-miR156q	Glyma.11G251500	TGACAGAAGAGAGTGAGCACT	6	GSM848963	Cat_2	Cotyledon	Cotyledon-specific	squamosa promoter binding protein-like 2
gma-miR156q	Glyma.11G251500	TGACAGAAGAGAGTGAGCACT	6	GSM1213430	Cat_1	Root	Cotyledon-specific	squamosa promoter binding protein-like 2
gma-miR156q	Glyma.11G251500	TGACAGAAGAGAGTGAGCACT	6	GSM1213430	Cat_1	Root	Cotyledon-specific	squamosa promoter binding protein-like 2
gma-miR171u	Glyma.U013800	TGATTGAGCCGTGCCAATATC	3	GSM647200	Cat_2	Seed	non-changed	GRAS family transcription factor
gma-miR171u	Glyma.U013800	TGATTGAGCCGTGCCAATATC	3	GSM848963	Cat_2	Cotyledon	non-changed	GRAS family transcription factor
gma-miR171u	Glyma.U013800	TGATTGAGCCGTGCCAATATC	3	GSM848964	Cat_2	Seed_coat	non-changed	GRAS family transcription factor
gma-miR156t	Glyma.19G146000	TTGACAGAAGAAAGGGAGCAC	2	GSM848963	Cat_1	Cotyledon	non-changed	squamosa promoter binding protein-like 9
gma-miR156t	Glyma.19G146000	TTGACAGAAGAAAGGGAGCAC	2	GSM848964	Cat_1	Seed_coat	non-changed	squamosa promoter binding protein-like 9
gma-miR166j-3p	Glyma.15G129700	TCGGACCAGGCTTCATTCCCG	6	GSM1419390	Cat_1	Leaf	non-changed	Homeobox-leucine zipper family protein / lipid-binding START domain-containing protein
gma-miR166j-3p	Glyma.15G129700	TCGGACCAGGCTTCATTCCCG	6	GSM1419391	Cat_1	Leaf	non-changed	Homeobox-leucine zipper family protein / lipid-binding START domain-containing protein
gma-miR166j-3p	Glyma.15G129700	TCGGACCAGGCTTCATTCCCG	6	GSM647200	Cat_1	Seed	non-changed	Homeobox-leucine zipper family protein / lipid-binding START domain-containing protein
gma-miR166j-3p	Glyma.15G129700	TCGGACCAGGCTTCATTCCCG	6	GSM848963	Cat_1	Cotyledon	non-changed	Homeobox-leucine zipper family protein / lipid-binding START domain-containing protein
gma-miR166j-3p	Glyma.15G129700	TCGGACCAGGCTTCATTCCCG	6	GSM848964	Cat_1	Seed_coat	non-changed	Homeobox-leucine zipper family protein / lipid-binding START domain-containing protein
gma-miR166j-3p	Glyma.15G129700	TCGGACCAGGCTTCATTCCCG	6	GSM1213430	Cat_1	Root	non-changed	Homeobox-leucine zipper family protein / lipid-binding START domain-containing protein
gma-miR156u	Glyma.02G177500	TGACAGAAGAGAGTGAGCAC	4	GSM1419390	Cat_1	Leaf	non-changed	squamosa promoter binding protein-like 9
gma-miR156u	Glyma.02G177500	TGACAGAAGAGAGTGAGCAC	4	GSM1419391	Cat_1	Leaf	non-changed	squamosa promoter binding protein-like 9
gma-miR156u	Glyma.02G177500	TGACAGAAGAGAGTGAGCAC	4	GSM647200	Cat_2	Seed	non-changed	squamosa promoter binding protein-like 9
gma-miR156u	Glyma.02G177500	TGACAGAAGAGAGTGAGCAC	4	GSM848963	Cat_2	Cotyledon	non-changed	squamosa promoter binding protein-like 9
gma-miR156w	Glyma.01G063700	TGACAGAAGAGAGTGAGCAC	4	GSM1419390	Cat_1	Leaf	non-changed	Squamosa promoter-binding protein-like (SBP domain) transcription factor family protein
gma-miR156w	Glyma.01G063700	TGACAGAAGAGAGTGAGCAC	4	GSM1419391	Cat_1	Leaf	non-changed	Squamosa promoter-binding protein-like (SBP domain) transcription factor family protein
gma-miR156w	Glyma.01G063700	TGACAGAAGAGAGTGAGCAC	4	GSM647200	Cat_1	Seed	non-changed	Squamosa promoter-binding protein-like (SBP domain) transcription factor family protein
gma-miR156w	Glyma.01G063700	TGACAGAAGAGAGTGAGCAC	4	GSM848963	Cat_2	Cotyledon	non-changed	Squamosa promoter-binding protein-like (SBP domain) transcription factor family protein
gma-miR172e	Glyma.19G178200	GGAATCTTGATGATGCTGCAGCAG	2	GSM1419390	Cat_1	Leaf	non-changed	related to AP2.7
gma-miR172e	Glyma.19G178200	GGAATCTTGATGATGCTGCAGCAG	2	GSM647200	Cat_1	Seed	non-changed	related to AP2.7
gma-miR171k-3p	Glyma.01G079500	TTGAGCCGCGCCAATATCACT	6	GSM1419390	Cat_1	Leaf	non-changed	GRAS family transcription factor
gma-miR171k-3p	Glyma.01G079500	TTGAGCCGCGCCAATATCACT	6	GSM1419391	Cat_1	Leaf	non-changed	GRAS family transcription factor
gma-miR171k-3p	Glyma.01G079500	TTGAGCCGCGCCAATATCACT	6	GSM647200	Cat_1	Seed	non-changed	GRAS family transcription factor
gma-miR171k-3p	Glyma.01G079500	TTGAGCCGCGCCAATATCACT	6	GSM848963	Cat_1	Cotyledon	non-changed	GRAS family transcription factor
gma-miR171k-3p	Glyma.01G079500	TTGAGCCGCGCCAATATCACT	6	GSM848964	Cat_1	Seed_coat	non-changed	GRAS family transcription factor
gma-miR171k-3p	Glyma.01G079500	TTGAGCCGCGCCAATATCACT	6	GSM1213430	Cat_1	Root	non-changed	GRAS family transcription factor
gma-miR166i-3p	Glyma.12G075800	TCGGACCAGGCTTCATTCCCC	6	GSM1419390	Cat_1	Leaf	Leaf-specific	Homeobox-leucine zipper family protein / lipid-binding START domain-containing protein
gma-miR166i-3p	Glyma.12G075800	TCGGACCAGGCTTCATTCCCC	6	GSM1419391	Cat_1	Leaf	Leaf-specific	Homeobox-leucine zipper family protein / lipid-binding START domain-containing protein
gma-miR166i-3p	Glyma.12G075800	TCGGACCAGGCTTCATTCCCC	6	GSM647200	Cat_2	Seed	Leaf-specific	Homeobox-leucine zipper family protein / lipid-binding START domain-containing protein
gma-miR166i-3p	Glyma.12G075800	TCGGACCAGGCTTCATTCCCC	6	GSM848963	Cat_1	Cotyledon	Leaf-specific	Homeobox-leucine zipper family protein / lipid-binding START domain-containing protein
gma-miR166i-3p	Glyma.12G075800	TCGGACCAGGCTTCATTCCCC	6	GSM848964	Cat_1	Seed_coat	Leaf-specific	Homeobox-leucine zipper family protein / lipid-binding START domain-containing protein
gma-miR166i-3p	Glyma.12G075800	TCGGACCAGGCTTCATTCCCC	6	GSM1213430	Cat_1	Root	Leaf-specific	Homeobox-leucine zipper family protein / lipid-binding START domain-containing protein
gma-miR396k-5p	Glyma.04G230600	TTCCACAGCTTTCTTGAACTT	1	GSM848964	Cat_2	Seed_coat	non-changed	growth-regulating factor 7
gma-miR396i-5p	Glyma.02G010300	TTCCACAGCTTTCTTGAACTG	2	GSM1419390	Cat_1	Leaf	non-changed	AMP-dependent synthetase and ligase family protein
gma-miR396i-5p	Glyma.02G010300	TTCCACAGCTTTCTTGAACTG	2	GSM848964	Cat_1	Seed_coat	non-changed	AMP-dependent synthetase and ligase family protein
gma-miR156f	Glyma.05G019000	TTGACAGAAGAGAGAGAGCACA	3	GSM647200	Cat_2	Seed	Cotyledon-specific	Squamosa promoter-binding protein-like (SBP domain) transcription factor family protein
gma-miR156f	Glyma.05G019000	TTGACAGAAGAGAGAGAGCACA	3	GSM848963	Cat_1	Cotyledon	Cotyledon-specific	Squamosa promoter-binding protein-like (SBP domain) transcription factor family protein
gma-miR156f	Glyma.05G019000	TTGACAGAAGAGAGAGAGCACA	3	GSM848964	Cat_1	Seed_coat	Cotyledon-specific	Squamosa promoter-binding protein-like (SBP domain) transcription factor family protein
gma-miR396e	Glyma.09G212500	TTCCACAGCTTTCTTGAACTGT	1	GSM848963	Cat_2	Cotyledon	non-changed	growth-regulating factor 2
gma-miR172c	Glyma.03G177500	GGAATCTTGATGATGCTGCAG	2	GSM1419390	Cat_1	Leaf	non-changed	related to AP2.7
gma-miR172c	Glyma.03G177500	GGAATCTTGATGATGCTGCAG	2	GSM647200	Cat_1	Seed	non-changed	related to AP2.7
gma-miR396c	Glyma.U028700	TTCCACAGCTTTCTTGAACTT	2	GSM848964	Cat_2	Seed_coat	non-changed	growth-regulating factor 1
gma-miR396c	Glyma.U028700	TTCCACAGCTTTCTTGAACTT	2	GSM1213430	Cat_2	Root	non-changed	growth-regulating factor 1
gma-miR393j	Glyma.16G050500	TTCCAAAGGGATCGCATTGATC	3	GSM1419390	Cat_2	Leaf	non-changed	auxin signaling F-box 3
gma-miR393j	Glyma.16G050500	TTCCAAAGGGATCGCATTGATC	3	GSM1419391	Cat_2	Leaf	non-changed	auxin signaling F-box 3
gma-miR393j	Glyma.16G050500	TTCCAAAGGGATCGCATTGATC	3	GSM1213430	Cat_2	Root	non-changed	auxin signaling F-box 3
gma-miR530e	Glyma.19G256700	TGCATTTGCACCTGCACTTTA	2	GSM1419390	Cat_1	Leaf	non-changed	basic helix-loop-helix (bHLH) DNA-binding superfamily protein
gma-miR530e	Glyma.19G256700	TGCATTTGCACCTGCACTTTA	2	GSM647200	Cat_2	Seed	non-changed	basic helix-loop-helix (bHLH) DNA-binding superfamily protein
gma-miR156v	Glyma.06G168600	TGACAGAAGAGAGTGAGCAC	1	GSM647200	Cat_1	Seed	non-changed	Squamosa promoter-binding protein-like (SBP domain) transcription factor family protein
gma-miR156d	Glyma.02G177500	TTGACAGAAGATAGAGAGCAC	3	GSM647200	Cat_2	Seed	non-changed	squamosa promoter binding protein-like 9
gma-miR156d	Glyma.02G177500	TTGACAGAAGATAGAGAGCAC	3	GSM848963	Cat_1	Cotyledon	non-changed	squamosa promoter binding protein-like 9
gma-miR156d	Glyma.02G177500	TTGACAGAAGATAGAGAGCAC	3	GSM848964	Cat_1	Seed_coat	non-changed	squamosa promoter binding protein-like 9
gma-miR171c-3p	Glyma.01G079500	TTGAGCCGTGCCAATATCACA	6	GSM1419390	Cat_1	Leaf	non-changed	GRAS family transcription factor
gma-miR171c-3p	Glyma.01G079500	TTGAGCCGTGCCAATATCACA	6	GSM1419391	Cat_1	Leaf	non-changed	GRAS family transcription factor
gma-miR171c-3p	Glyma.01G079500	TTGAGCCGTGCCAATATCACA	6	GSM647200	Cat_1	Seed	non-changed	GRAS family transcription factor
gma-miR171c-3p	Glyma.01G079500	TTGAGCCGTGCCAATATCACA	6	GSM848963	Cat_1	Cotyledon	non-changed	GRAS family transcription factor
gma-miR171c-3p	Glyma.01G079500	TTGAGCCGTGCCAATATCACA	6	GSM848964	Cat_1	Seed_coat	non-changed	GRAS family transcription factor
gma-miR171c-3p	Glyma.01G079500	TTGAGCCGTGCCAATATCACA	6	GSM1213430	Cat_1	Root	non-changed	GRAS family transcription factor
gma-miR156r	Glyma.02G121300	CTGACAGAAGATAGAGAGCAT	3	GSM1419391	Cat_2	Leaf	non-changed	Squamosa promoter-binding protein-like (SBP domain) transcription factor family protein
gma-miR156r	Glyma.02G121300	CTGACAGAAGATAGAGAGCAT	3	GSM647200	Cat_2	Seed	non-changed	Squamosa promoter-binding protein-like (SBP domain) transcription factor family protein
gma-miR156r	Glyma.02G121300	CTGACAGAAGATAGAGAGCAT	3	GSM848963	Cat_2	Cotyledon	non-changed	Squamosa promoter-binding protein-like (SBP domain) transcription factor family protein
gma-miR169c	Glyma.15G027400	AAGCCAAGGATGACTTGCCGA	2	GSM647200	Cat_1	Seed	non-changed	nuclear factor Y, subunit A3
gma-miR169c	Glyma.15G027400	AAGCCAAGGATGACTTGCCGA	2	GSM647200	Cat_1	Seed	non-changed	nuclear factor Y, subunit A3
gma-miR319f	Glyma.13G271700	TTGGACTGAAGGGGCCTCTT	1	GSM647200	Cat_1	Seed	non-changed	TEOSINTE BRANCHED 1, cycloidea and PCF transcription factor 3
gma-miR166f	Glyma.12G075800	TCGGACCAGGCTTCATTCCCC	6	GSM1419390	Cat_1	Leaf	Leaf-specific	Homeobox-leucine zipper family protein / lipid-binding START domain-containing protein
gma-miR166f	Glyma.12G075800	TCGGACCAGGCTTCATTCCCC	6	GSM1419391	Cat_1	Leaf	Leaf-specific	Homeobox-leucine zipper family protein / lipid-binding START domain-containing protein
gma-miR166f	Glyma.12G075800	TCGGACCAGGCTTCATTCCCC	6	GSM647200	Cat_2	Seed	Leaf-specific	Homeobox-leucine zipper family protein / lipid-binding START domain-containing protein
gma-miR166f	Glyma.12G075800	TCGGACCAGGCTTCATTCCCC	6	GSM848963	Cat_1	Cotyledon	Leaf-specific	Homeobox-leucine zipper family protein / lipid-binding START domain-containing protein
gma-miR166f	Glyma.12G075800	TCGGACCAGGCTTCATTCCCC	6	GSM848964	Cat_1	Seed_coat	Leaf-specific	Homeobox-leucine zipper family protein / lipid-binding START domain-containing protein
gma-miR166f	Glyma.12G075800	TCGGACCAGGCTTCATTCCCC	6	GSM1213430	Cat_1	Root	Leaf-specific	Homeobox-leucine zipper family protein / lipid-binding START domain-containing protein
gma-miR1509b	Glyma.14G075600	TTAATCAAGGAAATCACGGTT	1	GSM647200	Cat_1	Seed	non-changed	non-characterized
gma-miR166d	Glyma.12G075800	TCGGACCAGGCTTCATTCCCC	6	GSM1419390	Cat_1	Leaf	Leaf-specific	Homeobox-leucine zipper family protein / lipid-binding START domain-containing protein
gma-miR166d	Glyma.12G075800	TCGGACCAGGCTTCATTCCCC	6	GSM1419391	Cat_1	Leaf	Leaf-specific	Homeobox-leucine zipper family protein / lipid-binding START domain-containing protein
gma-miR166d	Glyma.12G075800	TCGGACCAGGCTTCATTCCCC	6	GSM647200	Cat_2	Seed	Leaf-specific	Homeobox-leucine zipper family protein / lipid-binding START domain-containing protein
gma-miR166d	Glyma.12G075800	TCGGACCAGGCTTCATTCCCC	6	GSM848963	Cat_1	Cotyledon	Leaf-specific	Homeobox-leucine zipper family protein / lipid-binding START domain-containing protein
gma-miR166d	Glyma.12G075800	TCGGACCAGGCTTCATTCCCC	6	GSM848964	Cat_1	Seed_coat	Leaf-specific	Homeobox-leucine zipper family protein / lipid-binding START domain-containing protein
gma-miR166d	Glyma.12G075800	TCGGACCAGGCTTCATTCCCC	6	GSM1213430	Cat_1	Root	Leaf-specific	Homeobox-leucine zipper family protein / lipid-binding START domain-containing protein
gma-miR166r	Glyma.05G166400	TCGGACCAGGCTTCATTCCC	4	GSM647200	Cat_1	Seed	non-changed	Homeobox-leucine zipper family protein / lipid-binding START domain-containing protein
gma-miR166r	Glyma.05G166400	TCGGACCAGGCTTCATTCCC	4	GSM848963	Cat_1	Cotyledon	non-changed	Homeobox-leucine zipper family protein / lipid-binding START domain-containing protein
gma-miR166r	Glyma.05G166400	TCGGACCAGGCTTCATTCCC	4	GSM848964	Cat_1	Seed_coat	non-changed	Homeobox-leucine zipper family protein / lipid-binding START domain-containing protein
gma-miR166r	Glyma.05G166400	TCGGACCAGGCTTCATTCCC	4	GSM1213430	Cat_1	Root	non-changed	Homeobox-leucine zipper family protein / lipid-binding START domain-containing protein
gma-miR172b-3p	Glyma.15G044400	AGAATCTTGATGATGCTGCAT	4	GSM1419390	Cat_1	Leaf	non-changed	related to AP2.7
gma-miR172b-3p	Glyma.15G044400	AGAATCTTGATGATGCTGCAT	4	GSM1419391	Cat_1	Leaf	non-changed	related to AP2.7
gma-miR172b-3p	Glyma.15G044400	AGAATCTTGATGATGCTGCAT	4	GSM647200	Cat_2	Seed	non-changed	related to AP2.7
gma-miR172b-3p	Glyma.15G044400	AGAATCTTGATGATGCTGCAT	4	GSM1213430	Cat_1	Root	non-changed	related to AP2.7
gma-miR171o-3p	Glyma.01G136300	TTGAGCCGTGCCAATATCACA	6	GSM1419390	Cat_1	Leaf	non-changed	GRAS family transcription factor
gma-miR171o-3p	Glyma.01G136300	TTGAGCCGTGCCAATATCACA	6	GSM1419391	Cat_1	Leaf	non-changed	GRAS family transcription factor
gma-miR171o-3p	Glyma.01G136300	TTGAGCCGTGCCAATATCACA	6	GSM647200	Cat_1	Seed	non-changed	GRAS family transcription factor
gma-miR171o-3p	Glyma.01G136300	TTGAGCCGTGCCAATATCACA	6	GSM848963	Cat_1	Cotyledon	non-changed	GRAS family transcription factor
gma-miR171o-3p	Glyma.01G136300	TTGAGCCGTGCCAATATCACA	6	GSM848964	Cat_1	Seed_coat	non-changed	GRAS family transcription factor
gma-miR171o-3p	Glyma.01G136300	TTGAGCCGTGCCAATATCACA	6	GSM1213430	Cat_1	Root	non-changed	GRAS family transcription factor
gma-miR1507b	Glyma.19G009600	TCTCATTCCATACATCGTCTG	1	GSM647200	Cat_2	Seed	non-changed	non-characterized
gma-miR167j	Glyma.06G172300	TGAAGCTGCCAGCATGATCTG	1	GSM848964	Cat_2	Seed_coat	non-changed	nuclear protein X1
gma-miR156v	Glyma.09G113800	TGACAGAAGAGAGTGAGCAC	1	GSM647200	Cat_2	Seed	non-changed	squamosa promoter binding protein-like 9
gma-miR319l	Glyma.13G292500	TTGGACTGAAGGGAGCTCCTTC	1	GSM647200	Cat_2	Seed	non-changed	TCP family transcription factor 4
gma-miR160a-5p	Glyma.13G084700	TGCCTGGCTCCCTGTATGCCA	7	GSM1419390	Cat_1	Leaf	non-changed	auxin response factor 17
gma-miR160a-5p	Glyma.13G084700	TGCCTGGCTCCCTGTATGCCA	7	GSM1419391	Cat_1	Leaf	non-changed	auxin response factor 17
gma-miR160a-5p	Glyma.13G084700	TGCCTGGCTCCCTGTATGCCA	7	GSM647200	Cat_1	Seed	non-changed	auxin response factor 17
gma-miR160a-5p	Glyma.13G084700	TGCCTGGCTCCCTGTATGCCA	7	GSM825574	Cat_1	Mixed	non-changed	auxin response factor 17
gma-miR160a-5p	Glyma.13G084700	TGCCTGGCTCCCTGTATGCCA	7	GSM848963	Cat_1	Cotyledon	non-changed	auxin response factor 17
gma-miR160a-5p	Glyma.13G084700	TGCCTGGCTCCCTGTATGCCA	7	GSM848964	Cat_1	Seed_coat	non-changed	auxin response factor 17
gma-miR160a-5p	Glyma.13G084700	TGCCTGGCTCCCTGTATGCCA	7	GSM1213430	Cat_1	Root	non-changed	auxin response factor 17
gma-miR396c	Glyma.04G230600	TTCCACAGCTTTCTTGAACTT	1	GSM848964	Cat_2	Seed_coat	non-changed	growth-regulating factor 7
gma-miR156d	Glyma.18G005600	TTGACAGAAGATAGAGAGCAC	2	GSM848963	Cat_1	Cotyledon	non-changed	squamosa promoter binding protein-like 2
gma-miR156d	Glyma.18G005600	TTGACAGAAGATAGAGAGCAC	2	GSM848964	Cat_2	Seed_coat	non-changed	squamosa promoter binding protein-like 2
gma-miR171t	Glyma.U013800	TTGAGCCGCGTCAATATCTCA	6	GSM1419390	Cat_1	Leaf	non-changed	GRAS family transcription factor
gma-miR171t	Glyma.U013800	TTGAGCCGCGTCAATATCTCA	6	GSM1419391	Cat_1	Leaf	non-changed	GRAS family transcription factor
gma-miR171t	Glyma.U013800	TTGAGCCGCGTCAATATCTCA	6	GSM647200	Cat_1	Seed	non-changed	GRAS family transcription factor
gma-miR171t	Glyma.U013800	TTGAGCCGCGTCAATATCTCA	6	GSM848963	Cat_1	Cotyledon	non-changed	GRAS family transcription factor
gma-miR171t	Glyma.U013800	TTGAGCCGCGTCAATATCTCA	6	GSM848964	Cat_1	Seed_coat	non-changed	GRAS family transcription factor
gma-miR171t	Glyma.U013800	TTGAGCCGCGTCAATATCTCA	6	GSM1213430	Cat_1	Root	non-changed	GRAS family transcription factor
gma-miR156p	Glyma.04G159600	TTGACAGAAGAAAGGGAGCAC	3	GSM647200	Cat_2	Seed	non-changed	Squamosa promoter-binding protein-like (SBP domain) transcription factor family protein
gma-miR156p	Glyma.04G159600	TTGACAGAAGAAAGGGAGCAC	3	GSM848963	Cat_1	Cotyledon	non-changed	Squamosa promoter-binding protein-like (SBP domain) transcription factor family protein
gma-miR156p	Glyma.04G159600	TTGACAGAAGAAAGGGAGCAC	3	GSM848964	Cat_1	Seed_coat	non-changed	Squamosa promoter-binding protein-like (SBP domain) transcription factor family protein
gma-miR156w	Glyma.17G080700	TGACAGAAGAGAGTGAGCAC	3	GSM1419390	Cat_1	Leaf	non-changed	Squamosa promoter-binding protein-like (SBP domain) transcription factor family protein
gma-miR156w	Glyma.17G080700	TGACAGAAGAGAGTGAGCAC	3	GSM1419391	Cat_1	Leaf	non-changed	Squamosa promoter-binding protein-like (SBP domain) transcription factor family protein
gma-miR156w	Glyma.17G080700	TGACAGAAGAGAGTGAGCAC	3	GSM647200	Cat_1	Seed	non-changed	Squamosa promoter-binding protein-like (SBP domain) transcription factor family protein
gma-miR482c-3p	Glyma.03G212700	TTCCCAATTCCGCCCATTCCT	1	GSM848964	Cat_2	Seed_coat	non-changed	Amino acid dehydrogenase family protein
gma-miR172i-3p	Glyma.03G177500	GGAATCTTGATGATGCTGCAT	2	GSM1419390	Cat_1	Leaf	non-changed	related to AP2.7
gma-miR172i-3p	Glyma.03G177500	GGAATCTTGATGATGCTGCAT	2	GSM647200	Cat_1	Seed	non-changed	related to AP2.7
gma-miR171t	Glyma.10G261600	TTGAGCCGCGTCAATATCTCA	1	GSM848963	Cat_2	Cotyledon	non-changed	Leucine-rich repeat protein kinase family protein
gma-miR167k	Glyma.08G100100	TGAAGCTGCCAGCCTGATCTTA	7	GSM1419390	Cat_1	Leaf	non-changed	auxin response factor 8
gma-miR167k	Glyma.08G100100	TGAAGCTGCCAGCCTGATCTTA	7	GSM1419391	Cat_1	Leaf	non-changed	auxin response factor 8
gma-miR167k	Glyma.08G100100	TGAAGCTGCCAGCCTGATCTTA	7	GSM647200	Cat_2	Seed	non-changed	auxin response factor 8
gma-miR167k	Glyma.08G100100	TGAAGCTGCCAGCCTGATCTTA	7	GSM825574	Cat_2	Mixed	non-changed	auxin response factor 8
gma-miR167k	Glyma.08G100100	TGAAGCTGCCAGCCTGATCTTA	7	GSM848963	Cat_1	Cotyledon	non-changed	auxin response factor 8
gma-miR167k	Glyma.08G100100	TGAAGCTGCCAGCCTGATCTTA	7	GSM848964	Cat_1	Seed_coat	non-changed	auxin response factor 8
gma-miR167k	Glyma.08G100100	TGAAGCTGCCAGCCTGATCTTA	7	GSM1213430	Cat_1	Root	non-changed	auxin response factor 8
gma-miR156l	Glyma.16G054500	TTGACAGAAGATAGAGAGCAC	4	GSM1419390	Cat_1	Leaf	non-changed	Squamosa promoter-binding protein-like (SBP domain) transcription factor family protein
gma-miR156l	Glyma.16G054500	TTGACAGAAGATAGAGAGCAC	4	GSM1419391	Cat_1	Leaf	non-changed	Squamosa promoter-binding protein-like (SBP domain) transcription factor family protein
gma-miR156l	Glyma.16G054500	TTGACAGAAGATAGAGAGCAC	4	GSM647200	Cat_2	Seed	non-changed	Squamosa promoter-binding protein-like (SBP domain) transcription factor family protein
gma-miR156l	Glyma.16G054500	TTGACAGAAGATAGAGAGCAC	4	GSM1213430	Cat_1	Root	non-changed	Squamosa promoter-binding protein-like (SBP domain) transcription factor family protein
gma-miR171c-3p	Glyma.10G261600	TTGAGCCGTGCCAATATCACA	1	GSM848963	Cat_2	Cotyledon	non-changed	Leucine-rich repeat protein kinase family protein
gma-miR166h-3p	Glyma.08G202000	TCTCGGACCAGGCTTCATTCC	2	GSM647200	Cat_2	Seed	non-changed	Homeobox-leucine zipper family protein / lipid-binding START domain-containing protein
gma-miR166h-3p	Glyma.08G202000	TCTCGGACCAGGCTTCATTCC	2	GSM1213430	Cat_2	Root	non-changed	Homeobox-leucine zipper family protein / lipid-binding START domain-containing protein
gma-miR1507c-3p	Glyma.19G009600	CCTCATTCCAAACATCATCT	1	GSM647200	Cat_2	Seed	Leaf-specific	non-characterized
gma-miR5674b	Glyma.09G178300	TAATTGTGTTGTACATTATCA	2	GSM1419390	Cat_1	Leaf	non-changed	Pentatricopeptide repeat (PPR) superfamily protein
gma-miR5674b	Glyma.09G178300	TAATTGTGTTGTACATTATCA	2	GSM1419391	Cat_1	Leaf	non-changed	Pentatricopeptide repeat (PPR) superfamily protein
gma-miR530d	Glyma.15G035300	TGCATTTGCACCTGCACTTTA	1	GSM647200	Cat_2	Seed	non-changed	Transcription factor IIA, alpha/beta subunit
gma-miR160a-5p	Glyma.13G325200	TGCCTGGCTCCCTGTATGCCA	6	GSM1419390	Cat_1	Leaf	non-changed	auxin response factor 10
gma-miR160a-5p	Glyma.13G325200	TGCCTGGCTCCCTGTATGCCA	6	GSM1419391	Cat_2	Leaf	non-changed	auxin response factor 10
gma-miR160a-5p	Glyma.13G325200	TGCCTGGCTCCCTGTATGCCA	6	GSM647200	Cat_2	Seed	non-changed	auxin response factor 10
gma-miR160a-5p	Glyma.13G325200	TGCCTGGCTCCCTGTATGCCA	6	GSM848963	Cat_2	Cotyledon	non-changed	auxin response factor 10
gma-miR160a-5p	Glyma.13G325200	TGCCTGGCTCCCTGTATGCCA	6	GSM848964	Cat_1	Seed_coat	non-changed	auxin response factor 10
gma-miR160a-5p	Glyma.13G325200	TGCCTGGCTCCCTGTATGCCA	6	GSM1213430	Cat_1	Root	non-changed	auxin response factor 10
gma-miR172d	Glyma.11G053800	GGAATCTTGATGATGCTGCAGCAG	3	GSM1419390	Cat_1	Leaf	non-changed	Integrase-type DNA-binding superfamily protein
gma-miR172d	Glyma.11G053800	GGAATCTTGATGATGCTGCAGCAG	3	GSM1419391	Cat_1	Leaf	non-changed	Integrase-type DNA-binding superfamily protein
gma-miR172d	Glyma.11G053800	GGAATCTTGATGATGCTGCAGCAG	3	GSM647200	Cat_1	Seed	non-changed	Integrase-type DNA-binding superfamily protein
gma-miR1508c	Glyma.16G162800	TAGAAAGGGAAATAGCAGTTG	1	GSM1419390	Cat_1	Leaf	non-changed	rna processing factor 2
gma-miR172l	Glyma.10G116600	GGAATCTTGATGATGCTGCAT	4	GSM1419390	Cat_1	Leaf	non-changed	Integrase-type DNA-binding superfamily protein
gma-miR172l	Glyma.10G116600	GGAATCTTGATGATGCTGCAT	4	GSM1419391	Cat_1	Leaf	non-changed	Integrase-type DNA-binding superfamily protein
gma-miR172l	Glyma.10G116600	GGAATCTTGATGATGCTGCAT	4	GSM647200	Cat_1	Seed	non-changed	Integrase-type DNA-binding superfamily protein
gma-miR172l	Glyma.10G116600	GGAATCTTGATGATGCTGCAT	4	GSM1213430	Cat_1	Root	non-changed	Integrase-type DNA-binding superfamily protein
gma-miR394f	Glyma.18G005400	TTGGCATTCTGTCCACCTCC	1	GSM647200	Cat_2	Seed	non-changed	Galactose oxidase/kelch repeat superfamily protein
gma-miR156s	Glyma.18G005600	TGACAGAAGAGAGTGAGCACT	2	GSM1419390	Cat_1	Leaf	Cotyledon-specific	squamosa promoter binding protein-like 2
gma-miR156s	Glyma.18G005600	TGACAGAAGAGAGTGAGCACT	2	GSM647200	Cat_2	Seed	Cotyledon-specific	squamosa promoter binding protein-like 2
gma-miR166o	Glyma.15G129700	TCGGACCAGGCTTCATTCCCC	6	GSM1419390	Cat_1	Leaf	Leaf-specific	Homeobox-leucine zipper family protein / lipid-binding START domain-containing protein
gma-miR166o	Glyma.15G129700	TCGGACCAGGCTTCATTCCCC	6	GSM1419391	Cat_1	Leaf	Leaf-specific	Homeobox-leucine zipper family protein / lipid-binding START domain-containing protein
gma-miR166o	Glyma.15G129700	TCGGACCAGGCTTCATTCCCC	6	GSM647200	Cat_1	Seed	Leaf-specific	Homeobox-leucine zipper family protein / lipid-binding START domain-containing protein
gma-miR166o	Glyma.15G129700	TCGGACCAGGCTTCATTCCCC	6	GSM848963	Cat_1	Cotyledon	Leaf-specific	Homeobox-leucine zipper family protein / lipid-binding START domain-containing protein
gma-miR166o	Glyma.15G129700	TCGGACCAGGCTTCATTCCCC	6	GSM848964	Cat_1	Seed_coat	Leaf-specific	Homeobox-leucine zipper family protein / lipid-binding START domain-containing protein
gma-miR166o	Glyma.15G129700	TCGGACCAGGCTTCATTCCCC	6	GSM1213430	Cat_1	Root	Leaf-specific	Homeobox-leucine zipper family protein / lipid-binding START domain-containing protein
gma-miR156x	Glyma.09G113800	TGACAGAAGAGAGTGAGCAC	1	GSM647200	Cat_2	Seed	non-changed	squamosa promoter binding protein-like 9
gma-miR156y	Glyma.02G177500	TGACAGAAGAGAGTGAGCAC	4	GSM1419390	Cat_1	Leaf	non-changed	squamosa promoter binding protein-like 9
gma-miR156y	Glyma.02G177500	TGACAGAAGAGAGTGAGCAC	4	GSM1419391	Cat_1	Leaf	non-changed	squamosa promoter binding protein-like 9
gma-miR156y	Glyma.02G177500	TGACAGAAGAGAGTGAGCAC	4	GSM647200	Cat_2	Seed	non-changed	squamosa promoter binding protein-like 9
gma-miR156y	Glyma.02G177500	TGACAGAAGAGAGTGAGCAC	4	GSM848963	Cat_2	Cotyledon	non-changed	squamosa promoter binding protein-like 9
gma-miR396i-5p	Glyma.09G212500	TTCCACAGCTTTCTTGAACTG	1	GSM848963	Cat_2	Cotyledon	non-changed	growth-regulating factor 2
gma-miR166g	Glyma.08G124400	TCGGACCAGGCTTCATTCCCC	4	GSM647200	Cat_1	Seed	Leaf-specific	Homeobox-leucine zipper family protein / lipid-binding START domain-containing protein
gma-miR166g	Glyma.08G124400	TCGGACCAGGCTTCATTCCCC	4	GSM848963	Cat_1	Cotyledon	Leaf-specific	Homeobox-leucine zipper family protein / lipid-binding START domain-containing protein
gma-miR166g	Glyma.08G124400	TCGGACCAGGCTTCATTCCCC	4	GSM848964	Cat_1	Seed_coat	Leaf-specific	Homeobox-leucine zipper family protein / lipid-binding START domain-containing protein
gma-miR166g	Glyma.08G124400	TCGGACCAGGCTTCATTCCCC	4	GSM1213430	Cat_1	Root	Leaf-specific	Homeobox-leucine zipper family protein / lipid-binding START domain-containing protein
gma-miR171m	Glyma.01G079500	TTGAGCCGCGTCAATATCTCA	6	GSM1419390	Cat_1	Leaf	non-changed	GRAS family transcription factor
gma-miR171m	Glyma.01G079500	TTGAGCCGCGTCAATATCTCA	6	GSM1419391	Cat_1	Leaf	non-changed	GRAS family transcription factor
gma-miR171m	Glyma.01G079500	TTGAGCCGCGTCAATATCTCA	6	GSM647200	Cat_1	Seed	non-changed	GRAS family transcription factor
gma-miR171m	Glyma.01G079500	TTGAGCCGCGTCAATATCTCA	6	GSM848963	Cat_1	Cotyledon	non-changed	GRAS family transcription factor
gma-miR171m	Glyma.01G079500	TTGAGCCGCGTCAATATCTCA	6	GSM848964	Cat_1	Seed_coat	non-changed	GRAS family transcription factor
gma-miR171m	Glyma.01G079500	TTGAGCCGCGTCAATATCTCA	6	GSM1213430	Cat_1	Root	non-changed	GRAS family transcription factor
gma-miR167b	Glyma.06G172300	TGAAGCTGCCAGCATGATCTA	1	GSM848964	Cat_2	Seed_coat	non-changed	nuclear protein X1
gma-miR169m	Glyma.18G071000	CAGCCAAGGATGACTTGCCGG	3	GSM1419390	Cat_1	Leaf	non-changed	nuclear factor Y, subunit A1
gma-miR169m	Glyma.18G071000	CAGCCAAGGATGACTTGCCGG	3	GSM1419391	Cat_1	Leaf	non-changed	nuclear factor Y, subunit A1
gma-miR169m	Glyma.18G071000	CAGCCAAGGATGACTTGCCGG	3	GSM647200	Cat_1	Seed	non-changed	nuclear factor Y, subunit A1
gma-miR172e	Glyma.10G116600	GGAATCTTGATGATGCTGCAGCAG	4	GSM1419390	Cat_1	Leaf	non-changed	Integrase-type DNA-binding superfamily protein
gma-miR172e	Glyma.10G116600	GGAATCTTGATGATGCTGCAGCAG	4	GSM1419391	Cat_1	Leaf	non-changed	Integrase-type DNA-binding superfamily protein
gma-miR172e	Glyma.10G116600	GGAATCTTGATGATGCTGCAGCAG	4	GSM647200	Cat_1	Seed	non-changed	Integrase-type DNA-binding superfamily protein
gma-miR172e	Glyma.10G116600	GGAATCTTGATGATGCTGCAGCAG	4	GSM1213430	Cat_1	Root	non-changed	Integrase-type DNA-binding superfamily protein
gma-miR171j-3p	Glyma.01G177200	TGATTGAGCCGTGCCAATATC	1	GSM1419391	Cat_2	Leaf	non-changed	GRAS family transcription factor
gma-miR164j	Glyma.17G101500	TGGAGAAGCAGGGCACGTGCA	4	GSM1419391	Cat_1	Leaf	non-changed	NAC domain containing protein 100
gma-miR164j	Glyma.17G101500	TGGAGAAGCAGGGCACGTGCA	4	GSM647200	Cat_1	Seed	non-changed	NAC domain containing protein 100
gma-miR164j	Glyma.17G101500	TGGAGAAGCAGGGCACGTGCA	4	GSM848964	Cat_2	Seed_coat	non-changed	NAC domain containing protein 100
gma-miR164j	Glyma.17G101500	TGGAGAAGCAGGGCACGTGCA	4	GSM1213430	Cat_1	Root	non-changed	NAC domain containing protein 100
gma-miR396k-5p	Glyma.09G068700	TTCCACAGCTTTCTTGAACTT	1	GSM848963	Cat_2	Cotyledon	non-changed	growth-regulating factor 5
gma-miR156m	Glyma.19G094000	TTGACAGAAGATAGAGAGCAC	1	GSM1419391	Cat_1	Leaf	non-changed	Squamosa promoter-binding protein-like (SBP domain) transcription factor family protein
gma-miR399g	Glyma.13G239100	TGCCAAAGGAGATTTGCCCAG	1	GSM1213430	Cat_2	Root	non-changed	phosphate 2
gma-miR171o-3p	Glyma.U013800	TTGAGCCGTGCCAATATCACA	6	GSM1419390	Cat_1	Leaf	non-changed	GRAS family transcription factor
gma-miR171o-3p	Glyma.U013800	TTGAGCCGTGCCAATATCACA	6	GSM1419391	Cat_1	Leaf	non-changed	GRAS family transcription factor
gma-miR171o-3p	Glyma.U013800	TTGAGCCGTGCCAATATCACA	6	GSM647200	Cat_1	Seed	non-changed	GRAS family transcription factor
gma-miR171o-3p	Glyma.U013800	TTGAGCCGTGCCAATATCACA	6	GSM848963	Cat_1	Cotyledon	non-changed	GRAS family transcription factor
gma-miR171o-3p	Glyma.U013800	TTGAGCCGTGCCAATATCACA	6	GSM848964	Cat_1	Seed_coat	non-changed	GRAS family transcription factor
gma-miR171o-3p	Glyma.U013800	TTGAGCCGTGCCAATATCACA	6	GSM1213430	Cat_1	Root	non-changed	GRAS family transcription factor
gma-miR166q	Glyma.06G086600	TCGGACCAGGCTTCATTCCC	6	GSM1419390	Cat_1	Leaf	Leaf-specific	homeobox gene 8
gma-miR166q	Glyma.06G086600	TCGGACCAGGCTTCATTCCC	6	GSM1419391	Cat_1	Leaf	Leaf-specific	homeobox gene 8
gma-miR166q	Glyma.06G086600	TCGGACCAGGCTTCATTCCC	6	GSM647200	Cat_1	Seed	Leaf-specific	homeobox gene 8
gma-miR166q	Glyma.06G086600	TCGGACCAGGCTTCATTCCC	6	GSM848963	Cat_1	Cotyledon	Leaf-specific	homeobox gene 8
gma-miR166q	Glyma.06G086600	TCGGACCAGGCTTCATTCCC	6	GSM848964	Cat_1	Seed_coat	Leaf-specific	homeobox gene 8
gma-miR166q	Glyma.06G086600	TCGGACCAGGCTTCATTCCC	6	GSM1213430	Cat_1	Root	Leaf-specific	homeobox gene 8
gma-miR160b	Glyma.14G166500	TGCCTGGCTCCCTGTATGCC	5	GSM647200	Cat_1	Seed	non-changed	auxin response factor 17
gma-miR160b	Glyma.14G166500	TGCCTGGCTCCCTGTATGCC	5	GSM825574	Cat_1	Mixed	non-changed	auxin response factor 17
gma-miR160b	Glyma.14G166500	TGCCTGGCTCCCTGTATGCC	5	GSM848963	Cat_1	Cotyledon	non-changed	auxin response factor 17
gma-miR160b	Glyma.14G166500	TGCCTGGCTCCCTGTATGCC	5	GSM848964	Cat_1	Seed_coat	non-changed	auxin response factor 17
gma-miR160b	Glyma.14G166500	TGCCTGGCTCCCTGTATGCC	5	GSM1213430	Cat_1	Root	non-changed	auxin response factor 17
gma-miR156n	Glyma.02G177500	TTGACAGAAGAGAGTGAGCAC	3	GSM647200	Cat_2	Seed	Cotyledon-specific	squamosa promoter binding protein-like 9
gma-miR156n	Glyma.02G177500	TTGACAGAAGAGAGTGAGCAC	3	GSM848963	Cat_1	Cotyledon	Cotyledon-specific	squamosa promoter binding protein-like 9
gma-miR156n	Glyma.02G177500	TTGACAGAAGAGAGTGAGCAC	3	GSM848964	Cat_1	Seed_coat	Cotyledon-specific	squamosa promoter binding protein-like 9
gma-miR164d	Glyma.08G173400	TGGAGAAGCAGGGCACGTGC	4	GSM1419390	Cat_1	Leaf	non-changed	NAC domain containing protein 1
gma-miR164d	Glyma.08G173400	TGGAGAAGCAGGGCACGTGC	4	GSM1419391	Cat_1	Leaf	non-changed	NAC domain containing protein 1
gma-miR164d	Glyma.08G173400	TGGAGAAGCAGGGCACGTGC	4	GSM647200	Cat_1	Seed	non-changed	NAC domain containing protein 1
gma-miR164d	Glyma.08G173400	TGGAGAAGCAGGGCACGTGC	4	GSM1213430	Cat_1	Root	non-changed	NAC domain containing protein 1
gma-miR5674b	Glyma.09G175200	TAATTGTGTTGTACATTATCA	2	GSM1419390	Cat_1	Leaf	non-changed	ATP binding;nucleic acid binding;helicases
gma-miR5674b	Glyma.09G175200	TAATTGTGTTGTACATTATCA	2	GSM1419391	Cat_1	Leaf	non-changed	ATP binding;nucleic acid binding;helicases
gma-miR156u	Glyma.01G063700	TGACAGAAGAGAGTGAGCAC	4	GSM1419390	Cat_1	Leaf	non-changed	Squamosa promoter-binding protein-like (SBP domain) transcription factor family protein
gma-miR156u	Glyma.01G063700	TGACAGAAGAGAGTGAGCAC	4	GSM1419391	Cat_1	Leaf	non-changed	Squamosa promoter-binding protein-like (SBP domain) transcription factor family protein
gma-miR156u	Glyma.01G063700	TGACAGAAGAGAGTGAGCAC	4	GSM647200	Cat_1	Seed	non-changed	Squamosa promoter-binding protein-like (SBP domain) transcription factor family protein
gma-miR156u	Glyma.01G063700	TGACAGAAGAGAGTGAGCAC	4	GSM848963	Cat_2	Cotyledon	non-changed	Squamosa promoter-binding protein-like (SBP domain) transcription factor family protein
gma-miR172c	Glyma.U022100	GGAATCTTGATGATGCTGCAG	4	GSM1419390	Cat_1	Leaf	non-changed	related to AP2.7
gma-miR172c	Glyma.U022100	GGAATCTTGATGATGCTGCAG	4	GSM1419391	Cat_1	Leaf	non-changed	related to AP2.7
gma-miR172c	Glyma.U022100	GGAATCTTGATGATGCTGCAG	4	GSM647200	Cat_1	Seed	non-changed	related to AP2.7
gma-miR172c	Glyma.U022100	GGAATCTTGATGATGCTGCAG	4	GSM1213430	Cat_1	Root	non-changed	related to AP2.7
gma-miR156i	Glyma.19G094000	TTGACAGAAGATAGAGAGCAC	1	GSM1419391	Cat_1	Leaf	non-changed	Squamosa promoter-binding protein-like (SBP domain) transcription factor family protein
gma-miR156j	Glyma.04G159600	TTGACAGAAGATAGAGAGCAC	3	GSM647200	Cat_2	Seed	non-changed	Squamosa promoter-binding protein-like (SBP domain) transcription factor family protein
gma-miR156j	Glyma.04G159600	TTGACAGAAGATAGAGAGCAC	3	GSM848963	Cat_1	Cotyledon	non-changed	Squamosa promoter-binding protein-like (SBP domain) transcription factor family protein
gma-miR156j	Glyma.04G159600	TTGACAGAAGATAGAGAGCAC	3	GSM848964	Cat_1	Seed_coat	non-changed	Squamosa promoter-binding protein-like (SBP domain) transcription factor family protein
gma-miR164d	Glyma.12G161700	TGGAGAAGCAGGGCACGTGC	1	GSM647200	Cat_1	Seed	non-changed	NAC (No Apical Meristem) domain transcriptional regulator superfamily protein
gma-miR171f	Glyma.01G177200	TGATTGAGCCGTGCCAATATC	1	GSM1419391	Cat_2	Leaf	non-changed	GRAS family transcription factor
gma-miR156v	Glyma.03G143100	TGACAGAAGAGAGTGAGCAC	2	GSM1419390	Cat_1	Leaf	non-changed	squamosa promoter binding protein-like 9
gma-miR156v	Glyma.03G143100	TGACAGAAGAGAGTGAGCAC	2	GSM1419391	Cat_1	Leaf	non-changed	squamosa promoter binding protein-like 9
gma-miR530e	Glyma.13G339000	TGCATTTGCACCTGCACTTTA	1	GSM647200	Cat_2	Seed	non-changed	Transcription factor IIA, alpha/beta subunit
gma-miR1507a	Glyma.19G009600	TCTCATTCCATACATCGTCTGA	1	GSM647200	Cat_2	Seed	non-changed	non-characterized
gma-miR172d	Glyma.15G044400	GGAATCTTGATGATGCTGCAGCAG	4	GSM1419390	Cat_1	Leaf	non-changed	related to AP2.7
gma-miR172d	Glyma.15G044400	GGAATCTTGATGATGCTGCAGCAG	4	GSM1419391	Cat_1	Leaf	non-changed	related to AP2.7
gma-miR172d	Glyma.15G044400	GGAATCTTGATGATGCTGCAGCAG	4	GSM647200	Cat_2	Seed	non-changed	related to AP2.7
gma-miR172d	Glyma.15G044400	GGAATCTTGATGATGCTGCAGCAG	4	GSM1213430	Cat_1	Root	non-changed	related to AP2.7
gma-miR164f	Glyma.08G173400	TGGAGAAGCAGGGCACGTGCA	4	GSM1419390	Cat_1	Leaf	non-changed	NAC domain containing protein 1
gma-miR164f	Glyma.08G173400	TGGAGAAGCAGGGCACGTGCA	4	GSM1419391	Cat_1	Leaf	non-changed	NAC domain containing protein 1
gma-miR164f	Glyma.08G173400	TGGAGAAGCAGGGCACGTGCA	4	GSM647200	Cat_1	Seed	non-changed	NAC domain containing protein 1
gma-miR164f	Glyma.08G173400	TGGAGAAGCAGGGCACGTGCA	4	GSM1213430	Cat_1	Root	non-changed	NAC domain containing protein 1
gma-miR156l	Glyma.19G094000	TTGACAGAAGATAGAGAGCAC	1	GSM1419391	Cat_1	Leaf	non-changed	Squamosa promoter-binding protein-like (SBP domain) transcription factor family protein
gma-miR399h	Glyma.13G239100	TGCCAAAGGAGAGTTGCCCTG	1	GSM1213430	Cat_2	Root	non-changed	phosphate 2
gma-miR399d	Glyma.16G118400	TGCCAAAGGAGATTTGCCCAG	1	GSM848964	Cat_1	Seed_coat	non-changed	ubiquitin family protein
gma-miR396i-5p	Glyma.04G230600	TTCCACAGCTTTCTTGAACTG	1	GSM848964	Cat_2	Seed_coat	non-changed	growth-regulating factor 7
gma-miR156k	Glyma.04G159600	TTGACAGAAGAGAGTGAGCAC	3	GSM647200	Cat_2	Seed	non-changed	Squamosa promoter-binding protein-like (SBP domain) transcription factor family protein
gma-miR156k	Glyma.04G159600	TTGACAGAAGAGAGTGAGCAC	3	GSM848963	Cat_1	Cotyledon	non-changed	Squamosa promoter-binding protein-like (SBP domain) transcription factor family protein
gma-miR156k	Glyma.04G159600	TTGACAGAAGAGAGTGAGCAC	3	GSM848964	Cat_1	Seed_coat	non-changed	Squamosa promoter-binding protein-like (SBP domain) transcription factor family protein
gma-miR156d	Glyma.04G159600	TTGACAGAAGATAGAGAGCAC	3	GSM647200	Cat_2	Seed	non-changed	Squamosa promoter-binding protein-like (SBP domain) transcription factor family protein
gma-miR156d	Glyma.04G159600	TTGACAGAAGATAGAGAGCAC	3	GSM848963	Cat_1	Cotyledon	non-changed	Squamosa promoter-binding protein-like (SBP domain) transcription factor family protein
gma-miR156d	Glyma.04G159600	TTGACAGAAGATAGAGAGCAC	3	GSM848964	Cat_1	Seed_coat	non-changed	Squamosa promoter-binding protein-like (SBP domain) transcription factor family protein
gma-miR166e	Glyma.05G101500	TCGGACCAGGCTTCATTCCCC	6	GSM1419390	Cat_1	Leaf	Leaf-specific	homeobox gene 8
gma-miR166e	Glyma.05G101500	TCGGACCAGGCTTCATTCCCC	6	GSM1419391	Cat_1	Leaf	Leaf-specific	homeobox gene 8
gma-miR166e	Glyma.05G101500	TCGGACCAGGCTTCATTCCCC	6	GSM647200	Cat_1	Seed	Leaf-specific	homeobox gene 8
gma-miR166e	Glyma.05G101500	TCGGACCAGGCTTCATTCCCC	6	GSM848963	Cat_1	Cotyledon	Leaf-specific	homeobox gene 8
gma-miR166e	Glyma.05G101500	TCGGACCAGGCTTCATTCCCC	6	GSM848964	Cat_1	Seed_coat	Leaf-specific	homeobox gene 8
gma-miR166e	Glyma.05G101500	TCGGACCAGGCTTCATTCCCC	6	GSM1213430	Cat_1	Root	Leaf-specific	homeobox gene 8
gma-miR156s	Glyma.06G238100	TGACAGAAGAGAGTGAGCACT	2	GSM1419390	Cat_1	Leaf	Cotyledon-specific	squamosa promoter-binding protein-like 12
gma-miR156s	Glyma.06G238100	TGACAGAAGAGAGTGAGCACT	2	GSM647200	Cat_1	Seed	Cotyledon-specific	squamosa promoter-binding protein-like 12
gma-miR393g	Glyma.02G065300	TCCAAAGGGATCGCATTGATCC	2	GSM1419391	Cat_2	Leaf	non-changed	auxin signaling F-box 3
gma-miR393g	Glyma.02G065300	TCCAAAGGGATCGCATTGATCC	2	GSM1213430	Cat_1	Root	non-changed	auxin signaling F-box 3
[truncated: 2,331 more rows]
