# Supplementary material for: Construction and analysis of degradome-dependent microRNA regulatory networks in soybean
Source: BMC Genomics. 2019 Jun 28;20:534. doi: 10.1186/s12864-019-5879-7 (PMC6599275; doi:10.1186/s12864-019-5879-7)
Supplement: Supplementary file 2 — Table S2. Basic information of conserved miR-target networks in investigated tissues (XLSX 46 kb) [file 12864_2019_5879_MOESM2_ESM.xlsx]

## Sheet: Sheet1
Supp_Table.2 Basic table of conserved miR-target networks in investigated tissues
miR_family	miRNA	Target_gene	miRNA_seq	Num_of_degradome	Category	Detected Expression in different tissues				Target_annotation
						Seed	Cotyledon	Leaf	Root
gma-miR1510	gma-miR1510b-3p	Glyma.13G194900	TGTTGTTTTACCTATTCCACC	5	Cat_1	16.13	0	301.42	3.2	Disease resistance protein (TIR-NBS-LRR class) family
gma-miR160	gma-miR160a-5p	Glyma.11G145500	TGCCTGGCTCCCTGTATGCCA	7	Cat_1	46.34	0	540.69	52.8	auxin response factor 10
gma-miR160	gma-miR160a-5p	Glyma.10G210600	TGCCTGGCTCCCTGTATGCCA	7	Cat_1	46.34	0	540.69	52.8	auxin response factor 16
gma-miR160	gma-miR160a-5p	Glyma.13G084700	TGCCTGGCTCCCTGTATGCCA	7	Cat_1	46.34	0	540.69	52.8	auxin response factor 17
gma-miR160	gma-miR160a-5p	Glyma.13G325200	TGCCTGGCTCCCTGTATGCCA	6	Cat_1	46.34	0	540.69	52.8	auxin response factor 10
gma-miR160	gma-miR160a-5p	Glyma.12G174100	TGCCTGGCTCCCTGTATGCCA	6	Cat_1	46.34	0	540.69	52.8	auxin response factor 16
gma-miR160	gma-miR160a-5p	Glyma.12G076200	TGCCTGGCTCCCTGTATGCCA	7	Cat_1	46.34	0	540.69	52.8	auxin response factor 10
gma-miR160	gma-miR160a-5p	Glyma.13G140600	TGCCTGGCTCCCTGTATGCCA	7	Cat_1	46.34	0	540.69	52.8	auxin response factor 16
gma-miR160	gma-miR160a-5p	Glyma.19G181900	TGCCTGGCTCCCTGTATGCCA	6	Cat_1	46.34	0	540.69	52.8	auxin response factor 16
gma-miR160	gma-miR160b	Glyma.12G174100	TGCCTGGCTCCCTGTATGCC	6	Cat_1	46.34	0	540.59	52.8	auxin response factor 16
gma-miR160	gma-miR160b	Glyma.12G076200	TGCCTGGCTCCCTGTATGCC	7	Cat_1	46.34	0	540.59	52.8	auxin response factor 10
gma-miR160	gma-miR160b	Glyma.11G145500	TGCCTGGCTCCCTGTATGCC	7	Cat_1	46.34	0	540.59	52.8	auxin response factor 10
gma-miR160	gma-miR160b	Glyma.13G325200	TGCCTGGCTCCCTGTATGCC	6	Cat_1	46.34	0	540.59	52.8	auxin response factor 10
gma-miR160	gma-miR160b	Glyma.13G084700	TGCCTGGCTCCCTGTATGCC	7	Cat_1	46.34	0	540.59	52.8	auxin response factor 17
gma-miR160	gma-miR160b	Glyma.13G140600	TGCCTGGCTCCCTGTATGCC	7	Cat_1	46.34	0	540.59	52.8	auxin response factor 16
gma-miR160	gma-miR160b	Glyma.10G210600	TGCCTGGCTCCCTGTATGCC	7	Cat_1	46.34	0	540.59	52.8	auxin response factor 16
gma-miR160	gma-miR160b	Glyma.19G181900	TGCCTGGCTCCCTGTATGCC	6	Cat_1	46.34	0	540.59	52.8	auxin response factor 16
gma-miR160	gma-miR160c	Glyma.11G145500	TGCCTGGCTCCCTGTATGCC	7	Cat_1	46.34	29.2644	539.55	52.48	auxin response factor 10
gma-miR160	gma-miR160c	Glyma.13G140600	TGCCTGGCTCCCTGTATGCC	7	Cat_1	46.34	29.2644	539.55	52.48	auxin response factor 16
gma-miR160	gma-miR160c	Glyma.10G210600	TGCCTGGCTCCCTGTATGCC	7	Cat_1	46.34	29.2644	539.55	52.48	auxin response factor 16
gma-miR160	gma-miR160c	Glyma.13G084700	TGCCTGGCTCCCTGTATGCC	7	Cat_1	46.34	29.2644	539.55	52.48	auxin response factor 17
gma-miR160	gma-miR160c	Glyma.13G325200	TGCCTGGCTCCCTGTATGCC	6	Cat_1	46.34	29.2644	539.55	52.48	auxin response factor 10
gma-miR160	gma-miR160c	Glyma.12G076200	TGCCTGGCTCCCTGTATGCC	7	Cat_1	46.34	29.2644	539.55	52.48	auxin response factor 10
gma-miR160	gma-miR160c	Glyma.19G181900	TGCCTGGCTCCCTGTATGCC	6	Cat_1	46.34	29.2644	539.55	52.48	auxin response factor 16
gma-miR160	gma-miR160c	Glyma.12G174100	TGCCTGGCTCCCTGTATGCC	6	Cat_1	46.34	29.2644	539.55	52.48	auxin response factor 16
gma-miR160	gma-miR160d	Glyma.11G145500	TGCCTGGCTCCCTGTATGCC	7	Cat_1	46.34	0	539.55	52.48	auxin response factor 10
gma-miR160	gma-miR160d	Glyma.13G084700	TGCCTGGCTCCCTGTATGCC	7	Cat_1	46.34	0	539.55	52.48	auxin response factor 17
gma-miR160	gma-miR160d	Glyma.12G076200	TGCCTGGCTCCCTGTATGCC	7	Cat_1	46.34	0	539.55	52.48	auxin response factor 10
gma-miR160	gma-miR160d	Glyma.19G181900	TGCCTGGCTCCCTGTATGCC	6	Cat_1	46.34	0	539.55	52.48	auxin response factor 16
gma-miR160	gma-miR160d	Glyma.13G140600	TGCCTGGCTCCCTGTATGCC	7	Cat_1	46.34	0	539.55	52.48	auxin response factor 16
gma-miR160	gma-miR160d	Glyma.13G325200	TGCCTGGCTCCCTGTATGCC	6	Cat_1	46.34	0	539.55	52.48	auxin response factor 10
gma-miR160	gma-miR160d	Glyma.10G210600	TGCCTGGCTCCCTGTATGCC	7	Cat_1	46.34	0	539.55	52.48	auxin response factor 16
gma-miR160	gma-miR160d	Glyma.12G174100	TGCCTGGCTCCCTGTATGCC	6	Cat_1	46.34	0	539.55	52.48	auxin response factor 16
gma-miR160	gma-miR160e	Glyma.10G210600	TGCCTGGCTCCCTGTATGCC	7	Cat_1	46.34	0	540.45	52.8	auxin response factor 16
gma-miR160	gma-miR160e	Glyma.13G084700	TGCCTGGCTCCCTGTATGCC	7	Cat_1	46.34	0	540.45	52.8	auxin response factor 17
gma-miR160	gma-miR160e	Glyma.13G325200	TGCCTGGCTCCCTGTATGCC	6	Cat_1	46.34	0	540.45	52.8	auxin response factor 10
gma-miR160	gma-miR160e	Glyma.12G174100	TGCCTGGCTCCCTGTATGCC	6	Cat_1	46.34	0	540.45	52.8	auxin response factor 16
gma-miR160	gma-miR160e	Glyma.13G140600	TGCCTGGCTCCCTGTATGCC	7	Cat_1	46.34	0	540.45	52.8	auxin response factor 16
gma-miR160	gma-miR160e	Glyma.19G181900	TGCCTGGCTCCCTGTATGCC	6	Cat_1	46.34	0	540.45	52.8	auxin response factor 16
gma-miR160	gma-miR160e	Glyma.11G145500	TGCCTGGCTCCCTGTATGCC	7	Cat_1	46.34	0	540.45	52.8	auxin response factor 10
gma-miR160	gma-miR160e	Glyma.12G076200	TGCCTGGCTCCCTGTATGCC	7	Cat_1	46.34	0	540.45	52.8	auxin response factor 10
gma-miR160	gma-miR160f	Glyma.13G325200	TGCCTGGCTCCCTGTATGCCA	6	Cat_1	46.34	0	540.62	52.8	auxin response factor 10
gma-miR160	gma-miR160f	Glyma.13G140600	TGCCTGGCTCCCTGTATGCCA	7	Cat_1	46.34	0	540.62	52.8	auxin response factor 16
gma-miR160	gma-miR160f	Glyma.11G145500	TGCCTGGCTCCCTGTATGCCA	7	Cat_1	46.34	0	540.62	52.8	auxin response factor 10
gma-miR160	gma-miR160f	Glyma.19G181900	TGCCTGGCTCCCTGTATGCCA	6	Cat_1	46.34	0	540.62	52.8	auxin response factor 16
gma-miR160	gma-miR160f	Glyma.12G076200	TGCCTGGCTCCCTGTATGCCA	7	Cat_1	46.34	0	540.62	52.8	auxin response factor 10
gma-miR160	gma-miR160f	Glyma.13G084700	TGCCTGGCTCCCTGTATGCCA	7	Cat_1	46.34	0	540.62	52.8	auxin response factor 17
gma-miR160	gma-miR160f	Glyma.10G210600	TGCCTGGCTCCCTGTATGCCA	7	Cat_1	46.34	0	540.62	52.8	auxin response factor 16
gma-miR160	gma-miR160f	Glyma.12G174100	TGCCTGGCTCCCTGTATGCCA	6	Cat_1	46.34	0	540.62	52.8	auxin response factor 16
gma-miR166	gma-miR166a-3p	Glyma.07G016700	TCGGACCAGGCTTCATTCCCC	6	Cat_1	4590.92	0	93858.2	1772.65	Homeobox-leucine zipper family protein / lipid-binding START domain-containing protein
gma-miR166	gma-miR166a-3p	Glyma.12G075800	TCGGACCAGGCTTCATTCCCC	6	Cat_1	4590.92	0	93858.2	1772.65	Homeobox-leucine zipper family protein / lipid-binding START domain-containing protein
gma-miR166	gma-miR166a-3p	Glyma.15G129700	TCGGACCAGGCTTCATTCCCC	6	Cat_1	4590.92	0	93858.2	1772.65	Homeobox-leucine zipper family protein / lipid-binding START domain-containing protein
gma-miR166	gma-miR166a-3p	Glyma.11G145800	TCGGACCAGGCTTCATTCCCC	6	Cat_1	4590.92	0	93858.2	1772.65	Homeobox-leucine zipper family protein / lipid-binding START domain-containing protein
gma-miR166	gma-miR166a-3p	Glyma.06G086600	TCGGACCAGGCTTCATTCCCC	6	Cat_1	4590.92	0	93858.2	1772.65	homeobox gene 8
gma-miR166	gma-miR166a-3p	Glyma.08G202000	TCGGACCAGGCTTCATTCCCC	6	Cat_1	4590.92	0	93858.2	1772.65	Homeobox-leucine zipper family protein / lipid-binding START domain-containing protein
gma-miR166	gma-miR166a-3p	Glyma.05G101500	TCGGACCAGGCTTCATTCCCC	6	Cat_1	4590.92	0	93858.2	1772.65	homeobox gene 8
gma-miR166	gma-miR166b	Glyma.06G086600	TCGGACCAGGCTTCATTCCCC	6	Cat_1	4898.62	0	109414	13927.1	homeobox gene 8
gma-miR166	gma-miR166b	Glyma.15G129700	TCGGACCAGGCTTCATTCCCC	6	Cat_1	4898.62	0	109414	13927.1	Homeobox-leucine zipper family protein / lipid-binding START domain-containing protein
gma-miR166	gma-miR166b	Glyma.11G145800	TCGGACCAGGCTTCATTCCCC	6	Cat_1	4898.62	0	109414	13927.1	Homeobox-leucine zipper family protein / lipid-binding START domain-containing protein
gma-miR166	gma-miR166b	Glyma.12G075800	TCGGACCAGGCTTCATTCCCC	6	Cat_1	4898.62	0	109414	13927.1	Homeobox-leucine zipper family protein / lipid-binding START domain-containing protein
gma-miR166	gma-miR166b	Glyma.07G016700	TCGGACCAGGCTTCATTCCCC	6	Cat_1	4898.62	0	109414	13927.1	Homeobox-leucine zipper family protein / lipid-binding START domain-containing protein
gma-miR166	gma-miR166b	Glyma.05G101500	TCGGACCAGGCTTCATTCCCC	6	Cat_1	4898.62	0	109414	13927.1	homeobox gene 8
gma-miR166	gma-miR166b	Glyma.08G202000	TCGGACCAGGCTTCATTCCCC	6	Cat_1	4898.62	0	109414	13927.1	Homeobox-leucine zipper family protein / lipid-binding START domain-containing protein
gma-miR166	gma-miR166c-3p	Glyma.06G086600	TCGGACCAGGCTTCATTCCCC	6	Cat_1	4683.03	0	101715	2530.49	homeobox gene 8
gma-miR166	gma-miR166c-3p	Glyma.11G145800	TCGGACCAGGCTTCATTCCCC	6	Cat_1	4683.03	0	101715	2530.49	Homeobox-leucine zipper family protein / lipid-binding START domain-containing protein
gma-miR166	gma-miR166c-3p	Glyma.07G016700	TCGGACCAGGCTTCATTCCCC	6	Cat_1	4683.03	0	101715	2530.49	Homeobox-leucine zipper family protein / lipid-binding START domain-containing protein
gma-miR166	gma-miR166c-3p	Glyma.08G202000	TCGGACCAGGCTTCATTCCCC	6	Cat_1	4683.03	0	101715	2530.49	Homeobox-leucine zipper family protein / lipid-binding START domain-containing protein
gma-miR166	gma-miR166c-3p	Glyma.05G101500	TCGGACCAGGCTTCATTCCCC	6	Cat_1	4683.03	0	101715	2530.49	homeobox gene 8
gma-miR166	gma-miR166c-3p	Glyma.12G075800	TCGGACCAGGCTTCATTCCCC	6	Cat_1	4683.03	0	101715	2530.49	Homeobox-leucine zipper family protein / lipid-binding START domain-containing protein
gma-miR166	gma-miR166c-3p	Glyma.15G129700	TCGGACCAGGCTTCATTCCCC	6	Cat_1	4683.03	0	101715	2530.49	Homeobox-leucine zipper family protein / lipid-binding START domain-containing protein
gma-miR166	gma-miR166d	Glyma.11G145800	TCGGACCAGGCTTCATTCCCC	6	Cat_1	4897.44	0	109434	13929	Homeobox-leucine zipper family protein / lipid-binding START domain-containing protein
gma-miR166	gma-miR166d	Glyma.15G129700	TCGGACCAGGCTTCATTCCCC	6	Cat_1	4897.44	0	109434	13929	Homeobox-leucine zipper family protein / lipid-binding START domain-containing protein
gma-miR166	gma-miR166d	Glyma.07G016700	TCGGACCAGGCTTCATTCCCC	6	Cat_1	4897.44	0	109434	13929	Homeobox-leucine zipper family protein / lipid-binding START domain-containing protein
gma-miR166	gma-miR166d	Glyma.12G075800	TCGGACCAGGCTTCATTCCCC	6	Cat_1	4897.44	0	109434	13929	Homeobox-leucine zipper family protein / lipid-binding START domain-containing protein
gma-miR166	gma-miR166d	Glyma.08G202000	TCGGACCAGGCTTCATTCCCC	6	Cat_1	4897.44	0	109434	13929	Homeobox-leucine zipper family protein / lipid-binding START domain-containing protein
gma-miR166	gma-miR166d	Glyma.05G101500	TCGGACCAGGCTTCATTCCCC	6	Cat_1	4897.44	0	109434	13929	homeobox gene 8
gma-miR166	gma-miR166d	Glyma.06G086600	TCGGACCAGGCTTCATTCCCC	6	Cat_1	4897.44	0	109434	13929	homeobox gene 8
gma-miR166	gma-miR166e	Glyma.08G202000	TCGGACCAGGCTTCATTCCCC	6	Cat_1	4683.61	0	96344.6	2039.24	Homeobox-leucine zipper family protein / lipid-binding START domain-containing protein
gma-miR166	gma-miR166e	Glyma.05G101500	TCGGACCAGGCTTCATTCCCC	6	Cat_1	4683.61	0	96344.6	2039.24	homeobox gene 8
gma-miR166	gma-miR166e	Glyma.06G086600	TCGGACCAGGCTTCATTCCCC	6	Cat_1	4683.61	0	96344.6	2039.24	homeobox gene 8
gma-miR166	gma-miR166e	Glyma.11G145800	TCGGACCAGGCTTCATTCCCC	6	Cat_1	4683.61	0	96344.6	2039.24	Homeobox-leucine zipper family protein / lipid-binding START domain-containing protein
gma-miR166	gma-miR166e	Glyma.15G129700	TCGGACCAGGCTTCATTCCCC	6	Cat_1	4683.61	0	96344.6	2039.24	Homeobox-leucine zipper family protein / lipid-binding START domain-containing protein
gma-miR166	gma-miR166e	Glyma.07G016700	TCGGACCAGGCTTCATTCCCC	6	Cat_1	4683.61	0	96344.6	2039.24	Homeobox-leucine zipper family protein / lipid-binding START domain-containing protein
gma-miR166	gma-miR166e	Glyma.12G075800	TCGGACCAGGCTTCATTCCCC	6	Cat_1	4683.61	0	96344.6	2039.24	Homeobox-leucine zipper family protein / lipid-binding START domain-containing protein
gma-miR166	gma-miR166f	Glyma.05G101500	TCGGACCAGGCTTCATTCCCC	6	Cat_1	4897.44	0	109434	13929	homeobox gene 8
gma-miR166	gma-miR166f	Glyma.08G202000	TCGGACCAGGCTTCATTCCCC	6	Cat_1	4897.44	0	109434	13929	Homeobox-leucine zipper family protein / lipid-binding START domain-containing protein
gma-miR166	gma-miR166f	Glyma.07G016700	TCGGACCAGGCTTCATTCCCC	6	Cat_1	4897.44	0	109434	13929	Homeobox-leucine zipper family protein / lipid-binding START domain-containing protein
gma-miR166	gma-miR166f	Glyma.12G075800	TCGGACCAGGCTTCATTCCCC	6	Cat_1	4897.44	0	109434	13929	Homeobox-leucine zipper family protein / lipid-binding START domain-containing protein
gma-miR166	gma-miR166f	Glyma.15G129700	TCGGACCAGGCTTCATTCCCC	6	Cat_1	4897.44	0	109434	13929	Homeobox-leucine zipper family protein / lipid-binding START domain-containing protein
gma-miR166	gma-miR166f	Glyma.06G086600	TCGGACCAGGCTTCATTCCCC	6	Cat_1	4897.44	0	109434	13929	homeobox gene 8
gma-miR166	gma-miR166f	Glyma.11G145800	TCGGACCAGGCTTCATTCCCC	6	Cat_1	4897.44	0	109434	13929	Homeobox-leucine zipper family protein / lipid-binding START domain-containing protein
gma-miR166	gma-miR166g	Glyma.12G075800	TCGGACCAGGCTTCATTCCCC	6	Cat_1	4691.82	0	101742	2533.37	Homeobox-leucine zipper family protein / lipid-binding START domain-containing protein
gma-miR166	gma-miR166g	Glyma.15G129700	TCGGACCAGGCTTCATTCCCC	6	Cat_1	4691.82	0	101742	2533.37	Homeobox-leucine zipper family protein / lipid-binding START domain-containing protein
gma-miR166	gma-miR166g	Glyma.05G101500	TCGGACCAGGCTTCATTCCCC	6	Cat_1	4691.82	0	101742	2533.37	homeobox gene 8
gma-miR166	gma-miR166g	Glyma.08G202000	TCGGACCAGGCTTCATTCCCC	6	Cat_1	4691.82	0	101742	2533.37	Homeobox-leucine zipper family protein / lipid-binding START domain-containing protein
gma-miR166	gma-miR166g	Glyma.07G016700	TCGGACCAGGCTTCATTCCCC	6	Cat_1	4691.82	0	101742	2533.37	Homeobox-leucine zipper family protein / lipid-binding START domain-containing protein
gma-miR166	gma-miR166g	Glyma.06G086600	TCGGACCAGGCTTCATTCCCC	6	Cat_1	4691.82	0	101742	2533.37	homeobox gene 8
gma-miR166	gma-miR166g	Glyma.11G145800	TCGGACCAGGCTTCATTCCCC	6	Cat_1	4691.82	0	101742	2533.37	Homeobox-leucine zipper family protein / lipid-binding START domain-containing protein
gma-miR166	gma-miR166i-3p	Glyma.15G129700	TCGGACCAGGCTTCATTCCCC	6	Cat_1	4691.82	0	101742	2533.37	Homeobox-leucine zipper family protein / lipid-binding START domain-containing protein
gma-miR166	gma-miR166i-3p	Glyma.07G016700	TCGGACCAGGCTTCATTCCCC	6	Cat_1	4691.82	0	101742	2533.37	Homeobox-leucine zipper family protein / lipid-binding START domain-containing protein
gma-miR166	gma-miR166i-3p	Glyma.12G075800	TCGGACCAGGCTTCATTCCCC	6	Cat_1	4691.82	0	101742	2533.37	Homeobox-leucine zipper family protein / lipid-binding START domain-containing protein
gma-miR166	gma-miR166i-3p	Glyma.06G086600	TCGGACCAGGCTTCATTCCCC	6	Cat_1	4691.82	0	101742	2533.37	homeobox gene 8
gma-miR166	gma-miR166i-3p	Glyma.08G202000	TCGGACCAGGCTTCATTCCCC	6	Cat_1	4691.82	0	101742	2533.37	Homeobox-leucine zipper family protein / lipid-binding START domain-containing protein
gma-miR166	gma-miR166i-3p	Glyma.05G101500	TCGGACCAGGCTTCATTCCCC	6	Cat_1	4691.82	0	101742	2533.37	homeobox gene 8
gma-miR166	gma-miR166i-3p	Glyma.11G145800	TCGGACCAGGCTTCATTCCCC	6	Cat_1	4691.82	0	101742	2533.37	Homeobox-leucine zipper family protein / lipid-binding START domain-containing protein
gma-miR166	gma-miR166j-3p	Glyma.12G075800	TCGGACCAGGCTTCATTCCCG	6	Cat_1	315.02	0	15822.9	12312.6	Homeobox-leucine zipper family protein / lipid-binding START domain-containing protein
gma-miR166	gma-miR166j-3p	Glyma.05G101500	TCGGACCAGGCTTCATTCCCG	6	Cat_1	315.02	0	15822.9	12312.6	homeobox gene 8
gma-miR166	gma-miR166j-3p	Glyma.08G202000	TCGGACCAGGCTTCATTCCCG	6	Cat_1	315.02	0	15822.9	12312.6	Homeobox-leucine zipper family protein / lipid-binding START domain-containing protein
gma-miR166	gma-miR166j-3p	Glyma.15G129700	TCGGACCAGGCTTCATTCCCG	6	Cat_1	315.02	0	15822.9	12312.6	Homeobox-leucine zipper family protein / lipid-binding START domain-containing protein
gma-miR166	gma-miR166j-3p	Glyma.07G016700	TCGGACCAGGCTTCATTCCCG	6	Cat_1	315.02	0	15822.9	12312.6	Homeobox-leucine zipper family protein / lipid-binding START domain-containing protein
gma-miR166	gma-miR166j-3p	Glyma.11G145800	TCGGACCAGGCTTCATTCCCG	6	Cat_1	315.02	0	15822.9	12312.6	Homeobox-leucine zipper family protein / lipid-binding START domain-containing protein
gma-miR166	gma-miR166j-3p	Glyma.06G086600	TCGGACCAGGCTTCATTCCCG	6	Cat_1	315.02	0	15822.9	12312.6	homeobox gene 8
gma-miR166	gma-miR166n	Glyma.11G145800	TCGGACCAGGCTTCATTCCCC	6	Cat_1	4898.62	0	109414	13927.1	Homeobox-leucine zipper family protein / lipid-binding START domain-containing protein
gma-miR166	gma-miR166n	Glyma.12G075800	TCGGACCAGGCTTCATTCCCC	6	Cat_1	4898.62	0	109414	13927.1	Homeobox-leucine zipper family protein / lipid-binding START domain-containing protein
gma-miR166	gma-miR166n	Glyma.07G016700	TCGGACCAGGCTTCATTCCCC	6	Cat_1	4898.62	0	109414	13927.1	Homeobox-leucine zipper family protein / lipid-binding START domain-containing protein
gma-miR166	gma-miR166n	Glyma.05G101500	TCGGACCAGGCTTCATTCCCC	6	Cat_1	4898.62	0	109414	13927.1	homeobox gene 8
gma-miR166	gma-miR166n	Glyma.06G086600	TCGGACCAGGCTTCATTCCCC	6	Cat_1	4898.62	0	109414	13927.1	homeobox gene 8
gma-miR166	gma-miR166n	Glyma.15G129700	TCGGACCAGGCTTCATTCCCC	6	Cat_1	4898.62	0	109414	13927.1	Homeobox-leucine zipper family protein / lipid-binding START domain-containing protein
gma-miR166	gma-miR166n	Glyma.08G202000	TCGGACCAGGCTTCATTCCCC	6	Cat_1	4898.62	0	109414	13927.1	Homeobox-leucine zipper family protein / lipid-binding START domain-containing protein
gma-miR166	gma-miR166o	Glyma.06G086600	TCGGACCAGGCTTCATTCCCC	6	Cat_1	4898.62	0	109414	13927.1	homeobox gene 8
gma-miR166	gma-miR166o	Glyma.12G075800	TCGGACCAGGCTTCATTCCCC	6	Cat_1	4898.62	0	109414	13927.1	Homeobox-leucine zipper family protein / lipid-binding START domain-containing protein
gma-miR166	gma-miR166o	Glyma.07G016700	TCGGACCAGGCTTCATTCCCC	6	Cat_1	4898.62	0	109414	13927.1	Homeobox-leucine zipper family protein / lipid-binding START domain-containing protein
gma-miR166	gma-miR166o	Glyma.15G129700	TCGGACCAGGCTTCATTCCCC	6	Cat_1	4898.62	0	109414	13927.1	Homeobox-leucine zipper family protein / lipid-binding START domain-containing protein
gma-miR166	gma-miR166o	Glyma.11G145800	TCGGACCAGGCTTCATTCCCC	6	Cat_1	4898.62	0	109414	13927.1	Homeobox-leucine zipper family protein / lipid-binding START domain-containing protein
gma-miR166	gma-miR166o	Glyma.08G202000	TCGGACCAGGCTTCATTCCCC	6	Cat_1	4898.62	0	109414	13927.1	Homeobox-leucine zipper family protein / lipid-binding START domain-containing protein
gma-miR166	gma-miR166o	Glyma.05G101500	TCGGACCAGGCTTCATTCCCC	6	Cat_1	4898.62	0	109414	13927.1	homeobox gene 8
gma-miR166	gma-miR166p	Glyma.12G075800	TCGGACCAGGCTTCATTCCC	6	Cat_1	4691.82	0	101742	2533.37	Homeobox-leucine zipper family protein / lipid-binding START domain-containing protein
gma-miR166	gma-miR166p	Glyma.07G016700	TCGGACCAGGCTTCATTCCC	6	Cat_1	4691.82	0	101742	2533.37	Homeobox-leucine zipper family protein / lipid-binding START domain-containing protein
gma-miR166	gma-miR166p	Glyma.08G202000	TCGGACCAGGCTTCATTCCC	6	Cat_1	4691.82	0	101742	2533.37	Homeobox-leucine zipper family protein / lipid-binding START domain-containing protein
gma-miR166	gma-miR166p	Glyma.11G145800	TCGGACCAGGCTTCATTCCC	6	Cat_1	4691.82	0	101742	2533.37	Homeobox-leucine zipper family protein / lipid-binding START domain-containing protein
gma-miR166	gma-miR166p	Glyma.05G101500	TCGGACCAGGCTTCATTCCC	6	Cat_1	4691.82	0	101742	2533.37	homeobox gene 8
gma-miR166	gma-miR166p	Glyma.06G086600	TCGGACCAGGCTTCATTCCC	6	Cat_1	4691.82	0	101742	2533.37	homeobox gene 8
gma-miR166	gma-miR166p	Glyma.15G129700	TCGGACCAGGCTTCATTCCC	6	Cat_1	4691.82	0	101742	2533.37	Homeobox-leucine zipper family protein / lipid-binding START domain-containing protein
gma-miR166	gma-miR166q	Glyma.12G075800	TCGGACCAGGCTTCATTCCC	6	Cat_1	4898.62	0	109414	13927.1	Homeobox-leucine zipper family protein / lipid-binding START domain-containing protein
gma-miR166	gma-miR166q	Glyma.08G202000	TCGGACCAGGCTTCATTCCC	6	Cat_1	4898.62	0	109414	13927.1	Homeobox-leucine zipper family protein / lipid-binding START domain-containing protein
gma-miR166	gma-miR166q	Glyma.15G129700	TCGGACCAGGCTTCATTCCC	6	Cat_1	4898.62	0	109414	13927.1	Homeobox-leucine zipper family protein / lipid-binding START domain-containing protein
gma-miR166	gma-miR166q	Glyma.11G145800	TCGGACCAGGCTTCATTCCC	6	Cat_1	4898.62	0	109414	13927.1	Homeobox-leucine zipper family protein / lipid-binding START domain-containing protein
gma-miR166	gma-miR166q	Glyma.07G016700	TCGGACCAGGCTTCATTCCC	6	Cat_1	4898.62	0	109414	13927.1	Homeobox-leucine zipper family protein / lipid-binding START domain-containing protein
gma-miR166	gma-miR166q	Glyma.05G101500	TCGGACCAGGCTTCATTCCC	6	Cat_1	4898.62	0	109414	13927.1	homeobox gene 8
gma-miR166	gma-miR166q	Glyma.06G086600	TCGGACCAGGCTTCATTCCC	6	Cat_1	4898.62	0	109414	13927.1	homeobox gene 8
gma-miR166	gma-miR166r	Glyma.06G086600	TCGGACCAGGCTTCATTCCC	6	Cat_1	115.86	0	1217.56	201.94	homeobox gene 8
gma-miR166	gma-miR166r	Glyma.05G101500	TCGGACCAGGCTTCATTCCC	6	Cat_1	115.86	0	1217.56	201.94	homeobox gene 8
gma-miR166	gma-miR166r	Glyma.08G202000	TCGGACCAGGCTTCATTCCC	6	Cat_1	115.86	0	1217.56	201.94	Homeobox-leucine zipper family protein / lipid-binding START domain-containing protein
gma-miR166	gma-miR166r	Glyma.11G145800	TCGGACCAGGCTTCATTCCC	6	Cat_1	115.86	0	1217.56	201.94	Homeobox-leucine zipper family protein / lipid-binding START domain-containing protein
gma-miR166	gma-miR166r	Glyma.07G016700	TCGGACCAGGCTTCATTCCC	6	Cat_1	115.86	0	1217.56	201.94	Homeobox-leucine zipper family protein / lipid-binding START domain-containing protein
gma-miR166	gma-miR166r	Glyma.12G075800	TCGGACCAGGCTTCATTCCC	6	Cat_1	115.86	0	1217.56	201.94	Homeobox-leucine zipper family protein / lipid-binding START domain-containing protein
gma-miR166	gma-miR166r	Glyma.15G129700	TCGGACCAGGCTTCATTCCC	6	Cat_1	115.86	0	1217.56	201.94	Homeobox-leucine zipper family protein / lipid-binding START domain-containing protein
gma-miR166	gma-miR166s	Glyma.15G129700	TCGGACCAGGCTTCATTCCC	6	Cat_1	4907.41	0	109420	13929.4	Homeobox-leucine zipper family protein / lipid-binding START domain-containing protein
gma-miR166	gma-miR166s	Glyma.08G202000	TCGGACCAGGCTTCATTCCC	6	Cat_1	4907.41	0	109420	13929.4	Homeobox-leucine zipper family protein / lipid-binding START domain-containing protein
gma-miR166	gma-miR166s	Glyma.12G075800	TCGGACCAGGCTTCATTCCC	6	Cat_1	4907.41	0	109420	13929.4	Homeobox-leucine zipper family protein / lipid-binding START domain-containing protein
gma-miR166	gma-miR166s	Glyma.05G101500	TCGGACCAGGCTTCATTCCC	6	Cat_1	4907.41	0	109420	13929.4	homeobox gene 8
gma-miR166	gma-miR166s	Glyma.06G086600	TCGGACCAGGCTTCATTCCC	6	Cat_1	4907.41	0	109420	13929.4	homeobox gene 8
gma-miR166	gma-miR166s	Glyma.11G145800	TCGGACCAGGCTTCATTCCC	6	Cat_1	4907.41	0	109420	13929.4	Homeobox-leucine zipper family protein / lipid-binding START domain-containing protein
gma-miR166	gma-miR166s	Glyma.07G016700	TCGGACCAGGCTTCATTCCC	6	Cat_1	4907.41	0	109420	13929.4	Homeobox-leucine zipper family protein / lipid-binding START domain-containing protein
gma-miR166	gma-miR166t	Glyma.08G202000	TCGGACCAGGCTTCATTCCC	6	Cat_1	4907.41	0	109420	13929.4	Homeobox-leucine zipper family protein / lipid-binding START domain-containing protein
gma-miR166	gma-miR166t	Glyma.11G145800	TCGGACCAGGCTTCATTCCC	6	Cat_1	4907.41	0	109420	13929.4	Homeobox-leucine zipper family protein / lipid-binding START domain-containing protein
gma-miR166	gma-miR166t	Glyma.07G016700	TCGGACCAGGCTTCATTCCC	6	Cat_1	4907.41	0	109420	13929.4	Homeobox-leucine zipper family protein / lipid-binding START domain-containing protein
gma-miR166	gma-miR166t	Glyma.12G075800	TCGGACCAGGCTTCATTCCC	6	Cat_1	4907.41	0	109420	13929.4	Homeobox-leucine zipper family protein / lipid-binding START domain-containing protein
gma-miR166	gma-miR166t	Glyma.05G101500	TCGGACCAGGCTTCATTCCC	6	Cat_1	4907.41	0	109420	13929.4	homeobox gene 8
gma-miR166	gma-miR166t	Glyma.06G086600	TCGGACCAGGCTTCATTCCC	6	Cat_1	4907.41	0	109420	13929.4	homeobox gene 8
gma-miR166	gma-miR166t	Glyma.15G129700	TCGGACCAGGCTTCATTCCC	6	Cat_1	4907.41	0	109420	13929.4	Homeobox-leucine zipper family protein / lipid-binding START domain-containing protein
gma-miR167	gma-miR167a	Glyma.15G005300	TGAAGCTGCCAGCATGATCTA	7	Cat_1	198.59	0	50.8	21.44	zinc finger (C3HC4-type RING finger) family protein
gma-miR167	gma-miR167b	Glyma.15G005300	TGAAGCTGCCAGCATGATCTA	7	Cat_1	198.88	0	51.11	21.44	zinc finger (C3HC4-type RING finger) family protein
gma-miR167	gma-miR167d	Glyma.15G005300	TGAAGCTGCCAGCATGATCTA	7	Cat_1	198.88	0	51.11	21.44	zinc finger (C3HC4-type RING finger) family protein
gma-miR167	gma-miR167k	Glyma.18G046800	TGAAGCTGCCAGCCTGATCTTA	6	Cat_1	5.28	44.2369	0.07	0	auxin response factor 8
gma-miR167	gma-miR167k	Glyma.11G204200	TGAAGCTGCCAGCCTGATCTTA	6	Cat_1	5.28	44.2369	0.07	0	auxin response factor 8
gma-miR167	gma-miR167k	Glyma.08G100100	TGAAGCTGCCAGCCTGATCTTA	7	Cat_1	5.28	44.2369	0.07	0	auxin response factor 8
gma-miR167	gma-miR167k	Glyma.05G143800	TGAAGCTGCCAGCCTGATCTTA	7	Cat_1	5.28	44.2369	0.07	0	auxin response factor 6
gma-miR167	gma-miR167k	Glyma.15G091000	TGAAGCTGCCAGCCTGATCTTA	6	Cat_1	5.28	44.2369	0.07	0	auxin response factor 8
gma-miR171	gma-miR171c-3p	Glyma.U013800	TTGAGCCGTGCCAATATCACA	6	Cat_1	15.24	0	32.83	44.16	GRAS family transcription factor
gma-miR171	gma-miR171c-3p	Glyma.01G079500	TTGAGCCGTGCCAATATCACA	6	Cat_1	15.24	0	32.83	44.16	GRAS family transcription factor
gma-miR171	gma-miR171c-3p	Glyma.03G031800	TTGAGCCGTGCCAATATCACA	6	Cat_1	15.24	0	32.83	44.16	GRAS family transcription factor
gma-miR171	gma-miR171c-3p	Glyma.01G136300	TTGAGCCGTGCCAATATCACA	6	Cat_1	15.24	0	32.83	44.16	GRAS family transcription factor
gma-miR171	gma-miR171i-3p	Glyma.01G136300	TTGAGCCGTGCCAATATCACG	6	Cat_1	1.16	0	2.01	0.96	GRAS family transcription factor
gma-miR171	gma-miR171i-3p	Glyma.U013800	TTGAGCCGTGCCAATATCACG	6	Cat_1	1.16	0	2.01	0.96	GRAS family transcription factor
gma-miR171	gma-miR171i-3p	Glyma.01G079500	TTGAGCCGTGCCAATATCACG	6	Cat_1	1.16	0	2.01	0.96	GRAS family transcription factor
gma-miR171	gma-miR171i-3p	Glyma.03G031800	TTGAGCCGTGCCAATATCACG	6	Cat_1	1.16	0	2.01	0.96	GRAS family transcription factor
gma-miR171	gma-miR171k-3p	Glyma.03G031800	TTGAGCCGCGCCAATATCACT	6	Cat_1	0	0	3.02	5.12	GRAS family transcription factor
gma-miR171	gma-miR171k-3p	Glyma.01G079500	TTGAGCCGCGCCAATATCACT	6	Cat_1	0	0	3.02	5.12	GRAS family transcription factor
gma-miR171	gma-miR171k-3p	Glyma.01G136300	TTGAGCCGCGCCAATATCACT	6	Cat_1	0	0	3.02	5.12	GRAS family transcription factor
gma-miR171	gma-miR171k-3p	Glyma.U013800	TTGAGCCGCGCCAATATCACT	6	Cat_1	0	0	3.02	5.12	GRAS family transcription factor
gma-miR171	gma-miR171m	Glyma.01G079500	TTGAGCCGCGTCAATATCTCA	6	Cat_1	45.75	0	8.03	48.96	GRAS family transcription factor
gma-miR171	gma-miR171m	Glyma.U013800	TTGAGCCGCGTCAATATCTCA	6	Cat_1	45.75	0	8.03	48.96	GRAS family transcription factor
gma-miR171	gma-miR171m	Glyma.01G136300	TTGAGCCGCGTCAATATCTCA	6	Cat_1	45.75	0	8.03	48.96	GRAS family transcription factor
gma-miR171	gma-miR171m	Glyma.03G031800	TTGAGCCGCGTCAATATCTCA	6	Cat_1	45.75	0	8.03	48.96	GRAS family transcription factor
gma-miR171	gma-miR171n	Glyma.03G031800	TTGAGCCGCGTCAATATCTTA	6	Cat_1	2.93	4.76398	8.88	16	GRAS family transcription factor
gma-miR171	gma-miR171n	Glyma.01G079500	TTGAGCCGCGTCAATATCTTA	6	Cat_1	2.93	4.76398	8.88	16	GRAS family transcription factor
gma-miR171	gma-miR171n	Glyma.01G136300	TTGAGCCGCGTCAATATCTTA	6	Cat_1	2.93	4.76398	8.88	16	GRAS family transcription factor
gma-miR171	gma-miR171n	Glyma.U013800	TTGAGCCGCGTCAATATCTTA	6	Cat_1	2.93	4.76398	8.88	16	GRAS family transcription factor
gma-miR171	gma-miR171o-3p	Glyma.01G136300	TTGAGCCGTGCCAATATCACA	6	Cat_1	15.24	0	32.8	44.16	GRAS family transcription factor
gma-miR171	gma-miR171o-3p	Glyma.U013800	TTGAGCCGTGCCAATATCACA	6	Cat_1	15.24	0	32.8	44.16	GRAS family transcription factor
gma-miR171	gma-miR171o-3p	Glyma.03G031800	TTGAGCCGTGCCAATATCACA	6	Cat_1	15.24	0	32.8	44.16	GRAS family transcription factor
gma-miR171	gma-miR171o-3p	Glyma.01G079500	TTGAGCCGTGCCAATATCACA	6	Cat_1	15.24	0	32.8	44.16	GRAS family transcription factor
gma-miR171	gma-miR171p	Glyma.U013800	TTGAGCCGCGTCAATATCTTA	6	Cat_1	2.93	0	8.88	16	GRAS family transcription factor
gma-miR171	gma-miR171p	Glyma.01G136300	TTGAGCCGCGTCAATATCTTA	6	Cat_1	2.93	0	8.88	16	GRAS family transcription factor
gma-miR171	gma-miR171p	Glyma.01G079500	TTGAGCCGCGTCAATATCTTA	6	Cat_1	2.93	0	8.88	16	GRAS family transcription factor
gma-miR171	gma-miR171p	Glyma.03G031800	TTGAGCCGCGTCAATATCTTA	6	Cat_1	2.93	0	8.88	16	GRAS family transcription factor
gma-miR171	gma-miR171q	Glyma.01G136300	TTGAGCCGTGCCAATATCACA	6	Cat_1	15.24	0	32.83	44.16	GRAS family transcription factor
gma-miR171	gma-miR171q	Glyma.03G031800	TTGAGCCGTGCCAATATCACA	6	Cat_1	15.24	0	32.83	44.16	GRAS family transcription factor
gma-miR171	gma-miR171q	Glyma.01G079500	TTGAGCCGTGCCAATATCACA	6	Cat_1	15.24	0	32.83	44.16	GRAS family transcription factor
gma-miR171	gma-miR171q	Glyma.U013800	TTGAGCCGTGCCAATATCACA	6	Cat_1	15.24	0	32.83	44.16	GRAS family transcription factor
gma-miR171	gma-miR171t	Glyma.01G079500	TTGAGCCGCGTCAATATCTCA	6	Cat_1	45.75	0	8.03	48.96	GRAS family transcription factor
gma-miR171	gma-miR171t	Glyma.U013800	TTGAGCCGCGTCAATATCTCA	6	Cat_1	45.75	0	8.03	48.96	GRAS family transcription factor
gma-miR171	gma-miR171t	Glyma.01G136300	TTGAGCCGCGTCAATATCTCA	6	Cat_1	45.75	0	8.03	48.96	GRAS family transcription factor
gma-miR171	gma-miR171t	Glyma.03G031800	TTGAGCCGCGTCAATATCTCA	6	Cat_1	45.75	0	8.03	48.96	GRAS family transcription factor
