# Supplementary material for: Construction and analysis of degradome-dependent microRNA regulatory networks in soybean
Source: BMC Genomics. 2019 Jun 28;20:534. doi: 10.1186/s12864-019-5879-7 (PMC6599275; doi:10.1186/s12864-019-5879-7)
Supplement: Supplementary file 3 — Table S3. Basic information of tissue-specific networks in identical tissue (XLSX 30 kb) [file 12864_2019_5879_MOESM3_ESM.xlsx]

## Sheet: Sheet1
Supp_Table.3 Basic table of tissue-specific networks in identical tissue					365
miRNA	MIRNA	Target_gene	miRNA_seq	Num_of_degradome	Degradome_lib	Category	miRNA_type	Tissue	Target_Annotation
gma-miR164f	GMA-MIR164F	Glyma.12G161700	TGGAGAAGCAGGGCACGTGCA	1	GSM647200	Cat_1	non-changed	Seed	NAC (No Apical Meristem) domain transcriptional regulator superfamily protein
gma-miR159e-3p	GMA-MIR159E-3P	Glyma.19G219500	TTTGGATTGAAGGGAGCTCTA	1	GSM647200	Cat_2	Leaf-specific	Seed	HCO3- transporter family
gma-miR167f	GMA-MIR167F	Glyma.06G172300	TGAAGCTGCCAGCATGATCTT	1	GSM848964	Cat_2	non-changed	Seed_coat	nuclear protein X1
gma-miR164f	GMA-MIR164F	Glyma.06G236000	TGGAGAAGCAGGGCACGTGCA	1	GSM647200	Cat_1	non-changed	Seed	NAC (No Apical Meristem) domain transcriptional regulator superfamily protein
gma-miR4413b	GMA-MIR4413B	Glyma.16G163100	TAAGAGAATTGTAAGTCACT	1	GSM1213430	Cat_1	non-changed	Root	ATP binding;nucleic acid binding;helicases
gma-miR394b-5p	GMA-MIR394B-5P	Glyma.18G005400	TTGGCATTCTGTCCACCTCC	1	GSM647200	Cat_2	non-changed	Seed	Galactose oxidase/kelch repeat superfamily protein
gma-miR167d	GMA-MIR167D	Glyma.06G172300	TGAAGCTGCCAGCATGATCTA	1	GSM848964	Cat_2	non-changed	Seed_coat	nuclear protein X1
gma-miR396i-5p	GMA-MIR396I-5P	Glyma.06G134600	TTCCACAGCTTTCTTGAACTG	1	GSM848964	Cat_2	non-changed	Seed_coat	growth-regulating factor
gma-miR1515a	GMA-MIR1515A	Glyma.09G025300	TCATTTTGCGTGCAATGATCTG	1	GSM1213430	Cat_1	non-changed	Root	dicer-like 2
gma-miR169d	GMA-MIR169D	Glyma.09G068400	TGAGCCAAGGATGACTTGCCGGT	1	GSM1419391	Cat_2	non-changed	Leaf	nuclear factor Y, subunit A3
gma-miR319g	GMA-MIR319G	Glyma.12G208800	TTGGACTGAAGGGAGCTCCTTC	1	GSM647200	Cat_1	non-changed	Seed	TCP family transcription factor
gma-miR164k	GMA-MIR164K	Glyma.13G274300	TGGAGAAGCAGGGCACGTGCA	1	GSM647200	Cat_1	non-changed	Seed	NAC (No Apical Meristem) domain transcriptional regulator superfamily protein
gma-miR171i-3p	GMA-MIR171I-3P	Glyma.11G065200	TTGAGCCGTGCCAATATCACG	1	GSM647200	Cat_1	non-changed	Seed	GRAS family transcription factor
gma-miR156a	GMA-MIR156A	Glyma.04G197100	TGACAGAAGAGAGTGAGCAC	1	GSM647200	Cat_2	non-changed	Seed	Squamosa promoter-binding protein-like (SBP domain) transcription factor family protein
gma-miR397b-5p	GMA-MIR397B-5P	Glyma.08G359100	TCATTGAGTGCAGCGTTGATG	1	GSM1419391	Cat_2	Root-specific	Leaf	laccase 17
gma-miR164c	GMA-MIR164C	Glyma.12G161700	TGGAGAAGCAGGGCACGTGC	1	GSM647200	Cat_1	non-changed	Seed	NAC (No Apical Meristem) domain transcriptional regulator superfamily protein
gma-miR159a-3p	GMA-MIR159A-3P	Glyma.20G047600	TTTGGATTGAAGGGAGCTCTA	1	GSM647200	Cat_2	Leaf-specific	Seed	myb domain protein
gma-miR156w	GMA-MIR156W	Glyma.04G197100	TGACAGAAGAGAGTGAGCAC	1	GSM647200	Cat_2	non-changed	Seed	Squamosa promoter-binding protein-like (SBP domain) transcription factor family protein
gma-miR399e	GMA-MIR399E	Glyma.16G118400	TGCCAAAGGAGATTTGCCCAG	1	GSM848964	Cat_1	non-changed	Seed_coat	ubiquitin family protein
gma-miR156x	GMA-MIR156X	Glyma.06G168600	TGACAGAAGAGAGTGAGCAC	1	GSM647200	Cat_1	non-changed	Seed	Squamosa promoter-binding protein-like (SBP domain) transcription factor family protein
gma-miR164k	GMA-MIR164K	Glyma.06G236000	TGGAGAAGCAGGGCACGTGCA	1	GSM647200	Cat_1	non-changed	Seed	NAC (No Apical Meristem) domain transcriptional regulator superfamily protein
gma-miR164a	GMA-MIR164A	Glyma.12G226500	TGGAGAAGCAGGGCACGTGCA	1	GSM647200	Cat_1	non-changed	Seed	NAC (No Apical Meristem) domain transcriptional regulator superfamily protein
gma-miR482c-3p	GMA-MIR482C-3P	Glyma.19G209700	TTCCCAATTCCGCCCATTCCT	1	GSM848964	Cat_2	non-changed	Seed_coat	Amino acid dehydrogenase family protein
gma-miR164h	GMA-MIR164H	Glyma.06G236000	TGGAGAAGCAGGGCACGTGCA	1	GSM647200	Cat_1	non-changed	Seed	NAC (No Apical Meristem) domain transcriptional regulator superfamily protein
gma-miR164h	GMA-MIR164H	Glyma.12G226500	TGGAGAAGCAGGGCACGTGCA	1	GSM647200	Cat_1	non-changed	Seed	NAC (No Apical Meristem) domain transcriptional regulator superfamily protein
gma-miR396k-5p	GMA-MIR396K-5P	Glyma.01G148600	TTCCACAGCTTTCTTGAACTT	1	GSM848963	Cat_2	non-changed	Cotyledon	growth-regulating factor
gma-miR5372	GMA-MIR5372	Glyma.09G022400	TTGTTCGATAAAACTGTTGTG	1	GSM647200	Cat_2	non-changed	Seed	Peroxidase superfamily protein
gma-miR159b-3p	GMA-MIR159B-3P	Glyma.06G312900	ATTGGAGTGAAGGGAGCTCCA	1	GSM848963	Cat_1	non-changed	Cotyledon	myb domain protein
gma-miR399e	GMA-MIR399E	Glyma.13G239100	TGCCAAAGGAGATTTGCCCAG	1	GSM1213430	Cat_2	non-changed	Root	phosphate 2
gma-miR171m	GMA-MIR171M	Glyma.11G065200	TTGAGCCGCGTCAATATCTCA	1	GSM647200	Cat_1	non-changed	Seed	GRAS family transcription factor
gma-miR396k-5p	GMA-MIR396K-5P	Glyma.17G050200	TTCCACAGCTTTCTTGAACTT	1	GSM848963	Cat_2	non-changed	Cotyledon	growth-regulating factor
gma-miR159c	GMA-MIR159C	Glyma.06G312900	ATTGGAGTGAAGGGAGCTCCG	1	GSM848963	Cat_1	non-changed	Cotyledon	myb domain protein
gma-miR171i-3p	GMA-MIR171I-3P	Glyma.10G261600	TTGAGCCGTGCCAATATCACG	1	GSM848963	Cat_2	non-changed	Cotyledon	Leucine-rich repeat protein kinase family protein
gma-miR171m	GMA-MIR171M	Glyma.10G261600	TTGAGCCGCGTCAATATCTCA	1	GSM848963	Cat_2	non-changed	Cotyledon	Leucine-rich repeat protein kinase family protein
gma-miR319g	GMA-MIR319G	Glyma.15G092500	TTGGACTGAAGGGAGCTCCTTC	1	GSM647200	Cat_1	non-changed	Seed	TCP family transcription factor
gma-miR164e	GMA-MIR164E	Glyma.13G274300	TGGAGAAGCAGGGCACGTGCA	1	GSM647200	Cat_1	non-changed	Seed	NAC (No Apical Meristem) domain transcriptional regulator superfamily protein
gma-miR396k-5p	GMA-MIR396K-5P	Glyma.13G109500	TTCCACAGCTTTCTTGAACTT	1	GSM848963	Cat_2	non-changed	Cotyledon	growth-regulating factor
gma-miR319l	GMA-MIR319L	Glyma.05G142000	TTGGACTGAAGGGAGCTCCTTC	1	GSM647200	Cat_1	non-changed	Seed	TCP family transcription factor
gma-miR1508c	GMA-MIR1508C	Glyma.16G162000	TAGAAAGGGAAATAGCAGTTG	1	GSM1419390	Cat_1	non-changed	Leaf	Pentatricopeptide repeat (PPR) superfamily protein
gma-miR156w	GMA-MIR156W	Glyma.09G113800	TGACAGAAGAGAGTGAGCAC	1	GSM647200	Cat_2	non-changed	Seed	Squamosa promoter-binding protein-like (SBP domain) transcription factor family protein
gma-miR394d	GMA-MIR394D	Glyma.18G005400	TTGGCATTCTGTCCACCTCC	1	GSM647200	Cat_2	non-changed	Seed	Galactose oxidase/kelch repeat superfamily protein
gma-miR530c	GMA-MIR530C	Glyma.15G035300	TGCATTTGCACCTGCACTTTA	1	GSM647200	Cat_2	non-changed	Seed	Transcription factor IIA, alpha/beta subunit
gma-miR394g	GMA-MIR394G	Glyma.18G005400	TTGGCATTCTGTCCACCTCC	1	GSM647200	Cat_2	non-changed	Seed	Galactose oxidase/kelch repeat superfamily protein
gma-miR396a-5p	GMA-MIR396A-5P	Glyma.17G050200	TTCCACAGCTTTCTTGAACTG	1	GSM848963	Cat_2	non-changed	Cotyledon	growth-regulating factor
gma-miR319g	GMA-MIR319G	Glyma.05G142000	TTGGACTGAAGGGAGCTCCTTC	1	GSM647200	Cat_1	non-changed	Seed	TCP family transcription factor
gma-miR171c-5p	GMA-MIR171C-5P	Glyma.05G126100	AGATATTGGTGCGGTTCAATC	1	GSM647200	Cat_2	non-changed	Seed	tubulin beta-7 chain
gma-miR396e	GMA-MIR396E	Glyma.01G148600	TTCCACAGCTTTCTTGAACTGT	1	GSM848963	Cat_2	non-changed	Cotyledon	growth-regulating factor
gma-miR171a	GMA-MIR171A	Glyma.01G136300	TGAGCCGTGCCAATATCACGA	1	GSM825574	Cat_2	non-changed	Mixed	GRAS family transcription factor
gma-miR319f	GMA-MIR319F	Glyma.13G292500	TTGGACTGAAGGGGCCTCTT	1	GSM647200	Cat_2	non-changed	Seed	TCP family transcription factor
gma-miR156d	GMA-MIR156D	Glyma.19G094000	TTGACAGAAGATAGAGAGCAC	1	GSM1419391	Cat_1	non-changed	Leaf	Squamosa promoter-binding protein-like (SBP domain) transcription factor family protein
gma-miR396a-5p	GMA-MIR396A-5P	Glyma.01G148600	TTCCACAGCTTTCTTGAACTG	1	GSM848963	Cat_2	non-changed	Cotyledon	growth-regulating factor
gma-miR156e	GMA-MIR156E	Glyma.19G094000	TTGACAGAAGATAGAGAGCAC	1	GSM1419391	Cat_1	non-changed	Leaf	Squamosa promoter-binding protein-like (SBP domain) transcription factor family protein
gma-miR530e	GMA-MIR530E	Glyma.15G035300	TGCATTTGCACCTGCACTTTA	1	GSM647200	Cat_2	non-changed	Seed	Transcription factor IIA, alpha/beta subunit
gma-miR156u	GMA-MIR156U	Glyma.06G168600	TGACAGAAGAGAGTGAGCAC	1	GSM647200	Cat_1	non-changed	Seed	Squamosa promoter-binding protein-like (SBP domain) transcription factor family protein
gma-miR156s	GMA-MIR156S	Glyma.06G168600	TGACAGAAGAGAGTGAGCACT	1	GSM647200	Cat_1	Cotyledon-specific	Seed	Squamosa promoter-binding protein-like (SBP domain) transcription factor family protein
gma-miR156y	GMA-MIR156Y	Glyma.04G197100	TGACAGAAGAGAGTGAGCAC	1	GSM647200	Cat_2	non-changed	Seed	Squamosa promoter-binding protein-like (SBP domain) transcription factor family protein
gma-miR397a	GMA-MIR397A	Glyma.18G177400	TCATTGAGTGCAGCGTTGATG	1	GSM1419391	Cat_1	Root-specific	Leaf	laccase 17
gma-miR396c	GMA-MIR396C	Glyma.17G050200	TTCCACAGCTTTCTTGAACTT	1	GSM848963	Cat_2	non-changed	Cotyledon	growth-regulating factor
gma-miR399d	GMA-MIR399D	Glyma.13G239100	TGCCAAAGGAGATTTGCCCAG	1	GSM1213430	Cat_2	non-changed	Root	phosphate 2
gma-miR169n-3p	GMA-MIR169N-3P	Glyma.17G242000	TGCCGGCAAGTTTCTCTTGGC	1	GSM848964	Cat_2	non-changed	Seed_coat	Protein kinase family protein
gma-miR164b	GMA-MIR164B	Glyma.06G236000	TGGAGAAGCAGGGCACGTGC	1	GSM647200	Cat_1	non-changed	Seed	NAC (No Apical Meristem) domain transcriptional regulator superfamily protein
gma-miR171a	GMA-MIR171A	Glyma.01G079500	TGAGCCGTGCCAATATCACGA	1	GSM825574	Cat_1	non-changed	Mixed	GRAS family transcription factor
gma-miR171d	GMA-MIR171D	Glyma.01G177200	TGATTGAGTCGTGTCAATATC	1	GSM1419391	Cat_2	non-changed	Leaf	GRAS family transcription factor
gma-miR396e	GMA-MIR396E	Glyma.13G109500	TTCCACAGCTTTCTTGAACTGT	1	GSM848963	Cat_2	non-changed	Cotyledon	growth-regulating factor
gma-miR403b	GMA-MIR403B	Glyma.15G126700	TTAGATTCACGCACAAACTTG	1	GSM825574	Cat_1	non-changed	Mixed	Argonaute family protein
gma-miR1507c-3p	GMA-MIR1507C-3P	Glyma.15G226100	CCTCATTCCAAACATCATCT	1	GSM1213430	Cat_1	Leaf-specific	Root	LRR and NB-ARC domains-containing disease resistance protein
gma-miR164j	GMA-MIR164J	Glyma.12G161700	TGGAGAAGCAGGGCACGTGCA	1	GSM647200	Cat_1	non-changed	Seed	NAC (No Apical Meristem) domain transcriptional regulator superfamily protein
gma-miR2109-5p	GMA-MIR2109-5P	Glyma.03G075300	TGCGAGTGTCTTCGCCTCTG	1	GSM1419391	Cat_1	non-changed	Leaf	Disease resistance protein (TIR-NBS-LRR class) family
gma-miR156q	GMA-MIR156Q	Glyma.06G168600	TGACAGAAGAGAGTGAGCACT	1	GSM647200	Cat_1	Cotyledon-specific	Seed	Squamosa promoter-binding protein-like (SBP domain) transcription factor family protein
gma-miR1508c	GMA-MIR1508C	Glyma.16G162700	TAGAAAGGGAAATAGCAGTTG	1	GSM1419390	Cat_1	non-changed	Leaf	rna processing factor 2
gma-miR5674b	GMA-MIR5674B	Glyma.09G176000	TAATTGTGTTGTACATTATCA	1	GSM647200	Cat_2	non-changed	Seed	ATP binding;nucleic acid binding;helicases
gma-miR1515b	GMA-MIR1515B	Glyma.09G025300	TCATTTTGCGTGCAATGATCTG	1	GSM1213430	Cat_1	non-changed	Root	dicer-like 2
gma-miR319f	GMA-MIR319F	Glyma.13G219900	TTGGACTGAAGGGGCCTCTT	1	GSM647200	Cat_2	non-changed	Seed	TCP family transcription factor
gma-miR167c	GMA-MIR167C	Glyma.06G172300	TGAAGCTGCCAGCATGATCTG	1	GSM848964	Cat_2	non-changed	Seed_coat	nuclear protein X1
gma-miR397b-5p	GMA-MIR397B-5P	Glyma.18G177400	TCATTGAGTGCAGCGTTGATG	1	GSM1419391	Cat_1	Root-specific	Leaf	laccase 17
gma-miR156y	GMA-MIR156Y	Glyma.09G113800	TGACAGAAGAGAGTGAGCAC	1	GSM647200	Cat_2	non-changed	Seed	Squamosa promoter-binding protein-like (SBP domain) transcription factor family protein
gma-miR5674a	GMA-MIR5674A	Glyma.09G176800	TAATTGTGTTGTACATTATCA	1	GSM647200	Cat_1	non-changed	Seed	Pentatricopeptide repeat (PPR) superfamily protein
gma-miR396e	GMA-MIR396E	Glyma.04G230600	TTCCACAGCTTTCTTGAACTGT	1	GSM848964	Cat_2	non-changed	Seed_coat	growth-regulating factor
gma-miR171c-3p	GMA-MIR171C-3P	Glyma.11G065200	TTGAGCCGTGCCAATATCACA	1	GSM647200	Cat_1	non-changed	Seed	GRAS family transcription factor
gma-miR164g	GMA-MIR164G	Glyma.12G161700	TGGAGAAGCAGGGCACGTGCA	1	GSM647200	Cat_1	non-changed	Seed	NAC (No Apical Meristem) domain transcriptional regulator superfamily protein
gma-miR319f	GMA-MIR319F	Glyma.15G092500	TTGGACTGAAGGGGCCTCTT	1	GSM647200	Cat_1	non-changed	Seed	TCP family transcription factor
gma-miR394c-5p	GMA-MIR394C-5P	Glyma.18G005400	TTGGCATTCTGTCCACCTCC	1	GSM647200	Cat_2	non-changed	Seed	Galactose oxidase/kelch repeat superfamily protein
gma-miR171q	GMA-MIR171Q	Glyma.10G261600	TTGAGCCGTGCCAATATCACA	1	GSM848963	Cat_2	non-changed	Cotyledon	Leucine-rich repeat protein kinase family protein
gma-miR396b-5p	GMA-MIR396B-5P	Glyma.03G021900	TTCCACAGCTTTCTTGAACTT	1	GSM848963	Cat_2	non-changed	Cotyledon	growth-regulating factor
gma-miR396i-5p	GMA-MIR396I-5P	Glyma.17G050200	TTCCACAGCTTTCTTGAACTG	1	GSM848963	Cat_2	non-changed	Cotyledon	growth-regulating factor
gma-miR319g	GMA-MIR319G	Glyma.13G292500	TTGGACTGAAGGGAGCTCCTTC	1	GSM647200	Cat_2	non-changed	Seed	TCP family transcription factor
gma-miR394d	GMA-MIR394D	Glyma.11G251600	TTGGCATTCTGTCCACCTCC	1	GSM647200	Cat_2	non-changed	Seed	Galactose oxidase/kelch repeat superfamily protein
gma-miR169p	GMA-MIR169P	Glyma.09G068400	TGAGCCAAGGATGACTTGCCG	1	GSM1419391	Cat_2	non-changed	Leaf	nuclear factor Y, subunit A3
gma-miR164i	GMA-MIR164I	Glyma.12G226500	TGGAGAAGCAGGGCACGTGCA	1	GSM647200	Cat_1	non-changed	Seed	NAC (No Apical Meristem) domain transcriptional regulator superfamily protein
gma-miR396c	GMA-MIR396C	Glyma.06G134600	TTCCACAGCTTTCTTGAACTT	1	GSM848964	Cat_2	non-changed	Seed_coat	growth-regulating factor
gma-miR5674b	GMA-MIR5674B	Glyma.09G176800	TAATTGTGTTGTACATTATCA	1	GSM647200	Cat_1	non-changed	Seed	Pentatricopeptide repeat (PPR) superfamily protein
gma-miR530b	GMA-MIR530B	Glyma.15G035300	TGCATTTGCACCTGCACTTTA	1	GSM647200	Cat_2	non-changed	Seed	Transcription factor IIA, alpha/beta subunit
gma-miR396b-5p	GMA-MIR396B-5P	Glyma.01G148600	TTCCACAGCTTTCTTGAACTT	1	GSM848963	Cat_2	non-changed	Cotyledon	growth-regulating factor
gma-miR319f	GMA-MIR319F	Glyma.12G228300	TTGGACTGAAGGGGCCTCTT	1	GSM647200	Cat_1	non-changed	Seed	TCP family transcription factor
gma-miR395g	GMA-MIR395G	Glyma.06G106200	TGAAGTGTTTGGGGGAACTTT	1	GSM647200	Cat_1	non-changed	Seed	slufate transporter 2;1
gma-miR156f	GMA-MIR156F	Glyma.07G072300	TTGACAGAAGAGAGAGAGCACA	1	GSM848963	Cat_1	Cotyledon-specific	Cotyledon	AT hook motif DNA-binding family protein
gma-miR396b-5p	GMA-MIR396B-5P	Glyma.06G134600	TTCCACAGCTTTCTTGAACTT	1	GSM848964	Cat_2	non-changed	Seed_coat	growth-regulating factor
gma-miR395a	GMA-MIR395A	Glyma.10G242600	CTGAAGTGTTTGGGGGAACTC	1	GSM1213430	Cat_2	non-changed	Root	ATP sulfurylase 1
gma-miR395f	GMA-MIR395F	Glyma.06G106200	TGAAGTGTTTGGGGGAACTTT	1	GSM647200	Cat_1	non-changed	Seed	slufate transporter 2;1
gma-miR399b	GMA-MIR399B	Glyma.13G239100	TGCCAAAGGAGAGTTGCCCTG	1	GSM1213430	Cat_2	non-changed	Root	phosphate 2
gma-miR319l	GMA-MIR319L	Glyma.15G092500	TTGGACTGAAGGGAGCTCCTTC	1	GSM647200	Cat_1	non-changed	Seed	TCP family transcription factor
gma-miR172d	GMA-MIR172D	Glyma.05G091200	GGAATCTTGATGATGCTGCAGCAG	1	GSM647200	Cat_2	non-changed	Seed	Integrase-type DNA-binding superfamily protein
gma-miR319l	GMA-MIR319L	Glyma.12G208800	TTGGACTGAAGGGAGCTCCTTC	1	GSM647200	Cat_1	non-changed	Seed	TCP family transcription factor
gma-miR403a	GMA-MIR403A	Glyma.15G126700	TTAGATTCACGCACAAACTTG	1	GSM825574	Cat_1	non-changed	Mixed	Argonaute family protein
gma-miR1510b-5p	GMA-MIR1510B-5P	Glyma.18G065900	AGGGATAGGTAAAACAACTACT	1	GSM647200	Cat_2	Cotyledon-specific	Seed
gma-miR164d	GMA-MIR164D	Glyma.06G236000	TGGAGAAGCAGGGCACGTGC	1	GSM647200	Cat_1	non-changed	Seed	NAC (No Apical Meristem) domain transcriptional regulator superfamily protein
gma-miR4393a	GMA-MIR4393A	Glyma.05G053200	TGAGAAAAGGACGGCAGAAAAGCC	1	GSM647200	Cat_2	non-changed	Seed
gma-miR172a	GMA-MIR172A	Glyma.05G091200	AGAATCTTGATGATGCTGCAT	1	GSM647200	Cat_2	non-changed	Seed	Integrase-type DNA-binding superfamily protein
gma-miR1508c	GMA-MIR1508C	Glyma.16G160700	TAGAAAGGGAAATAGCAGTTG	1	GSM1419390	Cat_1	non-changed	Leaf	rna processing factor 2
gma-miR530c	GMA-MIR530C	Glyma.13G339000	TGCATTTGCACCTGCACTTTA	1	GSM647200	Cat_2	non-changed	Seed	Transcription factor IIA, alpha/beta subunit
gma-miR319l	GMA-MIR319L	Glyma.13G219900	TTGGACTGAAGGGAGCTCCTTC	1	GSM647200	Cat_2	non-changed	Seed	TCP family transcription factor
gma-miR394f	GMA-MIR394F	Glyma.11G251600	TTGGCATTCTGTCCACCTCC	1	GSM647200	Cat_2	non-changed	Seed	Galactose oxidase/kelch repeat superfamily protein
gma-miR395m	GMA-MIR395M	Glyma.10G242600	ATGAAGTGTTTGGGGGAACTC	1	GSM1213430	Cat_2	non-changed	Root	ATP sulfurylase 1
gma-miR394a-5p	GMA-MIR394A-5P	Glyma.11G251600	TTGGCATTCTGTCCACCTCC	1	GSM647200	Cat_2	non-changed	Seed	Galactose oxidase/kelch repeat superfamily protein
gma-miR396a-5p	GMA-MIR396A-5P	Glyma.04G230600	TTCCACAGCTTTCTTGAACTG	1	GSM848964	Cat_2	non-changed	Seed_coat	growth-regulating factor
gma-miR171t	GMA-MIR171T	Glyma.11G065200	TTGAGCCGCGTCAATATCTCA	1	GSM647200	Cat_1	non-changed	Seed	GRAS family transcription factor
gma-miR159e-3p	GMA-MIR159E-3P	Glyma.03G222300	TTTGGATTGAAGGGAGCTCTA	1	GSM647200	Cat_2	Leaf-specific	Seed	HCO3- transporter family
gma-miR159c	GMA-MIR159C	Glyma.20G047600	ATTGGAGTGAAGGGAGCTCCG	1	GSM647200	Cat_2	non-changed	Seed	myb domain protein
gma-miR156a	GMA-MIR156A	Glyma.09G113800	TGACAGAAGAGAGTGAGCAC	1	GSM647200	Cat_2	non-changed	Seed	Squamosa promoter-binding protein-like (SBP domain) transcription factor family protein
gma-miR164i	GMA-MIR164I	Glyma.06G236000	TGGAGAAGCAGGGCACGTGCA	1	GSM647200	Cat_1	non-changed	Seed	NAC (No Apical Meristem) domain transcriptional regulator superfamily protein
gma-miR396a-5p	GMA-MIR396A-5P	Glyma.15G176500	TTCCACAGCTTTCTTGAACTG	1	GSM848963	Cat_2	non-changed	Cotyledon	growth-regulating factor
gma-miR159b-3p	GMA-MIR159B-3P	Glyma.20G047600	ATTGGAGTGAAGGGAGCTCCA	1	GSM647200	Cat_2	non-changed	Seed	myb domain protein
gma-miR156h	GMA-MIR156H	Glyma.09G113800	TGACAGAAGAGAGTGAGCAC	1	GSM647200	Cat_2	non-changed	Seed	Squamosa promoter-binding protein-like (SBP domain) transcription factor family protein
gma-miR319g	GMA-MIR319G	Glyma.13G271700	TTGGACTGAAGGGAGCTCCTTC	1	GSM647200	Cat_1	non-changed	Seed	TCP family transcription factor
gma-miR156q	GMA-MIR156Q	Glyma.09G113800	TGACAGAAGAGAGTGAGCACT	1	GSM647200	Cat_2	Cotyledon-specific	Seed	Squamosa promoter-binding protein-like (SBP domain) transcription factor family protein
gma-miR5674b	GMA-MIR5674B	Glyma.09G175700	TAATTGTGTTGTACATTATCA	1	GSM647200	Cat_2	non-changed	Seed	Tetratricopeptide repeat (TPR)-like superfamily protein
gma-miR396k-5p	GMA-MIR396K-5P	Glyma.09G212500	TTCCACAGCTTTCTTGAACTT	1	GSM848963	Cat_2	non-changed	Cotyledon	growth-regulating factor
gma-miR164k	GMA-MIR164K	Glyma.12G161700	TGGAGAAGCAGGGCACGTGCA	1	GSM647200	Cat_1	non-changed	Seed	NAC (No Apical Meristem) domain transcriptional regulator superfamily protein
gma-miR172b-3p	GMA-MIR172B-3P	Glyma.05G091200	AGAATCTTGATGATGCTGCAT	1	GSM647200	Cat_2	non-changed	Seed	Integrase-type DNA-binding superfamily protein
gma-miR159e-3p	GMA-MIR159E-3P	Glyma.04G125700	TTTGGATTGAAGGGAGCTCTA	1	GSM848963	Cat_1	Leaf-specific	Cotyledon	myb domain protein
gma-miR395k	GMA-MIR395K	Glyma.10G242600	ATGAAGTGTTTGGGGGAACTC	1	GSM1213430	Cat_2	non-changed	Root	ATP sulfurylase 1
gma-miR164d	GMA-MIR164D	Glyma.12G226500	TGGAGAAGCAGGGCACGTGC	1	GSM647200	Cat_1	non-changed	Seed	NAC (No Apical Meristem) domain transcriptional regulator superfamily protein
gma-miR156a	GMA-MIR156A	Glyma.06G168600	TGACAGAAGAGAGTGAGCAC	1	GSM647200	Cat_1	non-changed	Seed	Squamosa promoter-binding protein-like (SBP domain) transcription factor family protein
gma-miR156r	GMA-MIR156R	Glyma.19G094000	CTGACAGAAGATAGAGAGCAT	1	GSM1419391	Cat_1	non-changed	Leaf	Squamosa promoter-binding protein-like (SBP domain) transcription factor family protein
gma-miR319f	GMA-MIR319F	Glyma.05G142000	TTGGACTGAAGGGGCCTCTT	1	GSM647200	Cat_1	non-changed	Seed	TCP family transcription factor
gma-miR2118a-3p	GMA-MIR2118A-3P	Glyma.08G122000	TTGCCGATTCCACCCATTCCT	1	GSM848963	Cat_2	Leaf-specific	Cotyledon	Tetratricopeptide repeat (TPR)-like superfamily protein
gma-miR171o-3p	GMA-MIR171O-3P	Glyma.10G261600	TTGAGCCGTGCCAATATCACA	1	GSM848963	Cat_2	non-changed	Cotyledon	Leucine-rich repeat protein kinase family protein
gma-miR164c	GMA-MIR164C	Glyma.12G226500	TGGAGAAGCAGGGCACGTGC	1	GSM647200	Cat_1	non-changed	Seed	NAC (No Apical Meristem) domain transcriptional regulator superfamily protein
gma-miR530d	GMA-MIR530D	Glyma.13G339000	TGCATTTGCACCTGCACTTTA	1	GSM647200	Cat_2	non-changed	Seed	Transcription factor IIA, alpha/beta subunit
gma-miR156b	GMA-MIR156B	Glyma.04G197100	TGACAGAAGAGAGAGAGCACA	1	GSM647200	Cat_2	Seed-specific	Seed	Squamosa promoter-binding protein-like (SBP domain) transcription factor family protein
gma-miR5372	GMA-MIR5372	Glyma.15G128700	TTGTTCGATAAAACTGTTGTG	1	GSM647200	Cat_2	non-changed	Seed	Peroxidase superfamily protein
gma-miR156u	GMA-MIR156U	Glyma.04G197100	TGACAGAAGAGAGTGAGCAC	1	GSM647200	Cat_2	non-changed	Seed	Squamosa promoter-binding protein-like (SBP domain) transcription factor family protein
gma-miR164a	GMA-MIR164A	Glyma.12G161700	TGGAGAAGCAGGGCACGTGCA	1	GSM647200	Cat_1	non-changed	Seed	NAC (No Apical Meristem) domain transcriptional regulator superfamily protein
gma-miR2119	GMA-MIR2119	Glyma.14G156400	TCAAAGGGAGTTGTAGGGGAA	1	GSM848964	Cat_2	non-changed	Seed_coat	alcohol dehydrogenase 1
gma-miR394e	GMA-MIR394E	Glyma.18G005400	TTGGCATTCTGTCCACCTCC	1	GSM647200	Cat_2	non-changed	Seed	Galactose oxidase/kelch repeat superfamily protein
gma-miR1508c	GMA-MIR1508C	Glyma.09G256600	TAGAAAGGGAAATAGCAGTTG	1	GSM1419390	Cat_1	non-changed	Leaf	Pentatricopeptide repeat (PPR) superfamily protein
gma-miR167e	GMA-MIR167E	Glyma.06G172300	TGAAGCTGCCAGCATGATCTT	1	GSM848964	Cat_2	non-changed	Seed_coat	nuclear protein X1
gma-miR530a	GMA-MIR530A	Glyma.13G339000	TGCATTTGCACCTGCACTTT	1	GSM647200	Cat_2	non-changed	Seed	Transcription factor IIA, alpha/beta subunit
gma-miR396k-5p	GMA-MIR396K-5P	Glyma.04G230600	TTCCACAGCTTTCTTGAACTT	1	GSM848964	Cat_2	non-changed	Seed_coat	growth-regulating factor
gma-miR396e	GMA-MIR396E	Glyma.09G212500	TTCCACAGCTTTCTTGAACTGT	1	GSM848963	Cat_2	non-changed	Cotyledon	growth-regulating factor
gma-miR156v	GMA-MIR156V	Glyma.06G168600	TGACAGAAGAGAGTGAGCAC	1	GSM647200	Cat_1	non-changed	Seed	Squamosa promoter-binding protein-like (SBP domain) transcription factor family protein
gma-miR319f	GMA-MIR319F	Glyma.13G271700	TTGGACTGAAGGGGCCTCTT	1	GSM647200	Cat_1	non-changed	Seed	TCP family transcription factor
gma-miR1509b	GMA-MIR1509B	Glyma.14G075600	TTAATCAAGGAAATCACGGTT	1	GSM647200	Cat_1	non-changed	Seed
gma-miR1507b	GMA-MIR1507B	Glyma.19G009600	TCTCATTCCATACATCGTCTG	1	GSM647200	Cat_2	non-changed	Seed
gma-miR167j	GMA-MIR167J	Glyma.06G172300	TGAAGCTGCCAGCATGATCTG	1	GSM848964	Cat_2	non-changed	Seed_coat	nuclear protein X1
gma-miR156v	GMA-MIR156V	Glyma.09G113800	TGACAGAAGAGAGTGAGCAC	1	GSM647200	Cat_2	non-changed	Seed	Squamosa promoter-binding protein-like (SBP domain) transcription factor family protein
gma-miR319l	GMA-MIR319L	Glyma.13G292500	TTGGACTGAAGGGAGCTCCTTC	1	GSM647200	Cat_2	non-changed	Seed	TCP family transcription factor
gma-miR396c	GMA-MIR396C	Glyma.04G230600	TTCCACAGCTTTCTTGAACTT	1	GSM848964	Cat_2	non-changed	Seed_coat	growth-regulating factor
gma-miR482c-3p	GMA-MIR482C-3P	Glyma.03G212700	TTCCCAATTCCGCCCATTCCT	1	GSM848964	Cat_2	non-changed	Seed_coat	Amino acid dehydrogenase family protein
gma-miR171t	GMA-MIR171T	Glyma.10G261600	TTGAGCCGCGTCAATATCTCA	1	GSM848963	Cat_2	non-changed	Cotyledon	Leucine-rich repeat protein kinase family protein
gma-miR171c-3p	GMA-MIR171C-3P	Glyma.10G261600	TTGAGCCGTGCCAATATCACA	1	GSM848963	Cat_2	non-changed	Cotyledon	Leucine-rich repeat protein kinase family protein
gma-miR1507c-3p	GMA-MIR1507C-3P	Glyma.19G009600	CCTCATTCCAAACATCATCT	1	GSM647200	Cat_2	Leaf-specific	Seed
gma-miR530d	GMA-MIR530D	Glyma.15G035300	TGCATTTGCACCTGCACTTTA	1	GSM647200	Cat_2	non-changed	Seed	Transcription factor IIA, alpha/beta subunit
gma-miR1508c	GMA-MIR1508C	Glyma.16G162800	TAGAAAGGGAAATAGCAGTTG	1	GSM1419390	Cat_1	non-changed	Leaf	rna processing factor 2
gma-miR394f	GMA-MIR394F	Glyma.18G005400	TTGGCATTCTGTCCACCTCC	1	GSM647200	Cat_2	non-changed	Seed	Galactose oxidase/kelch repeat superfamily protein
gma-miR156x	GMA-MIR156X	Glyma.09G113800	TGACAGAAGAGAGTGAGCAC	1	GSM647200	Cat_2	non-changed	Seed	Squamosa promoter-binding protein-like (SBP domain) transcription factor family protein
gma-miR396i-5p	GMA-MIR396I-5P	Glyma.09G212500	TTCCACAGCTTTCTTGAACTG	1	GSM848963	Cat_2	non-changed	Cotyledon	growth-regulating factor
gma-miR167b	GMA-MIR167B	Glyma.06G172300	TGAAGCTGCCAGCATGATCTA	1	GSM848964	Cat_2	non-changed	Seed_coat	nuclear protein X1
gma-miR171j-3p	GMA-MIR171J-3P	Glyma.01G177200	TGATTGAGCCGTGCCAATATC	1	GSM1419391	Cat_2	non-changed	Leaf	GRAS family transcription factor
gma-miR396k-5p	GMA-MIR396K-5P	Glyma.09G068700	TTCCACAGCTTTCTTGAACTT	1	GSM848963	Cat_2	non-changed	Cotyledon	growth-regulating factor
gma-miR156m	GMA-MIR156M	Glyma.19G094000	TTGACAGAAGATAGAGAGCAC	1	GSM1419391	Cat_1	non-changed	Leaf	Squamosa promoter-binding protein-like (SBP domain) transcription factor family protein
gma-miR399g	GMA-MIR399G	Glyma.13G239100	TGCCAAAGGAGATTTGCCCAG	1	GSM1213430	Cat_2	non-changed	Root	phosphate 2
gma-miR156i	GMA-MIR156I	Glyma.19G094000	TTGACAGAAGATAGAGAGCAC	1	GSM1419391	Cat_1	non-changed	Leaf	Squamosa promoter-binding protein-like (SBP domain) transcription factor family protein
gma-miR164d	GMA-MIR164D	Glyma.12G161700	TGGAGAAGCAGGGCACGTGC	1	GSM647200	Cat_1	non-changed	Seed	NAC (No Apical Meristem) domain transcriptional regulator superfamily protein
gma-miR171f	GMA-MIR171F	Glyma.01G177200	TGATTGAGCCGTGCCAATATC	1	GSM1419391	Cat_2	non-changed	Leaf	GRAS family transcription factor
gma-miR530e	GMA-MIR530E	Glyma.13G339000	TGCATTTGCACCTGCACTTTA	1	GSM647200	Cat_2	non-changed	Seed	Transcription factor IIA, alpha/beta subunit
gma-miR1507a	GMA-MIR1507A	Glyma.19G009600	TCTCATTCCATACATCGTCTGA	1	GSM647200	Cat_2	non-changed	Seed
gma-miR156l	GMA-MIR156L	Glyma.19G094000	TTGACAGAAGATAGAGAGCAC	1	GSM1419391	Cat_1	non-changed	Leaf	Squamosa promoter-binding protein-like (SBP domain) transcription factor family protein
gma-miR399h	GMA-MIR399H	Glyma.13G239100	TGCCAAAGGAGAGTTGCCCTG	1	GSM1213430	Cat_2	non-changed	Root	phosphate 2
gma-miR399d	GMA-MIR399D	Glyma.16G118400	TGCCAAAGGAGATTTGCCCAG	1	GSM848964	Cat_1	non-changed	Seed_coat	ubiquitin family protein
gma-miR396i-5p	GMA-MIR396I-5P	Glyma.04G230600	TTCCACAGCTTTCTTGAACTG	1	GSM848964	Cat_2	non-changed	Seed_coat	growth-regulating factor
gma-miR169n-3p	GMA-MIR169N-3P	Glyma.14G083100	TGCCGGCAAGTTTCTCTTGGC	1	GSM848964	Cat_2	non-changed	Seed_coat	Protein kinase family protein
gma-miR1515b	GMA-MIR1515B	Glyma.19G254900	TCATTTTGCGTGCAATGATCTG	1	GSM647200	Cat_1	non-changed	Seed	dicer-like 2
gma-miR2118a-3p	GMA-MIR2118A-3P	Glyma.17G228500	TTGCCGATTCCACCCATTCCT	1	GSM848964	Cat_2	Leaf-specific	Seed_coat	nucleotide binding protein 35
gma-miR394a-3p	GMA-MIR394A-3P	Glyma.02G252900	AGCTCTGTTGGCTACACTTT	1	GSM848964	Cat_2	non-changed	Seed_coat	Protein of unknown function (DUF620)
gma-miR1510b-3p	GMA-MIR1510B-3P	Glyma.19G055000	TGTTGTTTTACCTATTCCACC	1	GSM1419391	Cat_1	non-changed	Leaf	Disease resistance protein (TIR-NBS-LRR class) family
gma-miR395e	GMA-MIR395E	Glyma.20G151500	TGAAGTGTTTGGGGGAACTTT	1	GSM647200	Cat_2	non-changed	Seed	ATP sulfurylase 1
gma-miR164h	GMA-MIR164H	Glyma.13G274300	TGGAGAAGCAGGGCACGTGCA	1	GSM647200	Cat_1	non-changed	Seed	NAC (No Apical Meristem) domain transcriptional regulator superfamily protein
gma-miR5674a	GMA-MIR5674A	Glyma.09G171200	TAATTGTGTTGTACATTATCA	1	GSM1419390	Cat_1	non-changed	Leaf	ATP binding;nucleic acid binding;helicases
gma-miR4996	GMA-MIR4996	Glyma.07G193600	TAGAAGCTCCCCATGTTCTC	1	GSM647200	Cat_2	Leaf-specific	Seed
gma-miR164e	GMA-MIR164E	Glyma.12G161700	TGGAGAAGCAGGGCACGTGCA	1	GSM647200	Cat_1	non-changed	Seed	NAC (No Apical Meristem) domain transcriptional regulator superfamily protein
gma-miR319f	GMA-MIR319F	Glyma.12G208800	TTGGACTGAAGGGGCCTCTT	1	GSM647200	Cat_1	non-changed	Seed	TCP family transcription factor
gma-miR1509a	GMA-MIR1509A	Glyma.14G075600	TTAATCAAGGAAATCACGGTCG	1	GSM647200	Cat_1	Cotyledon-specific	Seed
gma-miR1508c	GMA-MIR1508C	Glyma.12G118300	TAGAAAGGGAAATAGCAGTTG	1	GSM1419390	Cat_1	non-changed	Leaf	ATP binding;nucleic acid binding;helicases
gma-miR159e-3p	GMA-MIR159E-3P	Glyma.06G312900	TTTGGATTGAAGGGAGCTCTA	1	GSM848963	Cat_1	Leaf-specific	Cotyledon	myb domain protein
gma-miR171o-3p	GMA-MIR171O-3P	Glyma.11G065200	TTGAGCCGTGCCAATATCACA	1	GSM647200	Cat_1	non-changed	Seed	GRAS family transcription factor
gma-miR319l	GMA-MIR319L	Glyma.12G228300	TTGGACTGAAGGGAGCTCCTTC	1	GSM647200	Cat_1	non-changed	Seed	TCP family transcription factor
gma-miR156k	GMA-MIR156K	Glyma.19G094000	TTGACAGAAGAGAGTGAGCAC	1	GSM1419391	Cat_1	non-changed	Leaf	Squamosa promoter-binding protein-like (SBP domain) transcription factor family protein
gma-miR156j	GMA-MIR156J	Glyma.19G094000	TTGACAGAAGATAGAGAGCAC	1	GSM1419391	Cat_1	non-changed	Leaf	Squamosa promoter-binding protein-like (SBP domain) transcription factor family protein
gma-miR156u	GMA-MIR156U	Glyma.09G113800	TGACAGAAGAGAGTGAGCAC	1	GSM647200	Cat_2	non-changed	Seed	Squamosa promoter-binding protein-like (SBP domain) transcription factor family protein
gma-miR164c	GMA-MIR164C	Glyma.13G274300	TGGAGAAGCAGGGCACGTGC	1	GSM647200	Cat_1	non-changed	Seed	NAC (No Apical Meristem) domain transcriptional regulator superfamily protein
gma-miR171c-5p	GMA-MIR171C-5P	Glyma.08G081100	AGATATTGGTGCGGTTCAATC	1	GSM647200	Cat_2	non-changed	Seed	tubulin beta-7 chain
gma-miR5559	GMA-MIR5559	Glyma.20G204500	TACTTGGTGAATTGTTGGATC	1	GSM1419391	Cat_2	non-changed	Leaf
gma-miR164k	GMA-MIR164K	Glyma.12G226500	TGGAGAAGCAGGGCACGTGCA	1	GSM647200	Cat_1	non-changed	Seed	NAC (No Apical Meristem) domain transcriptional regulator superfamily protein
gma-miR396a-5p	GMA-MIR396A-5P	Glyma.06G134600	TTCCACAGCTTTCTTGAACTG	1	GSM848964	Cat_2	non-changed	Seed_coat	growth-regulating factor
gma-miR394a-3p	GMA-MIR394A-3P	Glyma.14G063600	AGCTCTGTTGGCTACACTTT	1	GSM848964	Cat_2	non-changed	Seed_coat	Protein of unknown function (DUF620)
gma-miR396i-5p	GMA-MIR396I-5P	Glyma.09G068700	TTCCACAGCTTTCTTGAACTG	1	GSM848963	Cat_2	non-changed	Cotyledon	growth-regulating factor
gma-miR395l	GMA-MIR395L	Glyma.10G242600	ATGAAGTGTTTGGGGGAACTC	1	GSM1213430	Cat_2	non-changed	Root	ATP sulfurylase 1
gma-miR172l	GMA-MIR172L	Glyma.05G091200	GGAATCTTGATGATGCTGCAT	1	GSM647200	Cat_2	non-changed	Seed	Integrase-type DNA-binding superfamily protein
gma-miR164c	GMA-MIR164C	Glyma.06G236000	TGGAGAAGCAGGGCACGTGC	1	GSM647200	Cat_1	non-changed	Seed	NAC (No Apical Meristem) domain transcriptional regulator superfamily protein
gma-miR156q	GMA-MIR156Q	Glyma.04G197100	TGACAGAAGAGAGTGAGCACT	1	GSM647200	Cat_2	Cotyledon-specific	Seed	Squamosa promoter-binding protein-like (SBP domain) transcription factor family protein
gma-miR396e	GMA-MIR396E	Glyma.03G021900	TTCCACAGCTTTCTTGAACTGT	1	GSM848963	Cat_2	non-changed	Cotyledon	growth-regulating factor
gma-miR1508a	GMA-MIR1508A	Glyma.15G017000	TCTAGAAAGGGAAATAGCAGTTG	1	GSM1419391	Cat_2	non-changed	Leaf	Major facilitator superfamily protein
gma-miR530b	GMA-MIR530B	Glyma.13G339000	TGCATTTGCACCTGCACTTTA	1	GSM647200	Cat_2	non-changed	Seed	Transcription factor IIA, alpha/beta subunit
gma-miR2109-5p	GMA-MIR2109-5P	Glyma.06G267400	TGCGAGTGTCTTCGCCTCTG	1	GSM647200	Cat_2	non-changed	Seed	Disease resistance protein (TIR-NBS-LRR class) family
gma-miR396i-5p	GMA-MIR396I-5P	Glyma.03G021900	TTCCACAGCTTTCTTGAACTG	1	GSM848963	Cat_2	non-changed	Cotyledon	growth-regulating factor
gma-miR171q	GMA-MIR171Q	Glyma.11G065200	TTGAGCCGTGCCAATATCACA	1	GSM647200	Cat_1	non-changed	Seed	GRAS family transcription factor
gma-miR164b	GMA-MIR164B	Glyma.12G226500	TGGAGAAGCAGGGCACGTGC	1	GSM647200	Cat_1	non-changed	Seed	NAC (No Apical Meristem) domain transcriptional regulator superfamily protein
gma-miR396e	GMA-MIR396E	Glyma.09G068700	TTCCACAGCTTTCTTGAACTGT	1	GSM848963	Cat_2	non-changed	Cotyledon	growth-regulating factor
gma-miR1509b	GMA-MIR1509B	Glyma.17G249500	TTAATCAAGGAAATCACGGTT	1	GSM647200	Cat_2	non-changed	Seed
gma-miR9726	GMA-MIR9726	Glyma.09G275900	TATAGGCATTATTTTTTTCTTC	1	GSM647200	Cat_2	Leaf-specific	Seed	Protein kinase family protein
gma-miR396c	GMA-MIR396C	Glyma.03G021900	TTCCACAGCTTTCTTGAACTT	1	GSM848963	Cat_2	non-changed	Cotyledon	growth-regulating factor
gma-miR156t	GMA-MIR156T	Glyma.19G094000	TTGACAGAAGAAAGGGAGCAC	1	GSM1419391	Cat_1	non-changed	Leaf	Squamosa promoter-binding protein-like (SBP domain) transcription factor family protein
gma-miR319q	GMA-MIR319Q	Glyma.12G208800	TGGACTGAAGGGAGCTCCTTC	1	GSM848964	Cat_2	non-changed	Seed_coat	TCP family transcription factor
gma-miR396e	GMA-MIR396E	Glyma.17G050200	TTCCACAGCTTTCTTGAACTGT	1	GSM848963	Cat_2	non-changed	Cotyledon	growth-regulating factor
gma-miR159f-3p	GMA-MIR159F-3P	Glyma.20G047600	ATTGGAGTGAAGGGAGCTCCA	1	GSM647200	Cat_2	non-changed	Seed	myb domain protein
gma-miR159f-3p	GMA-MIR159F-3P	Glyma.04G125700	ATTGGAGTGAAGGGAGCTCCA	1	GSM848963	Cat_1	non-changed	Cotyledon	myb domain protein
gma-miR156x	GMA-MIR156X	Glyma.04G197100	TGACAGAAGAGAGTGAGCAC	1	GSM647200	Cat_2	non-changed	Seed	Squamosa promoter-binding protein-like (SBP domain) transcription factor family protein
gma-miR5785	GMA-MIR5785	Glyma.02G308900	TAGTGTTGTCCTGTCGAACACGGA	1	GSM647200	Cat_2	non-changed	Seed
gma-miR4347	GMA-MIR4347	Glyma.14G067000	AAGCTTCTTACGGATCAAGTTGAT	1	GSM825574	Cat_2	non-changed	Mixed	rubisco activase
gma-miR395e	GMA-MIR395E	Glyma.06G106200	TGAAGTGTTTGGGGGAACTTT	1	GSM647200	Cat_1	non-changed	Seed	slufate transporter 2;1
gma-miR394c-5p	GMA-MIR394C-5P	Glyma.11G251600	TTGGCATTCTGTCCACCTCC	1	GSM647200	Cat_2	non-changed	Seed	Galactose oxidase/kelch repeat superfamily protein
gma-miR396i-5p	GMA-MIR396I-5P	Glyma.15G176500	TTCCACAGCTTTCTTGAACTG	1	GSM848963	Cat_2	non-changed	Cotyledon	growth-regulating factor
gma-miR156b	GMA-MIR156B	Glyma.09G113800	TGACAGAAGAGAGAGAGCACA	1	GSM647200	Cat_2	Seed-specific	Seed	Squamosa promoter-binding protein-like (SBP domain) transcription factor family protein
gma-miR1510b-3p	GMA-MIR1510B-3P	Glyma.04G219600	TGTTGTTTTACCTATTCCACC	1	GSM825574	Cat_1	non-changed	Mixed	Disease resistance protein (TIR-NBS-LRR class) family
gma-miR164j	GMA-MIR164J	Glyma.06G236000	TGGAGAAGCAGGGCACGTGCA	1	GSM647200	Cat_1	non-changed	Seed	NAC (No Apical Meristem) domain transcriptional regulator superfamily protein
gma-miR164g	GMA-MIR164G	Glyma.13G274300	TGGAGAAGCAGGGCACGTGCA	1	GSM647200	Cat_1	non-changed	Seed	NAC (No Apical Meristem) domain transcriptional regulator superfamily protein
gma-miR395d	GMA-MIR395D	Glyma.20G151500	TGAAGTGTTTGGGGGAACTTT	1	GSM647200	Cat_2	non-changed	Seed	ATP sulfurylase 1
gma-miR396a-5p	GMA-MIR396A-5P	Glyma.09G068700	TTCCACAGCTTTCTTGAACTG	1	GSM848963	Cat_2	non-changed	Cotyledon	growth-regulating factor
gma-miR399a	GMA-MIR399A	Glyma.13G239100	TGCCAAAGGAGAGTTGCCCTG	1	GSM1213430	Cat_2	non-changed	Root	phosphate 2
gma-miR396a-5p	GMA-MIR396A-5P	Glyma.03G021900	TTCCACAGCTTTCTTGAACTG	1	GSM848963	Cat_2	non-changed	Cotyledon	growth-regulating factor
gma-miR156s	GMA-MIR156S	Glyma.04G197100	TGACAGAAGAGAGTGAGCACT	1	GSM647200	Cat_2	Cotyledon-specific	Seed	Squamosa promoter-binding protein-like (SBP domain) transcription factor family protein
gma-miR171g	GMA-MIR171G	Glyma.01G177200	TGATTGAGCCGTGCCAATATC	1	GSM1419391	Cat_2	non-changed	Leaf	GRAS family transcription factor
gma-miR2118b-3p	GMA-MIR2118B-3P	Glyma.17G228500	TTGCCGATTCCACCCATTCCT	1	GSM848964	Cat_2	Leaf-specific	Seed_coat	nucleotide binding protein 35
gma-miR395g	GMA-MIR395G	Glyma.20G151500	TGAAGTGTTTGGGGGAACTTT	1	GSM647200	Cat_2	non-changed	Seed	ATP sulfurylase 1
gma-miR408d	GMA-MIR408D	Glyma.04G242300	TGCACTGCCTCTTCCCTGGC	1	GSM647200	Cat_1	non-changed	Seed	plantacyanin
gma-miR5772	GMA-MIR5772	Glyma.11G226200	AGAATGTGAGTTAGAGTGAGCATC	1	GSM647200	Cat_2	non-changed	Seed	Nucleotide-sugar transporter family protein
gma-miR396c	GMA-MIR396C	Glyma.15G176500	TTCCACAGCTTTCTTGAACTT	1	GSM848963	Cat_2	non-changed	Cotyledon	growth-regulating factor
gma-miR159c	GMA-MIR159C	Glyma.04G125700	ATTGGAGTGAAGGGAGCTCCG	1	GSM848963	Cat_1	non-changed	Cotyledon	myb domain protein
gma-miR395f	GMA-MIR395F	Glyma.20G151500	TGAAGTGTTTGGGGGAACTTT	1	GSM647200	Cat_2	non-changed	Seed	ATP sulfurylase 1
gma-miR395b	GMA-MIR395B	Glyma.10G242600	CTGAAGTGTTTGGGGGAACTC	1	GSM1213430	Cat_2	non-changed	Root	ATP sulfurylase 1
gma-miR1508c	GMA-MIR1508C	Glyma.16G165400	TAGAAAGGGAAATAGCAGTTG	1	GSM1419390	Cat_1	non-changed	Leaf	Tetratricopeptide repeat (TPR)-like superfamily protein
gma-miR167a	GMA-MIR167A	Glyma.06G172300	TGAAGCTGCCAGCATGATCTA	1	GSM848964	Cat_2	non-changed	Seed_coat	nuclear protein X1
gma-miR171e	GMA-MIR171E	Glyma.01G177200	TGATTGAGCCGTGCCAATATC	1	GSM1419391	Cat_2	non-changed	Leaf	GRAS family transcription factor
gma-miR394g	GMA-MIR394G	Glyma.11G251600	TTGGCATTCTGTCCACCTCC	1	GSM647200	Cat_2	non-changed	Seed	Galactose oxidase/kelch repeat superfamily protein
gma-miR396b-5p	GMA-MIR396B-5P	Glyma.15G176500	TTCCACAGCTTTCTTGAACTT	1	GSM848963	Cat_2	non-changed	Cotyledon	growth-regulating factor
gma-miR164j	GMA-MIR164J	Glyma.12G226500	TGGAGAAGCAGGGCACGTGCA	1	GSM647200	Cat_1	non-changed	Seed	NAC (No Apical Meristem) domain transcriptional regulator superfamily protein
gma-miR5674a	GMA-MIR5674A	Glyma.09G176000	TAATTGTGTTGTACATTATCA	1	GSM647200	Cat_2	non-changed	Seed	ATP binding;nucleic acid binding;helicases
gma-miR169p	GMA-MIR169P	Glyma.15G173300	TGAGCCAAGGATGACTTGCCG	1	GSM1419391	Cat_2	non-changed	Leaf	nuclear factor Y, subunit A3
gma-miR171k-3p	GMA-MIR171K-3P	Glyma.11G065200	TTGAGCCGCGCCAATATCACT	1	GSM647200	Cat_1	non-changed	Seed	GRAS family transcription factor
gma-miR319g	GMA-MIR319G	Glyma.13G219900	TTGGACTGAAGGGAGCTCCTTC	1	GSM647200	Cat_2	non-changed	Seed	TCP family transcription factor
gma-miR164b	GMA-MIR164B	Glyma.12G161700	TGGAGAAGCAGGGCACGTGC	1	GSM647200	Cat_1	non-changed	Seed	NAC (No Apical Meristem) domain transcriptional regulator superfamily protein
gma-miR156o	GMA-MIR156O	Glyma.19G094000	TTGACAGAAGAGAGTGAGCAC	1	GSM1419391	Cat_1	Cotyledon-specific	Leaf	Squamosa promoter-binding protein-like (SBP domain) transcription factor family protein
gma-miR396c	GMA-MIR396C	Glyma.09G212500	TTCCACAGCTTTCTTGAACTT	1	GSM848963	Cat_2	non-changed	Cotyledon	growth-regulating factor
gma-miR159a-3p	GMA-MIR159A-3P	Glyma.03G222300	TTTGGATTGAAGGGAGCTCTA	1	GSM647200	Cat_2	Leaf-specific	Seed	HCO3- transporter family
gma-miR172e	GMA-MIR172E	Glyma.05G091200	GGAATCTTGATGATGCTGCAGCAG	1	GSM647200	Cat_2	non-changed	Seed	Integrase-type DNA-binding superfamily protein
gma-miR172k	GMA-MIR172K	Glyma.05G091200	TGAATCTTGATGATGCTGCAT	1	GSM647200	Cat_2	non-changed	Seed	Integrase-type DNA-binding superfamily protein
gma-miR395j	GMA-MIR395J	Glyma.10G242600	ATGAAGTGTTTGGGGGAACTC	1	GSM1213430	Cat_2	non-changed	Root	ATP sulfurylase 1
gma-miR2118b-3p	GMA-MIR2118B-3P	Glyma.08G122000	TTGCCGATTCCACCCATTCCT	1	GSM848963	Cat_2	Leaf-specific	Cotyledon	Tetratricopeptide repeat (TPR)-like superfamily protein
gma-miR399h	GMA-MIR399H	Glyma.15G074200	TGCCAAAGGAGAGTTGCCCTG	1	GSM647200	Cat_1	non-changed	Seed	phosphate 2
gma-miR396c	GMA-MIR396C	Glyma.13G109500	TTCCACAGCTTTCTTGAACTT	1	GSM848963	Cat_2	non-changed	Cotyledon	growth-regulating factor
gma-miR159a-3p	GMA-MIR159A-3P	Glyma.06G312900	TTTGGATTGAAGGGAGCTCTA	1	GSM848963	Cat_1	Leaf-specific	Cotyledon	myb domain protein
gma-miR164g	GMA-MIR164G	Glyma.12G226500	TGGAGAAGCAGGGCACGTGCA	1	GSM647200	Cat_1	non-changed	Seed	NAC (No Apical Meristem) domain transcriptional regulator superfamily protein
gma-miR159b-3p	GMA-MIR159B-3P	Glyma.04G125700	ATTGGAGTGAAGGGAGCTCCA	1	GSM848963	Cat_1	non-changed	Cotyledon	myb domain protein
gma-miR9749	GMA-MIR9749	Glyma.15G016200	TTAGCTTCTTTCACCTTTCCC	1	GSM647200	Cat_2	non-changed	Seed	RHO guanyl-nucleotide exchange factor 12
gma-miR164f	GMA-MIR164F	Glyma.12G226500	TGGAGAAGCAGGGCACGTGCA	1	GSM647200	Cat_1	non-changed	Seed	NAC (No Apical Meristem) domain transcriptional regulator superfamily protein
gma-miR399g	GMA-MIR399G	Glyma.16G118400	TGCCAAAGGAGATTTGCCCAG	1	GSM848964	Cat_1	non-changed	Seed_coat	ubiquitin family protein
gma-miR164e	GMA-MIR164E	Glyma.06G236000	TGGAGAAGCAGGGCACGTGCA	1	GSM647200	Cat_1	non-changed	Seed	NAC (No Apical Meristem) domain transcriptional regulator superfamily protein
gma-miR1508c	GMA-MIR1508C	Glyma.16G139800	TAGAAAGGGAAATAGCAGTTG	1	GSM1419390	Cat_1	non-changed	Leaf	Tetratricopeptide repeat (TPR)-like superfamily protein
gma-miR156f	GMA-MIR156F	Glyma.19G094000	TTGACAGAAGAGAGAGAGCACA	1	GSM1419391	Cat_1	Cotyledon-specific	Leaf	Squamosa promoter-binding protein-like (SBP domain) transcription factor family protein
gma-miR394a-5p	GMA-MIR394A-5P	Glyma.18G005400	TTGGCATTCTGTCCACCTCC	1	GSM647200	Cat_2	non-changed	Seed	Galactose oxidase/kelch repeat superfamily protein
gma-miR396e	GMA-MIR396E	Glyma.06G134600	TTCCACAGCTTTCTTGAACTGT	1	GSM848964	Cat_2	non-changed	Seed_coat	growth-regulating factor
gma-miR167g	GMA-MIR167G	Glyma.06G172300	TGAAGCTGCCAGCATGATCTGA	1	GSM848964	Cat_2	non-changed	Seed_coat	nuclear protein X1
gma-miR399f	GMA-MIR399F	Glyma.13G239100	TGCCAAAGGAGATTTGCCCAG	1	GSM1213430	Cat_2	non-changed	Root	phosphate 2
gma-miR159f-3p	GMA-MIR159F-3P	Glyma.06G312900	ATTGGAGTGAAGGGAGCTCCA	1	GSM848963	Cat_1	non-changed	Cotyledon	myb domain protein
gma-miR156v	GMA-MIR156V	Glyma.04G197100	TGACAGAAGAGAGTGAGCAC	1	GSM647200	Cat_2	non-changed	Seed	Squamosa promoter-binding protein-like (SBP domain) transcription factor family protein
gma-miR164a	GMA-MIR164A	Glyma.06G236000	TGGAGAAGCAGGGCACGTGCA	1	GSM647200	Cat_1	non-changed	Seed	NAC (No Apical Meristem) domain transcriptional regulator superfamily protein
gma-miR164b	GMA-MIR164B	Glyma.13G274300	TGGAGAAGCAGGGCACGTGC	1	GSM647200	Cat_1	non-changed	Seed	NAC (No Apical Meristem) domain transcriptional regulator superfamily protein
gma-miR397a	GMA-MIR397A	Glyma.08G359100	TCATTGAGTGCAGCGTTGATG	1	GSM1419391	Cat_2	Root-specific	Leaf	laccase 17
gma-miR159a-3p	GMA-MIR159A-3P	Glyma.19G219500	TTTGGATTGAAGGGAGCTCTA	1	GSM647200	Cat_2	Leaf-specific	Seed	HCO3- transporter family
gma-miR399f	GMA-MIR399F	Glyma.16G118400	TGCCAAAGGAGATTTGCCCAG	1	GSM848964	Cat_1	non-changed	Seed_coat	ubiquitin family protein
gma-miR396b-5p	GMA-MIR396B-5P	Glyma.17G050200	TTCCACAGCTTTCTTGAACTT	1	GSM848963	Cat_2	non-changed	Cotyledon	growth-regulating factor
gma-miR394e	GMA-MIR394E	Glyma.11G251600	TTGGCATTCTGTCCACCTCC	1	GSM647200	Cat_2	non-changed	Seed	Galactose oxidase/kelch repeat superfamily protein
gma-miR1510b-3p	GMA-MIR1510B-3P	Glyma.16G118600	TGTTGTTTTACCTATTCCACC	1	GSM1213430	Cat_1	non-changed	Root	Disease resistance protein (TIR-NBS-LRR class) family
gma-miR171a	GMA-MIR171A	Glyma.03G031800	TGAGCCGTGCCAATATCACGA	1	GSM825574	Cat_1	non-changed	Mixed	GRAS family transcription factor
gma-miR1515a	GMA-MIR1515A	Glyma.19G254900	TCATTTTGCGTGCAATGATCTG	1	GSM647200	Cat_1	non-changed	Seed	dicer-like 2
gma-miR4996	GMA-MIR4996	Glyma.15G070900	TAGAAGCTCCCCATGTTCTC	1	GSM1419391	Cat_2	Leaf-specific	Leaf
gma-miR319l	GMA-MIR319L	Glyma.13G271700	TTGGACTGAAGGGAGCTCCTTC	1	GSM647200	Cat_1	non-changed	Seed	TCP family transcription factor
gma-miR482a-3p	GMA-MIR482A-3P	Glyma.18G280400	TCTTCCCAATTCCGCCCATTCCTA	1	GSM647200	Cat_1	Leaf-specific	Seed	NB-ARC domain-containing disease resistance protein
gma-miR164g	GMA-MIR164G	Glyma.06G236000	TGGAGAAGCAGGGCACGTGCA	1	GSM647200	Cat_1	non-changed	Seed	NAC (No Apical Meristem) domain transcriptional regulator superfamily protein
gma-miR1508c	GMA-MIR1508C	Glyma.09G256500	TAGAAAGGGAAATAGCAGTTG	1	GSM1419390	Cat_1	non-changed	Leaf	Pentatricopeptide repeat (PPR) superfamily protein
gma-miR156w	GMA-MIR156W	Glyma.06G168600	TGACAGAAGAGAGTGAGCAC	1	GSM647200	Cat_1	non-changed	Seed	Squamosa promoter-binding protein-like (SBP domain) transcription factor family protein
gma-miR395c	GMA-MIR395C	Glyma.10G242600	CTGAAGTGTTTGGGGGAACTC	1	GSM1213430	Cat_2	non-changed	Root	ATP sulfurylase 1
gma-miR164i	GMA-MIR164I	Glyma.13G274300	TGGAGAAGCAGGGCACGTGCA	1	GSM647200	Cat_1	non-changed	Seed	NAC (No Apical Meristem) domain transcriptional regulator superfamily protein
gma-miR319q	GMA-MIR319Q	Glyma.13G292500	TGGACTGAAGGGAGCTCCTTC	1	GSM848964	Cat_2	non-changed	Seed_coat	TCP family transcription factor
gma-miR396b-5p	GMA-MIR396B-5P	Glyma.13G109500	TTCCACAGCTTTCTTGAACTT	1	GSM848963	Cat_2	non-changed	Cotyledon	growth-regulating factor
gma-miR164h	GMA-MIR164H	Glyma.12G161700	TGGAGAAGCAGGGCACGTGCA	1	GSM647200	Cat_1	non-changed	Seed	NAC (No Apical Meristem) domain transcriptional regulator superfamily protein
gma-miR156y	GMA-MIR156Y	Glyma.06G168600	TGACAGAAGAGAGTGAGCAC	1	GSM647200	Cat_1	non-changed	Seed	Squamosa promoter-binding protein-like (SBP domain) transcription factor family protein
gma-miR156h	GMA-MIR156H	Glyma.04G197100	TGACAGAAGAGAGTGAGCAC	1	GSM647200	Cat_2	non-changed	Seed	Squamosa promoter-binding protein-like (SBP domain) transcription factor family protein
gma-miR530a	GMA-MIR530A	Glyma.15G035300	TGCATTTGCACCTGCACTTT	1	GSM647200	Cat_2	non-changed	Seed	Transcription factor IIA, alpha/beta subunit
gma-miR396k-5p	GMA-MIR396K-5P	Glyma.15G176500	TTCCACAGCTTTCTTGAACTT	1	GSM848963	Cat_2	non-changed	Cotyledon	growth-regulating factor
gma-miR396a-5p	GMA-MIR396A-5P	Glyma.13G109500	TTCCACAGCTTTCTTGAACTG	1	GSM848963	Cat_2	non-changed	Cotyledon	growth-regulating factor
gma-miR5674b	GMA-MIR5674B	Glyma.09G171200	TAATTGTGTTGTACATTATCA	1	GSM1419390	Cat_1	non-changed	Leaf	ATP binding;nucleic acid binding;helicases
gma-miR399b	GMA-MIR399B	Glyma.15G074200	TGCCAAAGGAGAGTTGCCCTG	1	GSM647200	Cat_1	non-changed	Seed	phosphate 2
gma-miR396c	GMA-MIR396C	Glyma.01G148600	TTCCACAGCTTTCTTGAACTT	1	GSM848963	Cat_2	non-changed	Cotyledon	growth-regulating factor
gma-miR164j	GMA-MIR164J	Glyma.13G274300	TGGAGAAGCAGGGCACGTGCA	1	GSM647200	Cat_1	non-changed	Seed	NAC (No Apical Meristem) domain transcriptional regulator superfamily protein
gma-miR5674a	GMA-MIR5674A	Glyma.09G175700	TAATTGTGTTGTACATTATCA	1	GSM647200	Cat_2	non-changed	Seed	Tetratricopeptide repeat (TPR)-like superfamily protein
gma-miR396a-5p	GMA-MIR396A-5P	Glyma.09G212500	TTCCACAGCTTTCTTGAACTG	1	GSM848963	Cat_2	non-changed	Cotyledon	growth-regulating factor
gma-miR396i-5p	GMA-MIR396I-5P	Glyma.13G109500	TTCCACAGCTTTCTTGAACTG	1	GSM848963	Cat_2	non-changed	Cotyledon	growth-regulating factor
gma-miR396b-5p	GMA-MIR396B-5P	Glyma.09G212500	TTCCACAGCTTTCTTGAACTT	1	GSM848963	Cat_2	non-changed	Cotyledon	growth-regulating factor
gma-miR159e-3p	GMA-MIR159E-3P	Glyma.20G047600	TTTGGATTGAAGGGAGCTCTA	1	GSM647200	Cat_2	Leaf-specific	Seed	myb domain protein
gma-miR171u	GMA-MIR171U	Glyma.01G177200	TGATTGAGCCGTGCCAATATC	1	GSM1419391	Cat_2	non-changed	Leaf	GRAS family transcription factor
gma-miR2109-5p	GMA-MIR2109-5P	Glyma.06G268700	TGCGAGTGTCTTCGCCTCTG	1	GSM647200	Cat_2	non-changed	Seed	Disease resistance protein (TIR-NBS-LRR class) family
gma-miR396c	GMA-MIR396C	Glyma.09G068700	TTCCACAGCTTTCTTGAACTT	1	GSM848963	Cat_2	non-changed	Cotyledon	growth-regulating factor
gma-miR2109-5p	GMA-MIR2109-5P	Glyma.16G085900	TGCGAGTGTCTTCGCCTCTG	1	GSM1213430	Cat_1	non-changed	Root	Disease resistance protein (TIR-NBS-LRR class) family
gma-miR169d	GMA-MIR169D	Glyma.15G173300	TGAGCCAAGGATGACTTGCCGGT	1	GSM1419391	Cat_2	non-changed	Leaf	nuclear factor Y, subunit A3
gma-miR171a	GMA-MIR171A	Glyma.U013800	TGAGCCGTGCCAATATCACGA	1	GSM825574	Cat_1	non-changed	Mixed	GRAS family transcription factor
gma-miR1507b	GMA-MIR1507B	Glyma.20G003000	TCTCATTCCATACATCGTCTG	1	GSM647200	Cat_1	non-changed	Seed	basic helix-loop-helix (bHLH) DNA-binding superfamily protein
gma-miR164d	GMA-MIR164D	Glyma.13G274300	TGGAGAAGCAGGGCACGTGC	1	GSM647200	Cat_1	non-changed	Seed	NAC (No Apical Meristem) domain transcriptional regulator superfamily protein
gma-miR156b	GMA-MIR156B	Glyma.06G168600	TGACAGAAGAGAGAGAGCACA	1	GSM647200	Cat_1	Seed-specific	Seed	Squamosa promoter-binding protein-like (SBP domain) transcription factor family protein
gma-miR1510b-3p	GMA-MIR1510B-3P	Glyma.U008300	TGTTGTTTTACCTATTCCACC	1	GSM1213430	Cat_1	non-changed	Root	Disease resistance protein (TIR-NBS-LRR class) family
gma-miR1507a	GMA-MIR1507A	Glyma.20G003000	TCTCATTCCATACATCGTCTGA	1	GSM647200	Cat_1	non-changed	Seed	basic helix-loop-helix (bHLH) DNA-binding superfamily protein
gma-miR164i	GMA-MIR164I	Glyma.12G161700	TGGAGAAGCAGGGCACGTGCA	1	GSM647200	Cat_1	non-changed	Seed	NAC (No Apical Meristem) domain transcriptional regulator superfamily protein
gma-miR396e	GMA-MIR396E	Glyma.15G176500	TTCCACAGCTTTCTTGAACTGT	1	GSM848963	Cat_2	non-changed	Cotyledon	growth-regulating factor
gma-miR156h	GMA-MIR156H	Glyma.06G168600	TGACAGAAGAGAGTGAGCAC	1	GSM647200	Cat_1	non-changed	Seed	Squamosa promoter-binding protein-like (SBP domain) transcription factor family protein
gma-miR156n	GMA-MIR156N	Glyma.19G094000	TTGACAGAAGAGAGTGAGCAC	1	GSM1419391	Cat_1	Cotyledon-specific	Leaf	Squamosa promoter-binding protein-like (SBP domain) transcription factor family protein
gma-miR156c	GMA-MIR156C	Glyma.19G094000	TTGACAGAAGATAGAGAGCAC	1	GSM1419391	Cat_1	non-changed	Leaf	Squamosa promoter-binding protein-like (SBP domain) transcription factor family protein
gma-miR172i-3p	GMA-MIR172I-3P	Glyma.05G091200	GGAATCTTGATGATGCTGCAT	1	GSM647200	Cat_2	non-changed	Seed	Integrase-type DNA-binding superfamily protein
gma-miR5672	GMA-MIR5672	Glyma.20G176000	CATGGTAGTGGAAGAAATGGA	1	GSM1419391	Cat_2	non-changed	Leaf	Protein of unknown function (DUF616)
gma-miR164e	GMA-MIR164E	Glyma.12G226500	TGGAGAAGCAGGGCACGTGCA	1	GSM647200	Cat_1	non-changed	Seed	NAC (No Apical Meristem) domain transcriptional regulator superfamily protein
gma-miR1509b	GMA-MIR1509B	Glyma.14G076300	TTAATCAAGGAAATCACGGTT	1	GSM647200	Cat_1	non-changed	Seed
gma-miR171k-3p	GMA-MIR171K-3P	Glyma.10G261600	TTGAGCCGCGCCAATATCACT	1	GSM848963	Cat_2	non-changed	Cotyledon	Leucine-rich repeat protein kinase family protein
gma-miR1509a	GMA-MIR1509A	Glyma.14G076300	TTAATCAAGGAAATCACGGTCG	1	GSM647200	Cat_1	Cotyledon-specific	Seed
gma-miR396b-5p	GMA-MIR396B-5P	Glyma.09G068700	TTCCACAGCTTTCTTGAACTT	1	GSM848963	Cat_2	non-changed	Cotyledon	growth-regulating factor
gma-miR399c	GMA-MIR399C	Glyma.15G074200	TGCCAAAGGAGAGTTGCCCTG	1	GSM647200	Cat_1	non-changed	Seed	phosphate 2
gma-miR319g	GMA-MIR319G	Glyma.12G228300	TTGGACTGAAGGGAGCTCCTTC	1	GSM647200	Cat_1	non-changed	Seed	TCP family transcription factor
gma-miR172h-3p	GMA-MIR172H-3P	Glyma.05G091200	AGAATCTTGATGATGCTGCAT	1	GSM647200	Cat_2	non-changed	Seed	Integrase-type DNA-binding superfamily protein
gma-miR396k-5p	GMA-MIR396K-5P	Glyma.06G134600	TTCCACAGCTTTCTTGAACTT	1	GSM848964	Cat_2	non-changed	Seed_coat	growth-regulating factor
gma-miR164a	GMA-MIR164A	Glyma.13G274300	TGGAGAAGCAGGGCACGTGCA	1	GSM647200	Cat_1	non-changed	Seed	NAC (No Apical Meristem) domain transcriptional regulator superfamily protein
gma-miR396b-5p	GMA-MIR396B-5P	Glyma.04G230600	TTCCACAGCTTTCTTGAACTT	1	GSM848964	Cat_2	non-changed	Seed_coat	growth-regulating factor
gma-miR395d	GMA-MIR395D	Glyma.06G106200	TGAAGTGTTTGGGGGAACTTT	1	GSM647200	Cat_1	non-changed	Seed	slufate transporter 2;1
gma-miR395i	GMA-MIR395I	Glyma.10G242600	ATGAAGTGTTTGGGGGAACTC	1	GSM1213430	Cat_2	non-changed	Root	ATP sulfurylase 1
gma-miR172c	GMA-MIR172C	Glyma.05G091200	GGAATCTTGATGATGCTGCAG	1	GSM647200	Cat_2	non-changed	Seed	Integrase-type DNA-binding superfamily protein
gma-miR399i	GMA-MIR399I	Glyma.13G239100	TGCCAAAGGAGAATTGCCCTG	1	GSM1213430	Cat_2	non-changed	Root	phosphate 2
gma-miR159a-3p	GMA-MIR159A-3P	Glyma.04G125700	TTTGGATTGAAGGGAGCTCTA	1	GSM848963	Cat_1	Leaf-specific	Cotyledon	myb domain protein
gma-miR168a	GMA-MIR168A	Glyma.10G164100	TCGCTTGGTGCAGGTCGGGAA	1	GSM848963	Cat_2	non-changed	Cotyledon	SSXT family protein
gma-miR164f	GMA-MIR164F	Glyma.13G274300	TGGAGAAGCAGGGCACGTGCA	1	GSM647200	Cat_1	non-changed	Seed	NAC (No Apical Meristem) domain transcriptional regulator superfamily protein
gma-miR156p	GMA-MIR156P	Glyma.19G094000	TTGACAGAAGAAAGGGAGCAC	1	GSM1419391	Cat_1	non-changed	Leaf	Squamosa promoter-binding protein-like (SBP domain) transcription factor family protein
gma-miR156s	GMA-MIR156S	Glyma.09G113800	TGACAGAAGAGAGTGAGCACT	1	GSM647200	Cat_2	Cotyledon-specific	Seed	Squamosa promoter-binding protein-like (SBP domain) transcription factor family protein
gma-miR396k-5p	GMA-MIR396K-5P	Glyma.03G021900	TTCCACAGCTTTCTTGAACTT	1	GSM848963	Cat_2	non-changed	Cotyledon	growth-regulating factor
gma-miR396i-5p	GMA-MIR396I-5P	Glyma.01G148600	TTCCACAGCTTTCTTGAACTG	1	GSM848963	Cat_2	non-changed	Cotyledon	growth-regulating factor
gma-miR399a	GMA-MIR399A	Glyma.15G074200	TGCCAAAGGAGAGTTGCCCTG	1	GSM647200	Cat_1	non-changed	Seed	phosphate 2
gma-miR394b-5p	GMA-MIR394B-5P	Glyma.11G251600	TTGGCATTCTGTCCACCTCC	1	GSM647200	Cat_2	non-changed	Seed	Galactose oxidase/kelch repeat superfamily protein
gma-miR172f	GMA-MIR172F	Glyma.05G091200	AGAATCTTGATGATGCTGCA	1	GSM647200	Cat_2	non-changed	Seed	Integrase-type DNA-binding superfamily protein
gma-miR399c	GMA-MIR399C	Glyma.13G239100	TGCCAAAGGAGAGTTGCCCTG	1	GSM1213430	Cat_2	non-changed	Root	phosphate 2
