# Supplementary material for: Construction and analysis of degradome-dependent microRNA regulatory networks in soybean
Source: BMC Genomics. 2019 Jun 28;20:534. doi: 10.1186/s12864-019-5879-7 (PMC6599275; doi:10.1186/s12864-019-5879-7)
Supplement: Supplementary file 4 — Table S4. Expression verification of miRNAs in different tissues (XLSX 76 kb) [file 12864_2019_5879_MOESM4_ESM.xlsx]

## Sheet: Sheet1
Supp_Table.4 Expression verification of miRNAs in different tissues
	miRNA-TYPE	Root	Seed	Leaf	Cotyledon	log2(R/S)	log2(R/L)	log2(S/R)	log2(S/L)	log2(R/C)	log2(S/C)	log2(L/C)	MeanValue	SSR	miRNA-TYPE
GMA-MIR1507A	non-changed	21926.3	2840.32	34717.2	37003.2	2.94854	-0.662986	-2.94854	-3.61153	-0.754985	-3.70352	-0.0919989	24121.8	2.45305e+08	non-changed
GMA-MIR1507B	non-changed	21903.9	2840.32	34577.4	37003.2	2.94706	-0.658641	-2.94706	-3.60571	-0.75646	-3.70352	-0.0978184	24081.2	2.44355e+08	non-changed
GMA-MIR1507C-3P	Leaf-specific	2.88	1.17	357.25	38.1118	1.29956	-6.95472	-1.29956	-8.25428	-3.7261	-5.02566	3.22862	99.853	29735.8	Leaf-specific
GMA-MIR1507C-5P	Cotyledon-specific	1.28	3.23	7.05	73.5014	-1.33539	-2.46148	1.33539	-1.12609	-5.84356	-4.50817	-3.38208	21.2653	1218.46	Cotyledon-specific
GMA-MIR1508A	non-changed	753.99	505.11	237.54	2184.62	0.577948	1.66637	-0.577948	1.08843	-1.53477	-2.11272	-3.20114	920.316	754907	non-changed
GMA-MIR1508C	non-changed	655.1	459.06	187.82	0	0.513032	1.80236	-0.513032	1.28933	0	0	0	325.495	83793.5	non-changed
GMA-MIR1509A	Cotyledon-specific	3277.11	1731.83	39.53	25155.2	0.920127	6.37333	-0.920127	5.45321	-2.94036	-3.86049	-9.31369	7550.91	1.39486e+08	Cotyledon-specific
GMA-MIR1509B	non-changed	2551.28	348.47	7.74	1919.2	2.87211	8.36467	-2.87211	5.49256	0.410714	-2.4614	-7.95396	1206.67	1.49654e+06	non-changed
GMA-MIR1510A-3P	non-changed	4.16	18.18	383.15	405.619	-2.1277	-6.52518	2.1277	-4.39749	-6.6074	-4.4797	-0.0822151	202.777	49068	non-changed
GMA-MIR1510A-5P	Cotyledon-specific	91.84	76.26	377.72	5988.32	0.268196	-2.04012	-0.268196	-2.30832	-6.02689	-6.29508	-3.98676	1633.54	8.44772e+06	Cotyledon-specific
GMA-MIR1510B-3P	non-changed	3.2	16.13	301.42	0	-2.3336	-6.55756	2.3336	-4.22396	0	0	0	80.1875	21801.4	non-changed
GMA-MIR1510B-5P	Cotyledon-specific	73.6	552.04	879.11	36742.5	-2.907	-3.57827	2.907	-0.671271	-8.96353	-6.05653	-5.38526	9561.82	3.28461e+08	Cotyledon-specific
GMA-MIR1511	non-changed	490.29	5072.29	3519.99	2405.13	-3.37093	-2.84386	3.37093	0.527066	-2.29441	1.07652	0.549457	2871.92	3.71723e+06	non-changed
GMA-MIR1512A-3P	non-changed	1.28	0.87	0.1	0	0.557057	3.67807	-0.557057	3.12102	0	0	0	0.5625	0.379892	non-changed
GMA-MIR1512A-5P	non-changed	1.92	0	0	0	0	0	0	0	0	0	0	0.48	0.9216	non-changed
GMA-MIR1512B	non-changed	9.28	2.93	5.81	0	1.66322	0.675587	-1.66322	-0.987637	0	0	0	4.505	15.7598	non-changed
GMA-MIR1512C	Seed-specific	0	2828.3	0	155.17	0	0	0	0	0	4.18802	0	745.867	1.9327e+06	Seed-specific
GMA-MIR1513A-5P	non-changed	21.44	14.08	39.67	0	0.606658	-0.887743	-0.606658	-1.4944	0	0	0	18.7975	272.748	non-changed
GMA-MIR1513B	non-changed	21.44	14.08	39.67	28.5839	0.606658	-0.887743	-0.606658	-1.4944	-0.414897	-1.02155	0.472847	25.9435	118.804	non-changed
GMA-MIR1513C	Cotyledon-specific	1.6	0.88	0.86	28.5839	0.862496	0.895663	-0.862496	0.0331669	-4.15906	-5.02155	-5.05472	7.98097	188.776	Cotyledon-specific
GMA-MIR1514A-3P	non-changed	0.64	0	1.88	0	0	-1.55459	0	0	0	0	0	0.63	0.785467	non-changed
GMA-MIR1514A-5P	non-changed	4.8	1.17	43.96	13.6114	2.03653	-3.19509	-2.03653	-5.23161	-1.50371	-3.54023	1.69138	15.8853	377.594	non-changed
GMA-MIR1514B-3P	non-changed	0.64	0	1.88	0	0	-1.55459	0	0	0	0	0	0.63	0.785467	non-changed
GMA-MIR1514B-5P	non-changed	0.32	0.59	1.17	0	-0.882643	-1.87036	0.882643	-0.987722	0	0	0	0.52	0.245933	non-changed
GMA-MIR1515A	non-changed	5.44	17.59	14.55	0	-1.69308	-1.41934	1.69308	0.273736	0	0	0	9.395	65.88	non-changed
GMA-MIR1515B	non-changed	5.44	17.59	14.55	15.6531	-1.69308	-1.41934	1.69308	0.273736	-1.52477	0.16831	-0.105427	13.3083	29.0943	non-changed
GMA-MIR1516A-3P	non-changed	0.64	0.58	0.06	3.40284	0.142019	3.41504	-0.142019	3.27302	-2.4106	-2.55262	-5.82563	1.17071	2.28223	non-changed
GMA-MIR1516A-5P	non-changed	0.32	0.29	0.06	0	0.142019	2.41504	-0.142019	2.27302	0	0	0	0.1675	0.0259583	non-changed
GMA-MIR1516C	non-changed	0.96	0.88	0	0	0.125531	0	-0.125531	0	0	0	0	0.46	0.2832	non-changed
GMA-MIR1517	non-changed	0.32	0	0.27	0	0	0.245112	0	0	0	0	0	0.1475	0.029425	non-changed
GMA-MIR1520A	non-changed	0	0	0.03	0	0	0	0	0	0	0	0	0.0075	0.000225	non-changed
GMA-MIR1520B	non-changed	0	0.58	0.03	0	0	0	0	4.27302	0	0	0	0.1525	0.081425	non-changed
GMA-MIR1520C	non-changed	2.56	0.29	0.03	0	3.14202	6.41504	-3.14202	3.27302	0	0	0	0.72	1.52167	non-changed
GMA-MIR1520D	non-changed	4.8	3.82	0.24	10.2085	0.329462	4.32193	-0.329462	3.99247	-1.08867	-1.41813	-5.4106	4.76713	17.0006	non-changed
GMA-MIR1520E	non-changed	1.92	1.75	0.63	0	0.133751	1.60768	-0.133751	1.47393	0	0	0	1.075	0.8411	non-changed
GMA-MIR1520F-3P	non-changed	3.84	2.63	0.5	0	0.546044	2.94111	-0.546044	2.39506	0	0	0	1.7425	3.25576	non-changed
GMA-MIR1520F-5P	non-changed	0.32	0	0.03	0	0	3.41504	0	0	0	0	0	0.0875	0.024225	non-changed
GMA-MIR1520G	non-changed	4.8	4.7	0.58	0	0.0303736	3.04891	-0.0303736	3.01854	0	0	0	2.52	6.68827	non-changed
GMA-MIR1520H	non-changed	3.2	4.69	0.13	0	-0.551516	4.62149	0.551516	5.173	0	0	0	2.005	5.39097	non-changed
GMA-MIR1520I	non-changed	0.64	1.46	0	0	-1.18982	0	1.18982	0	0	0	0	0.525	0.479567	non-changed
GMA-MIR1520J	non-changed	2.56	3.23	0.16	0	-0.33539	4	0.33539	4.33539	0	0	0	1.4875	2.72049	non-changed
GMA-MIR1520K	non-changed	0.96	2.04	0.33	6.12512	-1.08746	1.54057	1.08746	2.62803	-2.67363	-1.58617	-4.2142	2.36378	6.78645	non-changed
GMA-MIR1520L	non-changed	2.56	5.26	1.09	12.9308	-1.03892	1.23182	1.03892	2.27073	-2.3366	-1.29768	-3.56841	5.4602	27.7866	non-changed
GMA-MIR1520M	non-changed	1.92	0.88	1.58	0	1.12553	0.281182	-1.12553	-0.844349	0	0	0	1.095	0.720367	non-changed
GMA-MIR1520N	non-changed	0.32	0.59	0.24	0	-0.882643	0.415037	0.882643	1.29768	0	0	0	0.2875	0.0591583	non-changed
GMA-MIR1520O	non-changed	1.28	5.85	0.48	0	-2.19229	1.41504	2.19229	3.60733	0	0	0	1.9025	7.20443	non-changed
GMA-MIR1520P	non-changed	3.2	0.87	0.03	0	1.87898	6.73697	-1.87898	4.85798	0	0	0	1.025	2.2651	non-changed
GMA-MIR1520Q	non-changed	1.6	6.16	0.68	0	-1.94486	1.23447	1.94486	3.17932	0	0	0	2.11	7.71987	non-changed
GMA-MIR1520R	non-changed	1.92	5.85	0.23	0	-1.60733	3.0614	1.60733	4.66873	0	0	0	2	7.3206	non-changed
GMA-MIR1521A	non-changed	0	0	0.1	0	0	0	0	0	0	0	0	0.025	0.0025	non-changed
GMA-MIR1521B	non-changed	0.32	0.58	0.1	0	-0.857981	1.67807	0.857981	2.53605	0	0	0	0.25	0.0662667	non-changed
GMA-MIR1523A	non-changed	1.6	0.88	2	0	0.862496	-0.321928	-0.862496	-1.18442	0	0	0	1.12	0.772267	non-changed
GMA-MIR1524	non-changed	0	0	0.43	0	0	0	0	0	0	0	0	0.1075	0.046225	non-changed
GMA-MIR1531-3P	non-changed	0.96	1.16	0.03	0	-0.273018	5	0.273018	5.27302	0	0	0	0.5375	0.370825	non-changed
GMA-MIR1531-5P	non-changed	111.05	6.45	3.99	61.9317	4.10577	4.79868	-4.10577	0.69291	0.842459	-3.26331	-3.95622	45.8554	2604.76	non-changed
GMA-MIR1532	non-changed	0	0.58	0.03	0	0	0	0	4.27302	0	0	0	0.1525	0.081425	non-changed
GMA-MIR1535A	non-changed	41.28	0	13.8	0	0	1.58077	0	0	0	0	0	13.77	378.676	non-changed
GMA-MIR1535B	non-changed	40	0	12.44	0	0	1.68501	0	0	0	0	0	13.11	355.755	non-changed
GMA-MIR1536	non-changed	1.28	2.93	15.39	18.3753	-1.19476	-3.58778	1.19476	-2.39302	-3.84356	-2.6488	-0.255778	9.49384	74.7323	non-changed
GMA-MIR156A	non-changed	363.56	5629.04	417.4	0	-3.95262	-0.199237	3.95262	3.75339	0	0	0	1602.5	7.24015e+06	non-changed
GMA-MIR156AA	non-changed	11.2	16.43	0	0	-0.552834	0	0.552834	0	0	0	0	6.9075	68.1769	non-changed
GMA-MIR156B	Seed-specific	9.6	34729.3	0.17	0	-11.8208	5.81943	11.8208	17.6403	0	0	0	8684.76	3.01474e+08	Seed-specific
GMA-MIR156C	non-changed	4202.01	1290.37	141.18	0	1.70329	4.89547	-1.70329	3.19218	0	0	0	1408.39	3.80254e+06	non-changed
GMA-MIR156D	non-changed	4246.17	1296.82	141.67	0	1.71118	4.90556	-1.71118	3.19437	0	0	0	1421.16	3.88431e+06	non-changed
GMA-MIR156E	non-changed	4195.61	1280.1	140.73	0	1.71262	4.89788	-1.71262	3.18525	0	0	0	1404.11	3.79183e+06	non-changed
GMA-MIR156F	Cotyledon-specific	9.6	34729.3	0.17	202620	-11.8208	5.81943	11.8208	17.6403	-14.3654	-2.54455	-20.1848	59339.6	9.39201e+09	Cotyledon-specific
GMA-MIR156G	non-changed	4244.89	1296.24	141.6	0	1.71139	4.90583	-1.71139	3.19444	0	0	0	1420.68	3.88201e+06	non-changed
GMA-MIR156H	non-changed	409	6015.65	445.54	0	-3.87855	-0.123454	3.87855	3.75509	0	0	0	1717.55	8.25132e+06	non-changed
GMA-MIR156I	non-changed	4246.17	1296.82	141.67	0	1.71118	4.90556	-1.71118	3.19437	0	0	0	1421.16	3.88431e+06	non-changed
GMA-MIR156J	non-changed	4246.17	1296.82	141.67	0	1.71118	4.90556	-1.71118	3.19437	0	0	0	1421.16	3.88431e+06	non-changed
GMA-MIR156K	non-changed	409	6015.65	445.54	0	-3.87855	-0.123454	3.87855	3.75509	0	0	0	1717.55	8.25132e+06	non-changed
GMA-MIR156L	non-changed	4246.17	1296.82	141.67	57.1677	1.71118	4.90556	-1.71118	3.19437	6.21482	4.50363	1.30926	1435.46	3.83096e+06	non-changed
GMA-MIR156M	non-changed	4246.17	1296.82	141.67	0	1.71118	4.90556	-1.71118	3.19437	0	0	0	1421.16	3.88431e+06	non-changed
GMA-MIR156N	Cotyledon-specific	408.68	6013.6	444.36	44187.9	-3.87919	-0.120757	3.87919	3.75843	-6.75654	-2.87735	-6.63578	12763.6	4.4582e+08	Cotyledon-specific
GMA-MIR156O	Cotyledon-specific	408.68	6013.6	444.36	44187.9	-3.87919	-0.120757	3.87919	3.75843	-6.75654	-2.87735	-6.63578	12763.6	4.4582e+08	Cotyledon-specific
GMA-MIR156P	non-changed	0.32	41.95	1.16	0	-7.03446	-1.85798	7.03446	5.17647	0	0	0	10.8575	429.903	non-changed
GMA-MIR156Q	Cotyledon-specific	362.28	5822.92	435.43	42685.3	-4.00657	-0.265336	4.00657	3.74123	-6.88049	-2.87392	-6.61515	12326.5	4.16163e+08	Cotyledon-specific
GMA-MIR156R	non-changed	34.56	2.06	10.31	0	4.06839	1.74506	-4.06839	-2.32333	0	0	0	11.7325	251.442	non-changed
GMA-MIR156S	Cotyledon-specific	362.28	5822.92	435.43	42685.3	-4.00657	-0.265336	4.00657	3.74123	-6.88049	-2.87392	-6.61515	12326.5	4.16163e+08	Cotyledon-specific
GMA-MIR156T	non-changed	0.32	41.95	1.16	0	-7.03446	-1.85798	7.03446	5.17647	0	0	0	10.8575	429.903	non-changed
GMA-MIR156U	non-changed	363.56	5629.04	417.37	0	-3.95262	-0.199133	3.95262	3.75349	0	0	0	1602.49	7.24018e+06	non-changed
GMA-MIR156V	non-changed	363.56	5745.19	418.44	0	-3.98209	-0.202827	3.98209	3.77926	0	0	0	1631.8	7.55447e+06	non-changed
GMA-MIR156W	non-changed	365.8	5631.09	418.37	0	-3.94429	-0.193724	3.94429	3.75056	0	0	0	1603.82	7.24304e+06	non-changed
GMA-MIR156X	non-changed	363.56	5745.19	418.44	0	-3.98209	-0.202827	3.98209	3.77926	0	0	0	1631.8	7.55447e+06	non-changed
GMA-MIR156Y	non-changed	363.56	5745.19	418.44	0	-3.98209	-0.202827	3.98209	3.77926	0	0	0	1631.8	7.55447e+06	non-changed
GMA-MIR156Z	non-changed	11.84	2.35	0	0	2.33294	0	-2.33294	0	0	0	0	3.5475	31.7897	non-changed
GMA-MIR159A-3P	Leaf-specific	123.21	185.97	22391.5	0	-0.593951	-7.50569	0.593951	-6.91174	0	0	0	5675.17	1.242e+08	Leaf-specific
GMA-MIR159A-5P	non-changed	0.64	3.52	10.47	0	-2.45943	-4.03205	2.45943	-1.57261	0	0	0	3.6575	22.9706	non-changed
GMA-MIR159B-3P	non-changed	83.85	1.76	0	0	5.57416	0	-5.57416	0	0	0	0	21.4025	1733.88	non-changed
GMA-MIR159C	non-changed	12.16	17.02	0	0	-0.485088	0	0.485088	0	0	0	0	7.295	74.8926	non-changed
GMA-MIR159D	non-changed	2.88	2.05	29.69	0	0.490445	-3.36584	-0.490445	-3.85628	0	0	0	8.655	198.119	non-changed
GMA-MIR159E-3P	Leaf-specific	123.21	185.97	22391.5	229.352	-0.593951	-7.50569	0.593951	-6.91174	-0.896441	-0.302491	6.60925	5732.51	1.23345e+08	Leaf-specific
GMA-MIR159E-5P	non-changed	0.64	3.52	10.47	0	-2.45943	-4.03205	2.45943	-1.57261	0	0	0	3.6575	22.9706	non-changed
GMA-MIR159F-3P	non-changed	83.85	1.76	0	0	5.57416	0	-5.57416	0	0	0	0	21.4025	1733.88	non-changed
GMA-MIR160A-3P	non-changed	39.04	21.7	3.71	0	0.847258	3.39546	-0.847258	2.5482	0	0	0	16.1125	323.442	non-changed
GMA-MIR160A-5P	non-changed	52.8	46.34	540.69	0	0.18828	-3.35619	-0.18828	-3.54447	0	0	0	159.958	64978.4	non-changed
GMA-MIR160B	non-changed	52.8	46.34	540.59	0	0.18828	-3.35592	-0.18828	-3.5442	0	0	0	159.933	64953.1	non-changed
GMA-MIR160C	Leaf-specific	52.48	46.34	539.55	29.2644	0.17951	-3.36192	-0.17951	-3.54143	0.842619	0.663109	4.20454	166.909	61812.7	Leaf-specific
GMA-MIR160D	non-changed	52.48	46.34	539.55	0	0.17951	-3.36192	-0.17951	-3.54143	0	0	0	159.592	64712.2	non-changed
GMA-MIR160E	non-changed	52.8	46.34	540.45	0	0.18828	-3.35555	-0.18828	-3.54383	0	0	0	159.898	64917.5	non-changed
GMA-MIR160F	non-changed	52.8	46.34	540.62	0	0.18828	-3.35601	-0.18828	-3.54428	0	0	0	159.94	64960.7	non-changed
GMA-MIR162A	non-changed	10.56	37.25	175.43	93.2379	-1.81863	-4.05421	1.81863	-2.23558	-3.14231	-1.32368	0.911907	79.1195	5309.5	non-changed
GMA-MIR162B	non-changed	10.56	37.25	175.36	0	-1.81863	-4.05364	1.81863	-2.23501	0	0	0	55.7925	6599.66	non-changed
GMA-MIR162C	non-changed	10.56	37.25	175.36	0	-1.81863	-4.05364	1.81863	-2.23501	0	0	0	55.7925	6599.66	non-changed
GMA-MIR164A	non-changed	144.97	106.77	60.82	0	0.441248	1.25314	-0.441248	0.811889	0	0	0	78.14	3897.26	non-changed
GMA-MIR164B	non-changed	144.97	106.77	60.72	0	0.441248	1.25551	-0.441248	0.814263	0	0	0	78.115	3898.41	non-changed
GMA-MIR164C	non-changed	145.29	106.77	60.9	0	0.444429	1.25442	-0.444429	0.809992	0	0	0	78.24	3910.61	non-changed
GMA-MIR164D	non-changed	144.97	106.77	60.72	328.715	0.441248	1.25551	-0.441248	0.814263	-1.18108	-1.62233	-2.43659	160.294	13793.4	non-changed
GMA-MIR164E	non-changed	144.97	106.77	60.72	0	0.441248	1.25551	-0.441248	0.814263	0	0	0	78.115	3898.41	non-changed
GMA-MIR164F	non-changed	144.97	106.77	60.69	0	0.441248	1.25622	-0.441248	0.814976	0	0	0	78.1075	3898.76	non-changed
GMA-MIR164G	non-changed	144.97	106.77	60.82	0	0.441248	1.25314	-0.441248	0.811889	0	0	0	78.14	3897.26	non-changed
GMA-MIR164H	non-changed	145.29	106.77	60.9	0	0.444429	1.25442	-0.444429	0.809992	0	0	0	78.24	3910.61	non-changed
GMA-MIR164I	non-changed	145.29	106.77	60.9	0	0.444429	1.25442	-0.444429	0.809992	0	0	0	78.24	3910.61	non-changed
GMA-MIR164J	non-changed	144.97	106.77	60.69	0	0.441248	1.25622	-0.441248	0.814976	0	0	0	78.1075	3898.76	non-changed
GMA-MIR164K	non-changed	144.97	106.77	60.72	0	0.441248	1.25551	-0.441248	0.814263	0	0	0	78.115	3898.41	non-changed
GMA-MIR166A-3P	Leaf-specific	1772.65	4590.92	93858.2	0	-1.37288	-5.7265	1.37288	-4.35363	0	0	0	25055.4	2.10749e+09	Leaf-specific
GMA-MIR166A-5P	non-changed	43.52	21.71	60.13	0	1.00332	-0.466406	-1.00332	-1.46973	0	0	0	31.34	684.05	non-changed
GMA-MIR166B	Leaf-specific	13927.1	4898.62	109414	0	1.50745	-2.97383	-1.50745	-4.48128	0	0	0	32060	2.69268e+09	Leaf-specific
GMA-MIR166C-3P	Leaf-specific	2530.49	4683.03	101715	0	-0.888026	-5.32897	0.888026	-4.44095	0	0	0	27232.2	2.46931e+09	Leaf-specific
GMA-MIR166C-5P	non-changed	43.52	21.71	60.13	0	1.00332	-0.466406	-1.00332	-1.46973	0	0	0	31.34	684.05	non-changed
GMA-MIR166D	Leaf-specific	13929	4897.44	109434	0	1.508	-2.97389	-1.508	-4.48188	0	0	0	32065	2.69368e+09	Leaf-specific
GMA-MIR166E	Leaf-specific	2039.24	4683.61	96344.6	0	-1.19959	-5.5621	1.19959	-4.36251	0	0	0	25766.9	2.21755e+09	Leaf-specific
GMA-MIR166F	Leaf-specific	13929	4897.44	109434	0	1.508	-2.97389	-1.508	-4.48188	0	0	0	32065	2.69368e+09	Leaf-specific
GMA-MIR166G	Leaf-specific	2533.37	4691.82	101742	0	-0.88909	-5.32772	0.88909	-4.43863	0	0	0	27241.9	2.47048e+09	Leaf-specific
GMA-MIR166H-3P	non-changed	12314.8	315.02	15816	0	5.28881	-0.360993	-5.28881	-5.6498	0	0	0	7111.47	6.65364e+07	non-changed
GMA-MIR166H-5P	non-changed	6.08	0	0.28	0	0	4.44057	0	0	0	0	0	1.59	8.97747	non-changed
GMA-MIR166I-3P	Leaf-specific	2533.37	4691.82	101742	0	-0.88909	-5.32772	0.88909	-4.43863	0	0	0	27241.9	2.47048e+09	Leaf-specific
GMA-MIR166I-5P	non-changed	1.28	0.59	25.75	0	1.11736	-4.33036	-1.11736	-5.44771	0	0	0	6.905	158.111	non-changed
GMA-MIR166J-3P	non-changed	12312.6	315.02	15822.9	0	5.28855	-0.36188	-5.28855	-5.65043	0	0	0	7112.62	6.65684e+07	non-changed
GMA-MIR166J-5P	non-changed	6.08	0	0.28	0	0	4.44057	0	0	0	0	0	1.59	8.97747	non-changed
GMA-MIR166K	non-changed	12305.5	417.69	15368.4	0	4.88073	-0.320659	-4.88073	-5.20139	0	0	0	7022.91	6.35012e+07	non-changed
GMA-MIR166L	non-changed	35.52	21.42	59.13	0	0.729673	-0.735259	-0.729673	-1.46493	0	0	0	29.0175	616.261	non-changed
GMA-MIR166M	non-changed	15.36	128.47	77.83	0	-3.06418	-2.34115	3.06418	0.723033	0	0	0	55.415	3504.9	non-changed
GMA-MIR166N	Leaf-specific	13927.1	4898.62	109414	0	1.50745	-2.97383	-1.50745	-4.48128	0	0	0	32060	2.69268e+09	Leaf-specific
GMA-MIR166O	Leaf-specific	13927.1	4898.62	109414	0	1.50745	-2.97383	-1.50745	-4.48128	0	0	0	32060	2.69268e+09	Leaf-specific
GMA-MIR166P	Leaf-specific	2533.37	4691.82	101742	0	-0.88909	-5.32772	0.88909	-4.43863	0	0	0	27241.9	2.47048e+09	Leaf-specific
GMA-MIR166Q	Leaf-specific	13927.1	4898.62	109414	0	1.50745	-2.97383	-1.50745	-4.48128	0	0	0	32060	2.69268e+09	Leaf-specific
GMA-MIR166R	non-changed	201.94	115.86	1217.56	0	0.801544	-2.59199	-0.801544	-3.39354	0	0	0	383.84	315774	non-changed
GMA-MIR166S	Leaf-specific	13929.4	4907.41	109420	0	1.5051	-2.97367	-1.5051	-4.47877	0	0	0	32064.2	2.6928e+09	Leaf-specific
GMA-MIR166T	Leaf-specific	13929.4	4907.41	109420	0	1.5051	-2.97367	-1.5051	-4.47877	0	0	0	32064.2	2.6928e+09	Leaf-specific
GMA-MIR166U	Leaf-specific	13924.6	4896.27	109401	0	1.50788	-2.97392	-1.50788	-4.48179	0	0	0	32055.4	2.69206e+09	Leaf-specific
GMA-MIR167A	non-changed	21.44	198.59	50.8	0	-3.21142	-1.24452	3.21142	1.96689	0	0	0	67.7075	8047.03	non-changed
GMA-MIR167B	non-changed	21.44	198.88	51.11	0	-3.21352	-1.2533	3.21352	1.96022	0	0	0	67.8575	8068.87	non-changed
GMA-MIR167C	non-changed	29.44	409.78	2301.8	0	-3.799	-6.28884	3.799	-2.48984	0	0	0	685.255	1.19626e+06	non-changed
GMA-MIR167D	non-changed	21.44	198.88	51.11	0	-3.21352	-1.2533	3.21352	1.96022	0	0	0	67.8575	8068.87	non-changed
GMA-MIR167E	non-changed	102.09	2723.58	120.93	6065.23	-4.73759	-0.244331	4.73759	4.49326	-5.89265	-1.15506	-5.64832	2252.96	7.97555e+06	non-changed
GMA-MIR167F	non-changed	102.09	2723.58	120.93	6065.23	-4.73759	-0.244331	4.73759	4.49326	-5.89265	-1.15506	-5.64832	2252.96	7.97555e+06	non-changed
GMA-MIR167G	non-changed	23.04	244.93	1815.63	0	-3.41016	-6.30019	3.41016	-2.89003	0	0	0	520.9	757229	non-changed
GMA-MIR167H	non-changed	75.85	1457.27	103.94	6065.23	-4.26398	-0.45453	4.26398	3.80945	-6.32127	-2.05729	-5.86674	1925.57	8.03195e+06	non-changed
GMA-MIR167I	non-changed	5.44	122.61	45.45	0	-4.49433	-3.0626	4.49433	1.43172	0	0	0	43.375	3200.98	non-changed
GMA-MIR167J	non-changed	23.04	244.93	1813.96	0	-3.41016	-6.29886	3.41016	-2.8887	0	0	0	520.483	755788	non-changed
GMA-MIR167K	non-changed	0	5.28	0.07	44.2369	0	0	0	6.23704	0	-3.06664	-9.30368	12.3967	456.691	non-changed
GMA-MIR168A	non-changed	1019.94	505.99	521.91	2401.73	1.0113	0.966611	-1.0113	-0.0446922	-1.23559	-2.24689	-2.2022	1112.39	795774	non-changed
GMA-MIR168B	non-changed	1019.62	505.99	520.7	2396.28	1.01085	0.969507	-1.01085	-0.0413435	-1.23277	-2.24362	-2.20227	1110.65	791596	non-changed
GMA-MIR169A	non-changed	15.36	104.14	1.06	0	-2.76127	3.85704	2.76127	6.61832	0	0	0	30.14	2482.84	non-changed
GMA-MIR169B	non-changed	0.32	54.28	0.13	0	-7.40621	1.29956	7.40621	8.70577	0	0	0	13.6825	732.531	non-changed
GMA-MIR169C	non-changed	14.08	4.11	0	0	1.77644	0	-1.77644	0	0	0	0	4.5475	44.1398	non-changed
GMA-MIR169D	non-changed	24	4.69	0.06	0	2.35537	8.64386	-2.35537	6.28848	0	0	0	7.1875	130.453	non-changed
GMA-MIR169E	non-changed	24.32	5.28	0.06	0	2.20353	8.66297	-2.20353	6.45943	0	0	0	7.415	133.139	non-changed
GMA-MIR169F	non-changed	16.32	104.14	1.13	0	-2.67381	3.85225	2.67381	6.52606	0	0	0	30.3975	2472.24	non-changed
GMA-MIR169G	non-changed	11.52	103.84	0.78	0	-3.17215	3.88452	3.17215	7.05667	0	0	0	29.035	2514.65	non-changed
GMA-MIR169H	non-changed	0.32	0	0	0	0	0	0	0	0	0	0	0.08	0.0256	non-changed
GMA-MIR169I-3P	non-changed	0	0	0.14	0	0	0	0	0	0	0	0	0.035	0.0049	non-changed
GMA-MIR169I-5P	non-changed	7.68	1.76	0	0	2.12553	0	-2.12553	0	0	0	0	2.36	13.2672	non-changed
GMA-MIR169J-3P	non-changed	13.76	2.93	0.9	0	2.23151	3.93441	-2.23151	1.7029	0	0	0	4.3975	40.4602	non-changed
GMA-MIR169J-5P	non-changed	7.04	160.74	0.44	0	-4.51301	4	4.51301	8.51301	0	0	0	42.055	6270.87	non-changed
GMA-MIR169K	non-changed	9.6	9.97	0.06	0	-0.0545591	7.32193	0.0545591	7.37649	0	0	0	4.9075	31.7434	non-changed
GMA-MIR169L-3P	non-changed	16.96	0	0.31	0	0	5.77372	0	0	0	0	0	4.3175	71.0582	non-changed
GMA-MIR169L-5P	non-changed	9.6	9.97	0.06	0	-0.0545591	7.32193	0.0545591	7.37649	0	0	0	4.9075	31.7434	non-changed
GMA-MIR169M	non-changed	11.52	103.84	0.78	0	-3.17215	3.88452	3.17215	7.05667	0	0	0	29.035	2514.65	non-changed
GMA-MIR169N-3P	non-changed	4.16	0	2.29	0	0	0.861236	0	0	0	0	0	1.6125	4.04969	non-changed
GMA-MIR169N-5P	non-changed	53.44	0	5.23	0	0	3.35304	0	0	0	0	0	14.6675	674.215	non-changed
GMA-MIR169O	non-changed	28.16	0	0.63	0	0	5.48215	0	0	0	0	0	7.1975	195.389	non-changed
GMA-MIR169P	non-changed	14.72	1.17	0	0	3.6532	0	-3.6532	0	0	0	0	3.9725	51.6414	non-changed
GMA-MIR169R	non-changed	28.16	0	0.63	0	0	5.48215	0	0	0	0	0	7.1975	195.389	non-changed
GMA-MIR169S	non-changed	25.92	5.28	0.1	0	2.29546	8.01792	-2.29546	5.72247	0	0	0	7.825	151.604	non-changed
GMA-MIR169T	non-changed	0.96	3.23	0	0	-1.75043	0	1.75043	0	0	0	0	1.0475	2.32183	non-changed
GMA-MIR169U	non-changed	0	24.06	0.13	0	0	0	0	7.53198	0	0	0	6.0475	144.204	non-changed
GMA-MIR169V	non-changed	15.36	104.14	1.06	0	-2.76127	3.85704	2.76127	6.61832	0	0	0	30.14	2482.84	non-changed
GMA-MIR171A	non-changed	0.96	1.16	2.01	0	-0.273018	-1.06609	0.273018	-0.793071	0	0	0	1.0325	0.681025	non-changed
GMA-MIR171B-3P	non-changed	28.8	0	0.52	0	0	5.79141	0	0	0	0	0	7.33	204.932	non-changed
GMA-MIR171B-5P	non-changed	76.48	0	0.21	0	0	8.50855	0	0	0	0	0	19.1725	1459.63	non-changed
GMA-MIR171C-3P	non-changed	44.16	15.24	32.83	0	1.53488	0.427725	-1.53488	-1.10715	0	0	0	23.0575	377.86	non-changed
GMA-MIR171C-5P	non-changed	2.56	0.29	0.63	4.08341	3.14202	2.02272	-3.14202	-1.1193	-0.673631	-3.81565	-2.69635	1.89085	3.13585	non-changed
GMA-MIR171D	non-changed	2.24	1.46	0	0	0.61753	0	-0.61753	0	0	0	0	0.925	1.24223	non-changed
GMA-MIR171E	non-changed	40.96	15.24	10.73	0	1.42635	1.93257	-1.42635	0.506213	0	0	0	16.7325	301.735	non-changed
GMA-MIR171F	non-changed	44.16	15.53	31.44	0	1.50768	0.490139	-1.50768	-1.01754	0	0	0	22.7825	367.864	non-changed
GMA-MIR171G	non-changed	41.28	15.53	10.73	0	1.41039	1.94379	-1.41039	0.533408	0	0	0	16.885	306.646	non-changed
GMA-MIR171I-3P	non-changed	0.96	1.16	2.01	0	-0.273018	-1.06609	0.273018	-0.793071	0	0	0	1.0325	0.681025	non-changed
GMA-MIR171J-3P	non-changed	39.68	15.53	10.79	0	1.35335	1.87872	-1.35335	0.525363	0	0	0	16.5	281.036	non-changed
GMA-MIR171J-5P	non-changed	0	0	8.91	0	0	0	0	0	0	0	0	2.2275	19.847	non-changed
GMA-MIR171K-3P	non-changed	5.12	0	3.02	0	0	0.761595	0	0	0	0	0	2.035	6.25663	non-changed
GMA-MIR171K-5P	non-changed	6.08	1.47	0.49	0	2.04826	3.63322	-2.04826	1.58496	0	0	0	2.01	7.73567	non-changed
GMA-MIR171L	non-changed	6.08	1.47	0.49	0	2.04826	3.63322	-2.04826	1.58496	0	0	0	2.01	7.73567	non-changed
GMA-MIR171M	non-changed	48.96	45.75	8.03	0	0.0978318	2.60813	-0.0978318	2.5103	0	0	0	25.685	638.583	non-changed
GMA-MIR171N	non-changed	16	2.93	8.88	4.76398	2.4491	0.84944	-2.4491	-1.59966	1.74783	-0.701266	0.898393	8.14349	33.6229	non-changed
GMA-MIR171O-3P	non-changed	44.16	15.24	32.8	0	1.53488	0.429044	-1.53488	-1.10583	0	0	0	23.05	377.664	non-changed
GMA-MIR171O-5P	non-changed	10.56	1.76	3.09	0	2.58496	1.77293	-2.58496	-0.812031	0	0	0	3.8525	21.5974	non-changed
GMA-MIR171P	non-changed	16	2.93	8.88	0	2.4491	0.84944	-2.4491	-1.59966	0	0	0	6.9525	50.0301	non-changed
GMA-MIR171Q	non-changed	44.16	15.24	32.83	0	1.53488	0.427725	-1.53488	-1.10715	0	0	0	23.0575	377.86	non-changed
GMA-MIR171R	non-changed	12.16	0	0.07	0	0	7.44057	0	0	0	0	0	3.0575	36.8258	non-changed
GMA-MIR171S	non-changed	12.8	0	0.07	0	0	7.51457	0	0	0	0	0	3.2175	40.8119	non-changed
GMA-MIR171T	non-changed	48.96	45.75	8.03	0	0.0978318	2.60813	-0.0978318	2.5103	0	0	0	25.685	638.583	non-changed
GMA-MIR171U	non-changed	40.96	15.24	10.73	0	1.42635	1.93257	-1.42635	0.506213	0	0	0	16.7325	301.735	non-changed
GMA-MIR172A	non-changed	426.28	38.72	29.52	0	3.46065	3.85204	-3.46065	0.391386	0	0	0	123.63	40982.6	non-changed
GMA-MIR172B-3P	non-changed	426.28	38.72	29.49	0	3.46065	3.8535	-3.46065	0.392853	0	0	0	123.623	40984.5	non-changed
GMA-MIR172B-5P	non-changed	0	0	3.46	0	0	0	0	0	0	0	0	0.865	2.9929	non-changed
GMA-MIR172C	non-changed	5.12	102.38	0.1	0	-4.32165	5.67807	4.32165	9.99972	0	0	0	26.9	2537.82	non-changed
GMA-MIR172D	non-changed	5.12	102.38	0.1	0	-4.32165	5.67807	4.32165	9.99972	0	0	0	26.9	2537.82	non-changed
GMA-MIR172E	non-changed	5.12	102.38	0.1	0	-4.32165	5.67807	4.32165	9.99972	0	0	0	26.9	2537.82	non-changed
GMA-MIR172F	non-changed	426.28	38.72	29.49	0	3.46065	3.8535	-3.46065	0.392853	0	0	0	123.623	40984.5	non-changed
GMA-MIR172G	non-changed	0.64	0	0.99	0	0	-0.629357	0	0	0	0	0	0.4075	0.241825	non-changed
GMA-MIR172H-3P	non-changed	426.28	38.72	29.52	0	3.46065	3.85204	-3.46065	0.391386	0	0	0	123.63	40982.6	non-changed
GMA-MIR172H-5P	non-changed	0.32	0.29	1.14	0	0.142019	-1.83289	-0.142019	-1.97491	0	0	0	0.4375	0.240158	non-changed
GMA-MIR172I-3P	non-changed	151.05	7.05	0.41	0	4.42126	8.52519	-4.42126	4.10393	0	0	0	39.6275	5528.21	non-changed
GMA-MIR172I-5P	non-changed	0.32	0.29	1.14	0	0.142019	-1.83289	-0.142019	-1.97491	0	0	0	0.4375	0.240158	non-changed
GMA-MIR172J	non-changed	0.32	0.29	1.14	0	0.142019	-1.83289	-0.142019	-1.97491	0	0	0	0.4375	0.240158	non-changed
GMA-MIR172K	non-changed	1.6	1.17	0.51	0	0.451563	1.6495	-0.451563	1.19794	0	0	0	0.82	0.4998	non-changed
GMA-MIR172L	non-changed	151.05	7.05	0.41	0	4.42126	8.52519	-4.42126	4.10393	0	0	0	39.6275	5528.21	non-changed
GMA-MIR2108A	non-changed	0	0	0.03	0	0	0	0	0	0	0	0	0.0075	0.000225	non-changed
GMA-MIR2109-3P	Leaf-specific	14.08	41.06	288.38	11.5697	-1.54409	-4.35625	1.54409	-2.81217	0.2833	1.82739	4.63955	88.7724	17886.3	Leaf-specific
GMA-MIR2109-5P	non-changed	386.92	698.13	15.49	447.133	-0.85146	4.64263	0.85146	5.49409	-0.20867	0.64279	-4.8513	386.918	79479.2	non-changed
GMA-MIR2111A	non-changed	3.2	13.2	0.34	0	-2.04439	3.23447	2.04439	5.27886	0	0	0	4.185	38.1796	non-changed
GMA-MIR2111B	non-changed	0.32	3.23	160.73	0	-3.33539	-8.97235	3.33539	-5.63696	0	0	0	41.07	6365.9	non-changed
GMA-MIR2111C	non-changed	0.32	3.23	167.47	0	-3.33539	-9.03162	3.33539	-5.69622	0	0	0	42.755	6914.93	non-changed
GMA-MIR2111D	non-changed	3.2	13.2	0.34	0	-2.04439	3.23447	2.04439	5.27886	0	0	0	4.185	38.1796	non-changed
GMA-MIR2111E	non-changed	0.32	3.23	160.73	0	-3.33539	-8.97235	3.33539	-5.63696	0	0	0	41.07	6365.9	non-changed
GMA-MIR2111F	non-changed	0.32	3.23	169.69	0	-3.33539	-9.05061	3.33539	-5.71522	0	0	0	43.31	7100.74	non-changed
GMA-MIR2118A-3P	Leaf-specific	32.96	45.77	7431.06	973.213	-0.473686	-7.81671	0.473686	-7.34302	-4.88397	-4.41028	2.93274	2120.75	1.27269e+07	Leaf-specific
GMA-MIR2118A-5P	Cotyledon-specific	128.33	203.28	65.1	1505.42	-0.66361	0.979129	0.66361	1.64274	-3.55223	-2.88862	-4.53136	475.532	474596	Cotyledon-specific
GMA-MIR2118B-3P	Leaf-specific	32.96	45.77	7431.06	973.213	-0.473686	-7.81671	0.473686	-7.34302	-4.88397	-4.41028	2.93274	2120.75	1.27269e+07	Leaf-specific
GMA-MIR2118B-5P	non-changed	128.97	203.58	65.41	0	-0.65856	0.979452	0.65856	1.63801	0	0	0	99.49	7587.83	non-changed
GMA-MIR2119	non-changed	72.65	0.88	1.14	0	6.36732	5.99386	-6.36732	-0.373458	0	0	0	18.6675	1295.4	non-changed
GMA-MIR2606A	non-changed	8.32	0	0	0	0	0	0	0	0	0	0	2.08	17.3056	non-changed
GMA-MIR2606B	non-changed	8.32	0	0	0	0	0	0	0	0	0	0	2.08	17.3056	non-changed
GMA-MIR319A	non-changed	4.16	10.26	67.7	0	-1.30238	-4.0245	1.30238	-2.72213	0	0	0	20.53	1006.65	non-changed
GMA-MIR319B	non-changed	4.16	10.26	67.7	0	-1.30238	-4.0245	1.30238	-2.72213	0	0	0	20.53	1006.65	non-changed
GMA-MIR319D	non-changed	0	0	9.48	0	0	0	0	0	0	0	0	2.37	22.4676	non-changed
GMA-MIR319E	Leaf-specific	3.84	9.38	54.22	3.40284	-1.28848	-3.81965	1.28848	-2.53117	0.174366	1.46285	3.99401	17.7107	599.814	Leaf-specific
GMA-MIR319F	non-changed	0.32	14.08	0.07	0	-5.45943	2.19265	5.45943	7.65208	0	0	0	3.6175	48.6695	non-changed
GMA-MIR319G	non-changed	0.64	2.34	19.64	0	-1.87036	-4.93958	1.87036	-3.06921	0	0	0	5.655	87.8996	non-changed
GMA-MIR319H	non-changed	3.84	9.38	54.22	0	-1.28848	-3.81965	1.28848	-2.53117	0	0	0	16.86	635.167	non-changed
GMA-MIR319I	non-changed	0	0	9.48	0	0	0	0	0	0	0	0	2.37	22.4676	non-changed
GMA-MIR319J	non-changed	4.16	10.26	67.77	0	-1.30238	-4.02599	1.30238	-2.72362	0	0	0	20.5475	1008.85	non-changed
GMA-MIR319K	non-changed	4.16	10.26	67.77	0	-1.30238	-4.02599	1.30238	-2.72362	0	0	0	20.5475	1008.85	non-changed
GMA-MIR319L	non-changed	1.6	24.05	23.18	0	-3.90989	-3.85674	3.90989	0.0531563	0	0	0	12.2075	174.061	non-changed
GMA-MIR319M	non-changed	4.16	10.26	67.77	0	-1.30238	-4.02599	1.30238	-2.72362	0	0	0	20.5475	1008.85	non-changed
GMA-MIR319N	non-changed	0	0	17.88	0	0	0	0	0	0	0	0	4.47	79.9236	non-changed
GMA-MIR319O	non-changed	0	0	9.48	0	0	0	0	0	0	0	0	2.37	22.4676	non-changed
GMA-MIR319P	non-changed	0.96	24.05	4.28	0	-4.64686	-2.1565	4.64686	2.49035	0	0	0	7.3225	127.722	non-changed
GMA-MIR319Q	non-changed	0.64	2.34	19.64	0	-1.87036	-4.93958	1.87036	-3.06921	0	0	0	5.655	87.8996	non-changed
GMA-MIR3522	non-changed	96188.8	2332.86	1497.39	230336	5.3657	6.00535	-5.3657	0.63965	-1.2598	-6.62549	-7.26514	82588.7	1.1677e+10	non-changed
GMA-MIR390A-3P	non-changed	0	0.29	2.28	0	0	0	0	-2.97491	0	0	0	0.6425	1.21043	non-changed
GMA-MIR390A-5P	non-changed	40	48.39	303.51	0	-0.274709	-2.92367	0.274709	-2.64896	0	0	0	97.975	19221.2	non-changed
GMA-MIR390B-5P	non-changed	80.65	12.02	1.39	316.464	2.74624	5.85852	-2.74624	3.11228	-1.9723	-4.71853	-7.83081	102.631	21556	non-changed
GMA-MIR390C	non-changed	0	0.29	2.28	0	0	0	0	-2.97491	0	0	0	0.6425	1.21043	non-changed
GMA-MIR390D	non-changed	83.85	12.61	1.42	322.589	2.73324	5.88385	-2.73324	3.15061	-1.94382	-4.67706	-7.82766	105.117	22352.4	non-changed
GMA-MIR390E	non-changed	40	48.39	303.51	0	-0.274709	-2.92367	0.274709	-2.64896	0	0	0	97.975	19221.2	non-changed
GMA-MIR390F	non-changed	40	48.68	303.51	0	-0.283329	-2.92367	0.283329	-2.64034	0	0	0	98.0475	19211.6	non-changed
GMA-MIR390G	non-changed	40	48.39	303.61	0	-0.274709	-2.92415	0.274709	-2.64944	0	0	0	98	19234.9	non-changed
GMA-MIR393A	non-changed	62.72	7.03	18.92	0	3.15733	1.72901	-3.15733	-1.42832	0	0	0	22.1675	791.864	non-changed
GMA-MIR393B	non-changed	0.32	7.04	0	0	-4.45943	0	4.45943	0	0	0	0	1.84	12.0405	non-changed
GMA-MIR393C-3P	non-changed	0.32	1.17	3.12	0	-1.87036	-3.2854	1.87036	-1.41504	0	0	0	1.1525	1.96422	non-changed
GMA-MIR393C-5P	non-changed	62.72	7.32	18.92	0	3.09901	1.72901	-3.09901	-1.37	0	0	0	22.24	788.959	non-changed
GMA-MIR393D	non-changed	62.72	7.32	18.92	0	3.09901	1.72901	-3.09901	-1.37	0	0	0	22.24	788.959	non-changed
GMA-MIR393E	non-changed	62.72	7.32	18.92	0	3.09901	1.72901	-3.09901	-1.37	0	0	0	22.24	788.959	non-changed
GMA-MIR393F	non-changed	62.72	7.32	18.92	0	3.09901	1.72901	-3.09901	-1.37	0	0	0	22.24	788.959	non-changed
GMA-MIR393G	non-changed	62.72	7.32	18.92	0	3.09901	1.72901	-3.09901	-1.37	0	0	0	22.24	788.959	non-changed
GMA-MIR393H	non-changed	239.38	2.05	501.68	0	6.86753	-1.06746	-6.86753	-7.935	0	0	0	185.778	56978.9	non-changed
GMA-MIR393I	non-changed	239.38	2.05	501.68	0	6.86753	-1.06746	-6.86753	-7.935	0	0	0	185.778	56978.9	non-changed
GMA-MIR393J	non-changed	239.38	2.05	501.68	0	6.86753	-1.06746	-6.86753	-7.935	0	0	0	185.778	56978.9	non-changed
GMA-MIR393K	non-changed	239.38	2.05	501.68	0	6.86753	-1.06746	-6.86753	-7.935	0	0	0	185.778	56978.9	non-changed
GMA-MIR394A-3P	non-changed	81.93	177.47	0	30.6256	-1.11511	0	1.11511	0	1.41965	2.53477	0	72.5064	6039.11	non-changed
GMA-MIR394A-5P	non-changed	0.96	10.85	53.17	0	-3.49852	-5.79143	3.49852	-2.29292	0	0	0	16.245	630.031	non-changed
GMA-MIR394B-3P	non-changed	26.56	123.2	0.03	0	-2.21368	9.79008	2.21368	12.0038	0	0	0	37.4475	3424.8	non-changed
GMA-MIR394B-5P	non-changed	0.96	10.85	53.17	0	-3.49852	-5.79143	3.49852	-2.29292	0	0	0	16.245	630.031	non-changed
GMA-MIR394C-5P	non-changed	0	10.85	53.2	0	0	0	0	-2.29373	0	0	0	16.0125	640.787	non-changed
GMA-MIR394D	non-changed	0.96	10.85	54.1	0	-3.49852	-5.81645	3.49852	-2.31793	0	0	0	16.4775	653.141	non-changed
GMA-MIR394E	non-changed	0.96	10.85	54.1	0	-3.49852	-5.81645	3.49852	-2.31793	0	0	0	16.4775	653.141	non-changed
GMA-MIR394F	non-changed	0.96	10.85	54.1	0	-3.49852	-5.81645	3.49852	-2.31793	0	0	0	16.4775	653.141	non-changed
GMA-MIR394G	non-changed	0.96	10.85	53.2	0	-3.49852	-5.79225	3.49852	-2.29373	0	0	0	16.2525	630.77	non-changed
GMA-MIR395A	non-changed	0.96	2.64	0.34	0	-1.45943	1.4975	1.45943	2.95693	0	0	0	0.985	1.3753	non-changed
GMA-MIR395B	non-changed	0.96	2.64	0.34	0	-1.45943	1.4975	1.45943	2.95693	0	0	0	0.985	1.3753	non-changed
GMA-MIR395C	non-changed	0.96	2.64	0.34	0	-1.45943	1.4975	1.45943	2.95693	0	0	0	0.985	1.3753	non-changed
GMA-MIR395D	non-changed	0.32	0	0.03	0	0	3.41504	0	0	0	0	0	0.0875	0.024225	non-changed
GMA-MIR395E	non-changed	0.32	0	0.03	0	0	3.41504	0	0	0	0	0	0.0875	0.024225	non-changed
GMA-MIR395F	non-changed	0.32	0	0.03	0	0	3.41504	0	0	0	0	0	0.0875	0.024225	non-changed
GMA-MIR395G	non-changed	0.32	0	0.03	0	0	3.41504	0	0	0	0	0	0.0875	0.024225	non-changed
GMA-MIR395I	non-changed	0.32	1.76	1.91	0	-2.45943	-2.57743	2.45943	-0.117997	0	0	0	0.9975	0.956025	non-changed
GMA-MIR395J	non-changed	0.32	1.76	1.91	0	-2.45943	-2.57743	2.45943	-0.117997	0	0	0	0.9975	0.956025	non-changed
GMA-MIR395K	non-changed	0.32	1.76	0.1	0	-2.45943	1.67807	2.45943	4.1375	0	0	0	0.545	0.673967	non-changed
GMA-MIR395L	non-changed	0.32	1.76	1.91	0	-2.45943	-2.57743	2.45943	-0.117997	0	0	0	0.9975	0.956025	non-changed
GMA-MIR395M	non-changed	0.32	2.05	1.91	0	-2.67948	-2.57743	2.67948	0.102051	0	0	0	1.07	1.12447	non-changed
GMA-MIR396A-3P	non-changed	27.84	7.61	63.7	0	1.87119	-1.19413	-1.87119	-3.06533	0	0	0	24.7875	810.996	non-changed
GMA-MIR396A-5P	non-changed	60.8	46.62	3211.42	0	0.383122	-5.723	-0.383122	-6.10612	0	0	0	829.71	2.5218e+06	non-changed
GMA-MIR396B-3P	non-changed	72.65	184.5	34.16	0	-1.34459	1.08865	1.34459	2.43324	0	0	0	72.8275	6423.27	non-changed
GMA-MIR396B-5P	non-changed	14.72	6.15	1100.13	0	1.25912	-6.22375	-1.25912	-7.48287	0	0	0	280.25	298793	non-changed
GMA-MIR396C	non-changed	14.72	6.15	1100.13	0	1.25912	-6.22375	-1.25912	-7.48287	0	0	0	280.25	298793	non-changed
GMA-MIR396D	non-changed	18.24	14.95	26.01	188.517	0.28696	-0.511961	-0.28696	-0.798921	-3.36952	-3.65648	-2.85756	61.9294	7143.52	non-changed
GMA-MIR396E	non-changed	59.52	43.4	3222.7	0	0.455679	-5.75875	-0.455679	-6.21443	0	0	0	831.405	2.54209e+06	non-changed
GMA-MIR396F	non-changed	0	0	0.17	0	0	0	0	0	0	0	0	0.0425	0.007225	non-changed
GMA-MIR396H	non-changed	59.52	43.4	3222.67	0	0.455679	-5.75874	-0.455679	-6.21442	0	0	0	831.398	2.54205e+06	non-changed
GMA-MIR396I-3P	non-changed	27.84	7.61	63.7	0	1.87119	-1.19413	-1.87119	-3.06533	0	0	0	24.7875	810.996	non-changed
GMA-MIR396I-5P	non-changed	60.8	46.62	3211.42	0	0.383122	-5.723	-0.383122	-6.10612	0	0	0	829.71	2.5218e+06	non-changed
GMA-MIR396J	non-changed	0.64	4.4	10.46	0	-2.78136	-4.03067	2.78136	-1.24931	0	0	0	3.875	23.0396	non-changed
GMA-MIR396K-3P	non-changed	72.65	184.5	34.16	0	-1.34459	1.08865	1.34459	2.43324	0	0	0	72.8275	6423.27	non-changed
GMA-MIR396K-5P	non-changed	14.72	6.15	1100.13	0	1.25912	-6.22375	-1.25912	-7.48287	0	0	0	280.25	298793	non-changed
GMA-MIR397A	Root-specific	358.75	3.81	9.79	70.0985	6.55704	5.19553	-6.55704	-1.36152	2.35552	-4.20152	-2.84	110.612	28261.8	Root-specific
GMA-MIR397B-3P	Root-specific	2020.98	62.77	0.14	490.009	5.00884	13.8173	-5.00884	8.8085	2.04417	-2.96466	-11.7732	643.475	890723	Root-specific
GMA-MIR397B-5P	Root-specific	358.75	3.81	9.79	70.0985	6.55704	5.19553	-6.55704	-1.36152	2.35552	-4.20152	-2.84	110.612	28261.8	Root-specific
GMA-MIR398A	non-changed	13.76	0.29	1.32	0	5.56828	3.38187	-5.56828	-2.18641	0	0	0	3.8425	44.035	non-changed
GMA-MIR398B	non-changed	13.76	0.29	1.32	0	5.56828	3.38187	-5.56828	-2.18641	0	0	0	3.8425	44.035	non-changed
GMA-MIR398C	non-changed	19.52	0	504.77	0	0	-4.6926	0	0	0	0	0	131.072	62151.3	non-changed
GMA-MIR398D	non-changed	19.52	0	504.77	0	0	-4.6926	0	0	0	0	0	131.072	62151.3	non-changed
GMA-MIR399A	non-changed	6.4	0	5.38	0	0	0.250466	0	0	0	0	0	2.945	11.7374	non-changed
GMA-MIR399B	non-changed	6.4	0	5.38	0	0	0.250466	0	0	0	0	0	2.945	11.7374	non-changed
GMA-MIR399C	non-changed	6.4	0	5.38	0	0	0.250466	0	0	0	0	0	2.945	11.7374	non-changed
GMA-MIR399D	non-changed	0	1.17	0.1	0	0	0	0	3.54844	0	0	0	0.3175	0.325225	non-changed
GMA-MIR399E	non-changed	0	1.17	0.1	0	0	0	0	3.54844	0	0	0	0.3175	0.325225	non-changed
GMA-MIR399F	non-changed	0	1.17	0.1	0	0	0	0	3.54844	0	0	0	0.3175	0.325225	non-changed
GMA-MIR399G	non-changed	0	1.17	0.1	0	0	0	0	3.54844	0	0	0	0.3175	0.325225	non-changed
GMA-MIR399H	non-changed	6.4	0	5.38	0	0	0.250466	0	0	0	0	0	2.945	11.7374	non-changed
GMA-MIR399I	non-changed	0	0.59	32.18	4.76398	0	0	0	-5.76931	0	-3.01338	2.75593	9.38349	235.465	non-changed
GMA-MIR403A	non-changed	0.32	1.17	58.41	0	-1.87036	-7.512	1.87036	-5.64163	0	0	0	14.975	838.732	non-changed
GMA-MIR403B	non-changed	0.32	1.17	58.41	0	-1.87036	-7.512	1.87036	-5.64163	0	0	0	14.975	838.732	non-changed
GMA-MIR408A-3P	non-changed	72.01	0	500.25	0	0	-2.79638	0	0	0	0	0	143.065	57855	non-changed
GMA-MIR408A-5P	non-changed	612.21	2.05	0.24	0	8.22226	11.3168	-8.22226	3.09452	0	0	0	153.625	93467.6	non-changed
GMA-MIR408B-3P	non-changed	72.01	0	500.25	0	0	-2.79638	0	0	0	0	0	143.065	57855	non-changed
GMA-MIR408B-5P	Root-specific	897.05	0.29	51.46	35.3896	11.5949	4.12367	-11.5949	-7.47125	4.66379	-6.93113	0.540128	246.047	188814	Root-specific
GMA-MIR408C-3P	non-changed	72.97	0	502.62	17.0142	0	-2.78409	0	0	2.10056	0	4.88466	148.151	56815.3	non-changed
GMA-MIR408C-5P	non-changed	612.21	2.05	0.24	0	8.22226	11.3168	-8.22226	3.09452	0	0	0	153.625	93467.6	non-changed
GMA-MIR408D	non-changed	72.01	0	500.25	0	0	-2.79638	0	0	0	0	0	143.065	57855	non-changed
GMA-MIR4340	non-changed	0	0.29	0.78	0	0	0	0	-1.42742	0	0	0	0.2675	0.135425	non-changed
GMA-MIR4341	non-changed	0.64	3.22	0	0	-2.33092	0	2.33092	0	0	0	0	0.965	2.35103	non-changed
GMA-MIR4342	non-changed	1.28	16.14	0.03	12.2502	-3.65642	5.41504	3.65642	9.07146	-3.25859	0.397832	-8.67363	7.42506	63.8937	non-changed
GMA-MIR4343A	non-changed	5.12	0.29	0.03	0	4.14202	7.41504	-4.14202	3.27302	0	0	0	1.36	6.30033	non-changed
GMA-MIR4343B	non-changed	0.64	1.16	0.64	0	-0.857981	0	0.857981	0.857981	0	0	0	0.61	0.225467	non-changed
GMA-MIR4344	non-changed	0.96	2.93	0.1	3.40284	-1.60979	3.26303	1.60979	4.87283	-1.82563	-0.21584	-5.08867	1.84821	2.47744	non-changed
GMA-MIR4345	non-changed	152.97	58.34	12.62	442.369	1.39069	3.59946	-1.39069	2.20877	-1.532	-2.92269	-5.13147	166.575	37221.5	non-changed
GMA-MIR4347	non-changed	3.84	0.29	0.15	0	3.72698	4.67807	-3.72698	0.95109	0	0	0	1.07	3.4242	non-changed
GMA-MIR4348A	non-changed	0	0.87	0	8.84739	0	0	0	0	0	-3.34616	0	2.42935	18.4754	non-changed
GMA-MIR4348B	non-changed	0	0.29	0.42	0	0	0	0	-0.534336	0	0	0	0.1775	0.044825	non-changed
GMA-MIR4348C	non-changed	0	0	0.03	0	0	0	0	0	0	0	0	0.0075	0.000225	non-changed
GMA-MIR4349	non-changed	0.96	0	0.03	0	0	5	0	0	0	0	0	0.2475	0.225825	non-changed
GMA-MIR4350	non-changed	1.28	2.05	0	0	-0.67948	0	0.67948	0	0	0	0	0.8325	1.02289	non-changed
GMA-MIR4352A	non-changed	2.24	1.17	0.03	0	0.93699	6.22239	-0.93699	5.2854	0	0	0	0.86	1.143	non-changed
GMA-MIR4352B	non-changed	2.88	2.05	0.16	10.8891	0.490445	4.16993	-0.490445	3.67948	-1.91874	-2.40919	-6.08867	3.99477	22.4207	non-changed
GMA-MIR4353	non-changed	2.88	1.76	0.28	0	0.710493	3.36257	-0.710493	2.65208	0	0	0	1.23	1.80627	non-changed
GMA-MIR4354	non-changed	1.28	0	0.17	0	0	2.91254	0	0	0	0	0	0.3625	0.380558	non-changed
GMA-MIR4356	non-changed	0.32	3.22	0.03	0	-3.33092	3.41504	3.33092	6.74595	0	0	0	0.8925	2.42849	non-changed
GMA-MIR4357	non-changed	0.96	6.15	0.12	0	-2.67948	3	2.67948	5.67948	0	0	0	1.8075	8.56343	non-changed
GMA-MIR4358	non-changed	0.96	1.47	0.03	0	-0.61471	5	0.61471	5.61471	0	0	0	0.615	0.5235	non-changed
GMA-MIR4359A	non-changed	0.32	2.05	0.03	0	-2.67948	3.41504	2.67948	6.09452	0	0	0	0.6	0.955267	non-changed
GMA-MIR4359B	non-changed	0.32	2.93	0.06	0	-3.19476	2.41504	3.19476	5.60979	0	0	0	0.8275	1.98396	non-changed
GMA-MIR4360	non-changed	2.56	4.11	1.35	0	-0.682995	0.923184	0.682995	1.60618	0	0	0	2.005	3.0627	non-changed
GMA-MIR4361	non-changed	0.96	4.98	0.03	3.40284	-2.37504	5	2.37504	7.37504	-1.82563	0.549406	-6.82563	2.34321	5.11323	non-changed
GMA-MIR4362	non-changed	27.52	1.46	0.1	0	4.23644	8.10434	-4.23644	3.8679	0	0	0	7.27	182.693	non-changed
GMA-MIR4363	non-changed	1.28	0.29	0.03	0	2.14202	5.41504	-2.14202	3.27302	0	0	0	0.4	0.361133	non-changed
GMA-MIR4364A	non-changed	2.24	14.66	0.64	11.5697	-2.71031	1.80735	2.71031	4.51767	-2.36878	0.341538	-4.17613	7.27742	47.4523	non-changed
GMA-MIR4364B	non-changed	1.6	5.86	0.54	17.6948	-1.87283	1.56704	1.87283	3.43987	-3.46718	-1.59435	-5.03422	6.42369	61.747	non-changed
GMA-MIR4365	non-changed	1.28	2.93	0	0	-1.19476	0	1.19476	0	0	0	0	1.0525	1.93076	non-changed
GMA-MIR4366	non-changed	2.24	2.93	0.03	14.9725	-0.387402	6.22239	0.387402	6.60979	-2.74074	-2.35334	-8.96314	5.04313	45.3489	non-changed
GMA-MIR4367	non-changed	2.24	0	0.38	0	0	2.55943	0	0	0	0	0	0.655	1.14863	non-changed
GMA-MIR4368A	non-changed	2.88	1.75	0.03	0	0.718714	6.58496	-0.718714	5.86625	0	0	0	1.165	1.9763	non-changed
GMA-MIR4368B	non-changed	1.92	0.29	0.07	0	2.72698	4.77761	-2.72698	2.05063	0	0	0	0.57	0.825267	non-changed
GMA-MIR4369	non-changed	2.56	2.63	0.06	0	-0.038919	5.41504	0.038919	5.45396	0	0	0	1.3125	2.19449	non-changed
GMA-MIR4370	non-changed	0.32	1.17	0.24	0	-1.87036	0.415037	1.87036	2.2854	0	0	0	0.4325	0.260225	non-changed
GMA-MIR4371A	non-changed	1.6	0.59	0	0	1.43929	0	-1.43929	0	0	0	0	0.5475	0.569692	non-changed
GMA-MIR4371B	non-changed	5.76	8.78	0.17	0	-0.608152	5.08246	0.608152	5.69061	0	0	0	3.6775	18.733	non-changed
GMA-MIR4371C	non-changed	1.92	3.52	0.03	4.08341	-0.874469	6	0.874469	6.87447	-1.08867	-0.214199	-7.08867	2.38835	3.31168	non-changed
GMA-MIR4372A	non-changed	20.16	12.02	0	0	0.746059	0	-0.746059	0	0	0	0	8.045	97.3393	non-changed
GMA-MIR4372B	non-changed	0	0	0.03	0	0	0	0	0	0	0	0	0.0075	0.000225	non-changed
GMA-MIR4373	non-changed	2.56	3.52	0.58	0	-0.459432	2.14202	0.459432	2.60145	0	0	0	1.665	2.7305	non-changed
GMA-MIR4374A	non-changed	0.32	0.87	0.4	0	-1.44294	-0.321928	1.44294	1.12102	0	0	0	0.3975	0.129092	non-changed
GMA-MIR4374B	non-changed	0.64	0.29	0.64	0	1.14202	0	-1.14202	-1.14202	0	0	0	0.3925	0.0956917	non-changed
GMA-MIR4375	non-changed	0.64	1.17	0.1	0	-0.870365	2.67807	0.870365	3.54844	0	0	0	0.4775	0.292158	non-changed
GMA-MIR4376-5P	non-changed	1.92	0.59	74.53	0	1.70232	-5.27864	-1.70232	-6.98096	0	0	0	19.26	1358.32	non-changed
GMA-MIR4376A-3P	non-changed	0	0	0.69	0	0	0	0	0	0	0	0	0.1725	0.119025	non-changed
GMA-MIR4377	non-changed	5.76	9.68	0.48	0	-0.748938	3.58496	0.748938	4.3339	0	0	0	3.98	21.2496	non-changed
GMA-MIR4378A	non-changed	2.24	2.05	0	0	0.127875	0	-0.127875	0	0	0	0	1.0725	1.53969	non-changed
GMA-MIR4378B	non-changed	1.28	2.06	0.06	0	-0.686501	4.41504	0.686501	5.10154	0	0	0	0.85	0.998533	non-changed
GMA-MIR4379	non-changed	1.28	4.4	0.38	0	-1.78136	1.75207	1.78136	3.53343	0	0	0	1.515	3.9873	non-changed
GMA-MIR4380A	non-changed	0	3.52	0.07	0	0	0	0	5.65208	0	0	0	0.8975	3.05776	non-changed
GMA-MIR4380B	non-changed	26.24	0	0.1	0	0	8.03562	0	0	0	0	0	6.585	171.7	non-changed
GMA-MIR4381	non-changed	2.56	3.52	0	0	-0.459432	0	0.459432	0	0	0	0	1.52	3.23413	non-changed
GMA-MIR4382	non-changed	2.56	0.88	1.06	0	1.54057	1.27208	-1.54057	-0.268489	0	0	0	1.125	1.1297	non-changed
GMA-MIR4383	non-changed	0.64	0.87	0.16	0	-0.442943	2	0.442943	2.44294	0	0	0	0.4175	0.164958	non-changed
GMA-MIR4384	non-changed	2.56	0.29	0.49	6.80568	3.14202	2.38529	-3.14202	-0.756729	-1.4106	-4.55262	-3.79589	2.53642	9.1538	non-changed
GMA-MIR4385	non-changed	4.16	10.85	0	10.8891	-1.38304	0	1.38304	0	-1.38823	-0.00518896	0	6.47477	28.6366	non-changed
GMA-MIR4386	non-changed	0	5.57	0	0	0	0	0	0	0	0	0	1.3925	7.75623	non-changed
GMA-MIR4387A	non-changed	2.24	2.64	0.06	0	-0.237039	5.22239	0.237039	5.45943	0	0	0	1.235	1.9633	non-changed
GMA-MIR4387B	non-changed	0.64	5.84	0.1	21.0976	-3.18982	2.67807	3.18982	5.8679	-5.04286	-1.85304	-7.72094	6.91941	96.0407	non-changed
GMA-MIR4387C	non-changed	2.24	2.04	0.14	0	0.13493	4	-0.13493	3.86507	0	0	0	1.105	1.43823	non-changed
GMA-MIR4387D	non-changed	0.64	3.22	0	0	-2.33092	0	2.33092	0	0	0	0	0.965	2.35103	non-changed
GMA-MIR4387E	non-changed	0.96	2.35	0.17	9.52796	-1.29155	2.4975	1.29155	3.78905	-3.31106	-2.01951	-5.80856	3.25199	18.3177	non-changed
GMA-MIR4388	non-changed	2.56	0.58	0.23	5.44455	2.14202	3.47644	-2.14202	1.33442	-1.08867	-3.23069	-4.56511	2.20364	5.72064	non-changed
GMA-MIR4389	non-changed	2.56	1.17	0.14	0	1.12964	4.19265	-1.12964	3.06301	0	0	0	0.9675	1.39929	non-changed
GMA-MIR4390	non-changed	1.28	1.76	0	0	-0.459432	0	0.459432	0	0	0	0	0.76	0.808533	non-changed
GMA-MIR4391	non-changed	3.2	4.09	0.03	8.16682	-0.354029	6.73697	0.354029	7.09099	-1.3517	-0.997674	-8.08867	3.87171	11.2352	non-changed
GMA-MIR4392	non-changed	0	0.88	0.07	0	0	0	0	3.65208	0	0	0	0.2375	0.184558	non-changed
GMA-MIR4393A	non-changed	1.6	1.17	0.33	3.40284	0.451563	2.27753	-0.451563	1.82597	-1.08867	-1.54023	-3.3662	1.62571	1.6818	non-changed
GMA-MIR4393B	non-changed	1.6	3.21	0	0	-1.0045	0	1.0045	0	0	0	0	1.2025	2.36002	non-changed
GMA-MIR4394	non-changed	1.92	4.1	0.17	3.40284	-1.09452	3.4975	1.09452	4.59202	-0.825634	0.268884	-4.32313	2.39821	3.03299	non-changed
GMA-MIR4395	non-changed	0.64	0.29	0.13	0	1.14202	2.29956	-1.14202	1.15754	0	0	0	0.265	0.0765667	non-changed
GMA-MIR4396	non-changed	1.92	0.59	0.55	0	1.70232	1.8036	-1.70232	0.101283	0	0	0	0.765	0.665367	non-changed
GMA-MIR4397-3P	non-changed	28.8	0.59	0	0	5.60921	0	-5.60921	0	0	0	0	7.3475	204.615	non-changed
GMA-MIR4397-5P	non-changed	13.76	0.29	0.72	0	5.56828	4.25634	-5.56828	-1.31194	0	0	0	3.6925	45.134	non-changed
GMA-MIR4398	non-changed	3.84	4.38	0.81	3.40284	-0.189825	2.24511	0.189825	2.43494	0.174366	0.364191	-2.07075	3.10821	2.50718	non-changed
GMA-MIR4399	non-changed	0	0	0.03	0	0	0	0	0	0	0	0	0.0075	0.000225	non-changed
GMA-MIR4400	non-changed	2.24	0.88	0	0	1.34792	0	-1.34792	0	0	0	0	0.78	1.11947	non-changed
GMA-MIR4401A	non-changed	3.52	5.56	0.07	0	-0.659509	5.65208	0.659509	6.31159	0	0	0	2.2875	7.45942	non-changed
GMA-MIR4401B	non-changed	0	0	0.06	0	0	0	0	0	0	0	0	0.015	0.0009	non-changed
GMA-MIR4402	non-changed	3.84	1.16	0.03	0	1.72698	7	-1.72698	5.27302	0	0	0	1.2575	3.25563	non-changed
GMA-MIR4403	non-changed	1.6	3.22	1.45	0	-1.00899	0.142019	1.00899	1.15101	0	0	0	1.5675	1.73423	non-changed
GMA-MIR4404	non-changed	2.24	3.22	0	0	-0.523562	0	0.523562	0	0	0	0	1.365	2.64437	non-changed
GMA-MIR4405	non-changed	2.24	0.88	0.24	0	1.34792	3.22239	-1.34792	1.87447	0	0	0	0.84	1.00907	non-changed
GMA-MIR4406	non-changed	0.96	4.98	0	0	-2.37504	0	2.37504	0	0	0	0	1.485	5.6337	non-changed
GMA-MIR4407	non-changed	1.92	0.88	0.48	0	1.12553	2	-1.12553	0.874469	0	0	0	0.82	0.6672	non-changed
GMA-MIR4408	non-changed	9.28	4.68	0.12	0	0.987616	6.27302	-0.987616	5.2854	0	0	0	3.52	19.4912	non-changed
GMA-MIR4409	non-changed	39.68	48.65	17.55	87.1128	-0.294028	1.17694	0.294028	1.47097	-1.13447	-0.840444	-2.31141	48.2482	842.136	non-changed
GMA-MIR4410	non-changed	2.56	1.16	0.46	0	1.14202	2.47644	-1.14202	1.33442	0	0	0	1.045	1.24757	non-changed
GMA-MIR4411	non-changed	56	7.62	66.33	10.8891	2.87756	-0.244235	-2.87756	-3.1218	2.36254	-0.515021	2.60678	35.2098	917.798	non-changed
GMA-MIR4412-3P	non-changed	0.32	1.46	2.21	8.16682	-2.18982	-2.7879	2.18982	-0.598078	-4.67363	-2.48381	-1.88573	3.03921	12.2893	non-changed
GMA-MIR4412-5P	non-changed	43.52	55.14	147.53	49.6815	-0.341421	-1.76126	0.341421	-1.41984	-0.19103	0.150391	1.57023	73.9679	2427.59	non-changed
GMA-MIR4413A	Leaf-specific	32.64	18.76	847.32	164.698	0.798981	-4.69819	-0.798981	-5.49718	-2.33511	-3.13409	2.36309	265.854	154593	Leaf-specific
GMA-MIR4413B	non-changed	1.6	0.58	16.75	0	1.46395	-3.38802	-1.46395	-4.85196	0	0	0	4.7325	64.6242	non-changed
GMA-MIR4414-3P	non-changed	0.32	4.98	0.03	0	-3.96	3.41504	3.96	7.37504	0	0	0	1.3325	5.93383	non-changed
GMA-MIR4414-5P	non-changed	0	1.17	0	3.40284	0	0	0	0	0	-1.54023	0	1.14321	2.5735	non-changed
GMA-MIR4415A-3P	non-changed	5.44	0	3.34	0	0	0.703759	0	0	0	0	0	2.195	7.15903	non-changed
GMA-MIR4415A-5P	non-changed	259.54	0.59	0.63	0	8.78103	8.68639	-8.78103	-0.0946369	0	0	0	65.19	16787.6	non-changed
GMA-MIR4415B-3P	non-changed	5.44	0	3.34	0	0	0.703759	0	0	0	0	0	2.195	7.15903	non-changed
GMA-MIR4415B-5P	Root-specific	63.05	0	0	0	0	0	0	0	0	0	0	15.7625	993.826	Root-specific
GMA-MIR4416A	non-changed	90.25	2.92	53.24	0	4.94989	0.761416	-4.94989	-4.18847	0	0	0	36.6025	1876.37	non-changed
GMA-MIR4416B	non-changed	2.24	0.88	0.13	0	1.34792	4.10692	-1.34792	2.75899	0	0	0	0.8125	1.05609	non-changed
GMA-MIR4416C	non-changed	2.56	0	1.59	0	0	0.687117	0	0	0	0	0	1.0375	1.59203	non-changed
GMA-MIR482A-3P	Leaf-specific	2.56	9.68	3484.81	4.08341	-1.91886	-10.4107	1.91886	-8.49186	-0.673631	1.24523	9.73709	875.283	3.02651e+06	Leaf-specific
GMA-MIR482A-5P	non-changed	3.2	2.34	0.68	0	0.451563	2.23447	-0.451563	1.7829	0	0	0	1.555	2.16863	non-changed
GMA-MIR482B-3P	Leaf-specific	7.68	14.96	2918.85	44.9175	-0.961932	-8.57008	0.961932	-7.60815	-2.5481	-1.58617	6.02198	746.602	2.09744e+06	Leaf-specific
GMA-MIR482B-5P	non-changed	107.2	139.6	33.77	0	-0.380994	1.66649	0.380994	2.04748	0	0	0	70.1425	4146.84	non-changed
GMA-MIR482C-3P	non-changed	2.56	9.68	3482.53	0	-1.91886	-10.4098	1.91886	-8.49091	0	0	0	873.692	3.02492e+06	non-changed
GMA-MIR482C-5P	non-changed	11.52	52.5	21.79	0	-2.18818	-0.919525	2.18818	1.26865	0	0	0	21.4525	507.642	non-changed
GMA-MIR482D-3P	non-changed	7.68	14.96	2922.44	0	-0.961932	-8.57185	0.961932	-7.60992	0	0	0	736.27	2.12419e+06	non-changed
GMA-MIR482D-5P	non-changed	107.2	139.6	33.77	0	-0.380994	1.66649	0.380994	2.04748	0	0	0	70.1425	4146.84	non-changed
GMA-MIR482E	non-changed	107.2	139.6	33.77	137.475	-0.380994	1.66649	0.380994	2.04748	-0.358862	0.0221316	-2.02535	104.511	2443.12	non-changed
GMA-MIR4992	non-changed	0	0	0.09	0	0	0	0	0	0	0	0	0.0225	0.002025	non-changed
GMA-MIR4993	non-changed	0	0	0.06	0	0	0	0	0	0	0	0	0.015	0.0009	non-changed
GMA-MIR4994-3P	non-changed	0.64	0	0.62	15.6531	0	0.0458037	0	0	-4.61223	0	-4.65803	4.22827	58.0999	non-changed
GMA-MIR4994-5P	non-changed	0.32	0.29	2.11	3.40284	0.142019	-2.7211	-0.142019	-2.86312	-3.4106	-3.55262	-0.689497	1.53071	2.28188	non-changed
GMA-MIR4995	non-changed	0.32	0.29	6.11	0	0.142019	-4.25503	-0.142019	-4.39705	0	0	0	1.68	8.743	non-changed
GMA-MIR4996	Leaf-specific	117.13	6.75	646.17	27.2227	4.11708	-2.4638	-4.11708	-6.58088	2.10523	-2.01185	4.56903	199.318	91043.6	Leaf-specific
GMA-MIR4997	non-changed	2.56	5.28	0.1	0	-1.04439	4.67807	1.04439	5.72247	0	0	0	1.985	6.22703	non-changed
GMA-MIR5032	non-changed	0	0	0.06	0	0	0	0	0	0	0	0	0.015	0.0009	non-changed
GMA-MIR5033	non-changed	0	0.58	3.3	0	0	0	0	-2.50834	0	0	0	0.97	2.4876	non-changed
GMA-MIR5034	non-changed	0	0.88	4.17	0	0	0	0	-2.24447	0	0	0	1.2625	3.92923	non-changed
GMA-MIR5035-3P	non-changed	0.64	0.29	0.33	0	1.14202	0.955606	-1.14202	-0.186413	0	0	0	0.315	0.0685667	non-changed
GMA-MIR5035-5P	non-changed	0	0	0.19	0	0	0	0	0	0	0	0	0.0475	0.009025	non-changed
GMA-MIR5036	non-changed	0.96	0	0	0	0	0	0	0	0	0	0	0.24	0.2304	non-changed
GMA-MIR5037A	non-changed	8.64	0	0.59	0	0	3.87224	0	0	0	0	0	2.3075	17.8998	non-changed
GMA-MIR5037B	non-changed	0.96	0	0	0	0	0	0	0	0	0	0	0.24	0.2304	non-changed
GMA-MIR5037C	non-changed	3.84	0	0	0	0	0	0	0	0	0	0	0.96	3.6864	non-changed
GMA-MIR5037D	non-changed	3.2	0	0	0	0	0	0	0	0	0	0	0.8	2.56	non-changed
GMA-MIR5038A	non-changed	2.24	0.88	50.67	0	1.34792	-4.49956	-1.34792	-5.84748	0	0	0	13.4475	616.633	non-changed
GMA-MIR5038B	Leaf-specific	2.24	0.88	50.43	3.40284	1.34792	-4.49271	-1.34792	-5.84063	-0.603241	-1.95116	3.88947	14.2382	583.217	Leaf-specific
GMA-MIR5040	non-changed	0	1.75	0.03	0	0	0	0	5.86625	0	0	0	0.445	0.7571	non-changed
GMA-MIR5041-3P	non-changed	9.28	3.51	1.07	0	1.40265	3.11651	-1.40265	1.71386	0	0	0	3.465	17.1862	non-changed
GMA-MIR5041-5P	non-changed	3.84	1.17	8.65	0	1.7146	-1.17159	-1.7146	-2.88619	0	0	0	3.415	14.7627	non-changed
GMA-MIR5042-3P	non-changed	0.96	0.29	0	0	1.72698	0	-1.72698	0	0	0	0	0.3125	0.205025	non-changed
GMA-MIR5042-5P	non-changed	0	0	0.28	0	0	0	0	0	0	0	0	0.07	0.0196	non-changed
GMA-MIR5043	non-changed	0	0	2.18	0	0	0	0	0	0	0	0	0.545	1.1881	non-changed
GMA-MIR5044	non-changed	40.64	0.29	0.13	0	7.1307	8.28824	-7.1307	1.15754	0	0	0	10.265	410.077	non-changed
GMA-MIR5225	non-changed	88.65	0	0.69	0	0	7.00538	0	0	0	0	0	22.335	1954.63	non-changed
GMA-MIR530A	non-changed	1.28	0	0	0	0	0	0	0	0	0	0	0.32	0.4096	non-changed
GMA-MIR530B	non-changed	1.28	0	0	0	0	0	0	0	0	0	0	0.32	0.4096	non-changed
GMA-MIR530C	non-changed	1.28	0	0	0	0	0	0	0	0	0	0	0.32	0.4096	non-changed
GMA-MIR530D	non-changed	1.28	0	0	0	0	0	0	0	0	0	0	0.32	0.4096	non-changed
GMA-MIR530E	non-changed	1.28	0	0	0	0	0	0	0	0	0	0	0.32	0.4096	non-changed
GMA-MIR5368	non-changed	0	6.43	15.14	0	0	0	0	-1.23547	0	0	0	5.3925	51.4161	non-changed
GMA-MIR5369	non-changed	0.32	0.59	0.06	0	-0.882643	2.41504	0.882643	3.29768	0	0	0	0.2425	0.0729583	non-changed
GMA-MIR5370	non-changed	5.44	2.34	2.21	0	1.2171	1.29956	-1.2171	0.0824622	0	0	0	2.4975	5.00109	non-changed
GMA-MIR5371-3P	non-changed	0.64	0	7.44	0	0	-3.53916	0	0	0	0	0	2.02	13.1472	non-changed
GMA-MIR5371-5P	non-changed	0	0	1.53	0	0	0	0	0	0	0	0	0.3825	0.585225	non-changed
GMA-MIR5372	non-changed	32.64	13.49	40.55	68.7374	1.27475	-0.313061	-1.27475	-1.58781	-1.07445	-2.34921	-0.761394	38.8544	525.947	non-changed
GMA-MIR5373	non-changed	10.88	13.19	17.01	89.1545	-0.277766	-0.644705	0.277766	-0.366939	-3.03463	-2.75686	-2.38992	32.5586	1429.98	non-changed
GMA-MIR5374-3P	non-changed	0	0	0.07	0	0	0	0	0	0	0	0	0.0175	0.001225	non-changed
GMA-MIR5374-5P	non-changed	11.52	0.59	57.18	0	4.28728	-2.31137	-4.28728	-6.59865	0	0	0	17.3225	734.112	non-changed
GMA-MIR5375	non-changed	2.88	0.87	1.6	0	1.72698	0.847997	-1.72698	-0.878985	0	0	0	1.3375	1.48523	non-changed
GMA-MIR5376	Cotyledon-specific	8	9.68	5.63	148.364	-0.275007	0.506865	0.275007	0.781872	-4.213	-3.93799	-4.71986	42.9185	4944.42	Cotyledon-specific
GMA-MIR5377	non-changed	0	0	0.07	0	0	0	0	0	0	0	0	0.0175	0.001225	non-changed
GMA-MIR5380A	non-changed	0.64	2.05	0.12	0	-1.67948	2.41504	1.67948	4.09452	0	0	0	0.7025	0.884158	non-changed
GMA-MIR5380B	non-changed	0.64	2.05	0.12	0	-1.67948	2.41504	1.67948	4.09452	0	0	0	0.7025	0.884158	non-changed
GMA-MIR5380C	non-changed	0.32	0	0	0	0	0	0	0	0	0	0	0.08	0.0256	non-changed
GMA-MIR5559	non-changed	6.4	0	2.33	0	0	1.45774	0	0	0	0	0	2.1825	9.11189	non-changed
GMA-MIR5667-3P	non-changed	0.64	0.29	8.36	6.80568	1.14202	-3.70736	-1.14202	-4.84938	-3.4106	-4.55262	0.296763	4.02392	17.311	non-changed
GMA-MIR5667-5P	non-changed	0	0.29	0.54	0	0	0	0	-0.896907	0	0	0	0.2075	0.067825	non-changed
GMA-MIR5668	non-changed	15.04	2.93	13.44	33.3479	2.35983	0.162271	-2.35983	-2.19756	-1.14879	-3.50862	-1.31106	16.1895	159.701	non-changed
GMA-MIR5669	non-changed	8.64	0.58	0.1	0	3.89691	6.43296	-3.89691	2.53605	0	0	0	2.33	17.7601	non-changed
GMA-MIR5670B	non-changed	0	47.81	0.03	126.586	0	0	0	10.6381	0	-1.40473	-12.0429	43.6064	3567.89	non-changed
GMA-MIR5671A	non-changed	61.45	26.69	5.34	0	1.20311	3.5245	-1.20311	2.32139	0	0	0	23.37	777.449	non-changed
GMA-MIR5671B	non-changed	3.52	2.63	6.31	6.12512	0.420513	-0.842065	-0.420513	-1.26258	-0.799162	-1.21967	0.0429029	4.64628	3.4296	non-changed
GMA-MIR5672	non-changed	0.96	0.29	0.03	3.40284	1.72698	5	-1.72698	3.27302	-1.82563	-3.55262	-6.82563	1.17071	2.36789	non-changed
GMA-MIR5674A	non-changed	15.04	45.16	0.2	34.709	-1.58624	6.23266	1.58624	7.8189	-1.2065	0.379736	-7.43917	23.7772	402.984	non-changed
GMA-MIR5674B	non-changed	15.04	45.16	0.2	0	-1.58624	6.23266	1.58624	7.8189	0	0	0	15.1	451.209	non-changed
GMA-MIR5675	non-changed	0.96	0	0.26	0	0	1.88452	0	0	0	0	0	0.305	0.2057	non-changed
GMA-MIR5677	non-changed	2.24	1.47	0.3	3.40284	0.607683	2.90046	-0.607683	2.29278	-0.603241	-1.21092	-3.50371	1.85321	1.70343	non-changed
GMA-MIR5678	non-changed	0.32	0.58	13.26	0	-0.857981	-5.37287	0.857981	-4.51488	0	0	0	3.54	42.0467	non-changed
GMA-MIR5679	non-changed	2.88	2.04	0.24	0	0.4975	3.58496	-0.4975	3.08746	0	0	0	1.29	1.9524	non-changed
GMA-MIR5761A	Leaf-specific	0	0	108.99	0	0	0	0	0	0	0	0	27.2475	2969.71	Leaf-specific
GMA-MIR5761B	Leaf-specific	0	0	62.36	0	0	0	0	0	0	0	0	15.59	972.192	Leaf-specific
GMA-MIR5763A	non-changed	9.92	1.47	0.52	0	2.75452	4.25376	-2.75452	1.49923	0	0	0	2.9775	21.7919	non-changed
GMA-MIR5763B	non-changed	9.92	1.47	0.52	0	2.75452	4.25376	-2.75452	1.49923	0	0	0	2.9775	21.7919	non-changed
GMA-MIR5763C	non-changed	9.92	1.47	0.52	0	2.75452	4.25376	-2.75452	1.49923	0	0	0	2.9775	21.7919	non-changed
GMA-MIR5764	non-changed	0	65.69	0	36.7507	0	0	0	0	0	0.837902	0	25.6102	1014.09	non-changed
GMA-MIR5765	non-changed	0	0.88	0	0	0	0	0	0	0	0	0	0.22	0.1936	non-changed
GMA-MIR5766	non-changed	3.2	1.76	0.07	3.40284	0.862496	5.51457	-0.862496	4.65208	-0.0886683	-0.951165	-5.60324	2.10821	2.38121	non-changed
GMA-MIR5767	non-changed	735.11	1468.41	4.5	123.863	-0.998223	7.35189	0.998223	8.35011	2.56921	3.56743	-4.78268	582.971	450852	non-changed
GMA-MIR5768	non-changed	6.4	19.63	0.16	13.6114	-1.61692	5.32193	1.61692	6.93884	-1.08867	0.528248	-6.4106	9.95034	71.8515	non-changed
GMA-MIR5769	non-changed	67.2	2.94	2.54	0	4.51457	4.72556	-4.51457	0.210988	0	0	0	18.17	1070.11	non-changed
GMA-MIR5770A	non-changed	1302.84	3.81	43	0	8.41765	4.92118	-8.41765	-3.49647	0	0	0	337.412	414622	non-changed
GMA-MIR5770B	non-changed	161.93	1.46	0.06	0	6.79326	11.3981	-6.79326	4.60486	0	0	0	40.8625	6514.83	non-changed
GMA-MIR5771	non-changed	4.8	9.68	0.1	4.08341	-1.01197	5.58496	1.01197	6.59694	0.23326	1.24523	-5.3517	4.66585	15.4486	non-changed
GMA-MIR5772	non-changed	0.64	6.16	0.09	4.08341	-3.26679	2.83007	3.26679	6.09686	-2.67363	0.593156	-5.50371	2.74335	8.3112	non-changed
GMA-MIR5773	non-changed	0.32	0	0	0	0	0	0	0	0	0	0	0.08	0.0256	non-changed
GMA-MIR5774A	non-changed	3.84	2.34	0.1	0	0.714598	5.26303	-0.714598	4.54844	0	0	0	1.57	3.4572	non-changed
GMA-MIR5774B	non-changed	3.84	0	0.1	0	0	5.26303	0	0	0	0	0	0.985	3.6249	non-changed
GMA-MIR5775	non-changed	0	2.94	0	0	0	0	0	0	0	0	0	0.735	2.1609	non-changed
GMA-MIR5776	non-changed	0.32	1.17	0.06	0	-1.87036	2.41504	1.87036	4.2854	0	0	0	0.3875	0.291425	non-changed
GMA-MIR5777	non-changed	0	0.29	0	0	0	0	0	0	0	0	0	0.0725	0.021025	non-changed
GMA-MIR5778	non-changed	0.32	2.64	1.55	0	-3.04439	-2.27612	3.04439	0.76827	0	0	0	1.1275	1.46316	non-changed
GMA-MIR5779	non-changed	2.88	2.64	0.03	0	0.125531	6.58496	-0.125531	6.45943	0	0	0	1.3875	2.52142	non-changed
GMA-MIR5780A	non-changed	3.52	3.81	0.1	17.6948	-0.114216	5.1375	0.114216	5.25172	-2.32968	-2.21546	-7.46718	6.28119	60.736	non-changed
GMA-MIR5780B	non-changed	0	0	0.72	0	0	0	0	0	0	0	0	0.18	0.1296	non-changed
GMA-MIR5780C	non-changed	0	0	0.03	0	0	0	0	0	0	0	0	0.0075	0.000225	non-changed
GMA-MIR5780D	non-changed	0	0	0.42	0	0	0	0	0	0	0	0	0.105	0.0441	non-changed
GMA-MIR5781	non-changed	48.96	43.39	0.51	33.3479	0.174241	6.58496	-0.174241	6.41072	0.55401	0.379769	-6.03095	31.552	470.003	non-changed
GMA-MIR5782	non-changed	4.48	0.88	0	0	2.34792	0	-2.34792	0	0	0	0	1.34	4.55413	non-changed
GMA-MIR5783	non-changed	1.28	1.75	0	0	-0.451211	0	0.451211	0	0	0	0	0.7575	0.801892	non-changed
GMA-MIR5784	non-changed	0	0.88	0	0	0	0	0	0	0	0	0	0.22	0.1936	non-changed
GMA-MIR5785	non-changed	121.61	174.8	0.3	17.6948	-0.523443	8.66308	0.523443	9.18653	2.78087	3.30431	-5.88222	78.6012	6981.55	non-changed
GMA-MIR5786	non-changed	21.44	0	65.29	0	0	-1.60656	0	0	0	0	0	21.6825	947.311	non-changed
GMA-MIR6300	non-changed	1.28	0	0	0	0	0	0	0	0	0	0	0.32	0.4096	non-changed
GMA-MIR828A	Seed-specific	0	93.57	0	0	0	0	0	0	0	0	0	23.3925	2188.84	Seed-specific
GMA-MIR828B	Seed-specific	0	93.57	0	0	0	0	0	0	0	0	0	23.3925	2188.84	Seed-specific
GMA-MIR862A	non-changed	2.88	3.81	0	0	-0.403722	0	0.403722	0	0	0	0	1.6725	3.87382	non-changed
GMA-MIR862B	non-changed	2.56	1.17	0	0	1.12964	0	-1.12964	0	0	0	0	0.9325	1.48142	non-changed
GMA-MIR9722	non-changed	2.56	0	0.1	0	0	4.67807	0	0	0	0	0	0.665	1.59823	non-changed
GMA-MIR9723	non-changed	0	0	0.1	3.40284	0	0	0	0	0	0	-5.08867	0.875711	2.84062	non-changed
GMA-MIR9724	non-changed	0	0	0.1	0	0	0	0	0	0	0	0	0.025	0.0025	non-changed
GMA-MIR9726	Leaf-specific	0	0	91.51	0	0	0	0	0	0	0	0	22.8775	2093.52	Leaf-specific
GMA-MIR9727	non-changed	0	0.29	0.66	3.40284	0	0	0	-1.18641	0	-3.55262	-2.3662	1.08821	2.45408	non-changed
GMA-MIR9728	non-changed	0.64	3.22	0.52	4.08341	-2.33092	0.29956	2.33092	2.63048	-2.67363	-0.342714	-2.97319	2.11585	3.27177	non-changed
GMA-MIR9729	non-changed	2.56	0.88	0.31	0	1.54057	3.0458	-1.54057	1.50524	0	0	0	0.9375	1.30283	non-changed
GMA-MIR9730	non-changed	0.96	2.34	0.24	0	-1.2854	2	1.2854	3.2854	0	0	0	0.885	1.1073	non-changed
GMA-MIR9731	non-changed	5.12	0.29	2.5	0	4.14202	1.03422	-4.14202	-3.1078	0	0	0	1.9775	5.63549	non-changed
GMA-MIR9732	non-changed	0	0	0.24	0	0	0	0	0	0	0	0	0.06	0.0144	non-changed
GMA-MIR9734	non-changed	0.32	0	0.19	0	0	0.752072	0	0	0	0	0	0.1275	0.0244917	non-changed
GMA-MIR9735	non-changed	2.24	0.87	3.03	3.40284	1.36441	-0.435819	-1.36441	-1.80023	-0.603241	-1.96765	-0.167422	2.38571	1.25609	non-changed
GMA-MIR9738	non-changed	0.32	0	0.19	0	0	0.752072	0	0	0	0	0	0.1275	0.0244917	non-changed
GMA-MIR9741	non-changed	1.6	1.47	0.2	0	0.122256	3	-0.122256	2.87774	0	0	0	0.8175	0.695892	non-changed
GMA-MIR9742	non-changed	0	0	0.2	0	0	0	0	0	0	0	0	0.05	0.01	non-changed
GMA-MIR9743	non-changed	0	0	0.34	0	0	0	0	0	0	0	0	0.085	0.0289	non-changed
GMA-MIR9745	non-changed	0	0	0.1	0	0	0	0	0	0	0	0	0.025	0.0025	non-changed
GMA-MIR9746I	non-changed	0	0	0.07	0	0	0	0	0	0	0	0	0.0175	0.001225	non-changed
GMA-MIR9748	non-changed	0	0	0.03	0	0	0	0	0	0	0	0	0.0075	0.000225	non-changed
GMA-MIR9749	non-changed	0.32	0	40.78	0	0	-6.99365	0	0	0	0	0	10.275	413.603	non-changed
GMA-MIR9750	non-changed	7.36	0	0.45	0	0	4.03171	0	0	0	0	0	1.9525	13.041	non-changed
GMA-MIR9751	non-changed	0	0	0.62	0	0	0	0	0	0	0	0	0.155	0.0961	non-changed
GMA-MIR9753	non-changed	0.32	0.58	0.03	0	-0.857981	3.41504	0.857981	4.27302	0	0	0	0.2325	0.0744917	non-changed
GMA-MIR9755	non-changed	0	0	5.27	0	0	0	0	0	0	0	0	1.3175	6.94322	non-changed
GMA-MIR9756	non-changed	0.96	1.17	0	12.2502	-0.285402	0	0.285402	0	-3.67363	-3.38823	0	3.59506	33.5536	non-changed
GMA-MIR9757	non-changed	0	0	2.45	0	0	0	0	0	0	0	0	0.6125	1.50063	non-changed
GMA-MIR9758	non-changed	0	0	0.03	0	0	0	0	0	0	0	0	0.0075	0.000225	non-changed
GMA-MIR9759	non-changed	0.64	2.06	0.48	34.709	-1.6865	0.415037	1.6865	2.10154	-5.76109	-4.07459	-6.17613	9.47225	283.568	non-changed
GMA-MIR9760	non-changed	0	0	0.03	0	0	0	0	0	0	0	0	0.0075	0.000225	non-changed
GMA-MIR9762	non-changed	1.28	0	1.49	0	0	-0.219169	0	0	0	0	0	0.6925	0.646758	non-changed
GMA-MIR9763	non-changed	0	0	2.31	0	0	0	0	0	0	0	0	0.5775	1.33402	non-changed
GMA-MIR9764	non-changed	0	0	0.03	0	0	0	0	0	0	0	0	0.0075	0.000225	non-changed
GMA-MIR9765	non-changed	0	0.87	3.18	0	0	0	0	-1.86994	0	0	0	1.0125	2.25623	non-changed
GMA-MIR9766	non-changed	0	1.17	0	12.2502	0	0	0	0	0	-3.38823	0	3.35506	35.4705	non-changed
GMA-MIR9767	non-changed	0.32	0	0.07	0	0	2.19265	0	0	0	0	0	0.0975	0.0230917	non-changed
